# Supplementary material for: Variable Region Sequences Influence 16S rRNA Performance
Source: Microbiol Spectr. 2023 May 22;11(3):e01252-23. doi: 10.1128/spectrum.01252-23 (PMC10269663; doi:10.1128/spectrum.01252-23)
Supplement: Supplemental file 1 — Data Set S1. Download spectrum.01252-23-s0002.xlsx, XLSX file, 3.3 MB [file spectrum.01252-23-s0002.xlsx]

## Sheet: Relative Entropy Results
cDKL and maximum values of DKL are shown per V3-V4 residue position for E. coli strains among all E. coli, non-coli Escherichia strains among all Escherichia, and Shigella strains among all Escherichia and Shigella.
High DKL values help identify strain-informative residue variations and high cDKL values help identify species-informative residue variations.
			E. coli strains			non-coli Escherichia strains			Shigella strains
V3V4 residue position	Consensus Nucleotide		DKL (Maximum Values)	cDKL		DKL (Maximum Values)	cDKL		DKL (Maximum Values)	cDKL
358	T		1.216	2.83856		0.00011	0.00869		0.00021	0.00735
359	G		0.98996	6.82363		0.96693	1.02543		0.00074	0.0259
360	G		1.35876	1.56215		0.00011	0.00869		0.00011	0.00385
361	G		0	0		0	0		0	0
362	G		0	0		0	0		0	0
363	A		0	0		0	0		0	0
364	A		0	0		0	0		0	0
365	T		0	0		0	0		0	0
366	A		0	0		0	0		0	0
367	T		1.35876	1.56215		0.00011	0.00869		0.00011	0.00385
368	T		1.35876	1.56215		0.00011	0.00869		0.00011	0.00385
369	G		1.35876	1.56215		0.00011	0.00869		0.00011	0.00385
370	C		1.35876	1.56215		0.00011	0.00869		0.00011	0.00385
371	A		1.35876	1.56215		0.00011	0.00869		0.00011	0.00385
372	C		0	0		0	0		0	0
373	A		0	0		0	0		0	0
374	A		0	0		0	0		0	0
375	T		1.35876	1.56215		0.00011	0.00869		0.00011	0.00385
376	G		1.35876	1.56215		0.00011	0.00869		0.00011	0.00385
377	G		1.35876	1.56215		0.00011	0.00869		0.00011	0.00385
378	G		1.35886	2.98142		0.00021	0.01659		0.00021	0.00735
379	C		1.35876	1.56215		0.00011	0.00869		0.00011	0.00385
380	G		1.35886	2.98142		0.00021	0.01659		0.00021	0.00735
381	C		2.18146	16.0447		1.08291	1.19991		0.00148	0.0518
382	A		1.216	2.83856		0.00021	0.01659		0.00021	0.00735
383	A		1.35876	1.56215		0.00011	0.00869		0.00011	0.00385
384	G		1.35876	1.56215		0.00011	0.00869		0.00011	0.00385
385	C		0	0		0	0		0	0
386	C		1.35886	3.12428		0.00021	0.01659		0.00021	0.00735
387	T		1.35876	1.56215		0.00011	0.00869		0.00011	0.00385
388	G		0	0		0	0		0	0
389	A		0	0		0	0		0	0
390	T		2.60923	4.45365		0.00032	0.02528		0.00032	0.0112
391	G		1.35886	3.12428		0.00021	0.01659		0.00021	0.00735
392	C		1.35886	3.12428		0.00021	0.01659		0.00021	0.00735
393	A		1.35886	3.12428		0.00021	0.01659		0.00021	0.00735
394	G		1.35905	5.69547		0.00043	0.03397		0.00042	0.0147
395	C		1.35886	3.12428		0.00021	0.01659		0.00021	0.00735
396	C		1.35905	5.58764		0.00043	0.03397		0.00042	0.0147
397	A		0	0		0	0		0	0
398	T		1.13254	4.0256		0.00032	0.02528		0.00032	0.0112
399	G		1.13254	4.0256		0.00032	0.02528		0.00032	0.0112
400	C		1.13254	4.0256		0.00032	0.02528		0.94321	4.74125
401	C		1.16308	1.36647		0.00011	0.00869		0.00011	0.00385
402	G		1.35924	7.73242		0.00064	0.05056		0.00074	0.0259
403	C		1.35905	5.58764		0.00043	0.03397		0.00053	0.01855
404	G		1.35896	4.25202		0.00032	0.02528		0.00021	0.00735
405	T		2.60923	4.37009		0.00032	0.02528		0.00032	0.0112
406	G		1.35876	1.56215		0.00011	0.00869		0.00011	0.00385
407	T		2.58496	4.34582		0.00032	0.02528		0.00032	0.0112
408	A		1.35876	1.56215		0.00011	0.00869		0.00011	0.00385
409	T		1.35876	1.56215		0.00011	0.00869		0.00011	0.00385
410	G		0	0		0	0		0	0
411	A		0	0		0	0		0	0
412	A		1.35886	3.12428		0.00021	0.01659		0.00021	0.00735
413	G		0	0		0	0		0	0
414	A		0	0		0	0		0	0
415	A		0	0		0	0		0	0
416	G		0	0		0	0		0	0
417	G		1.216	2.83856		0.00021	0.01659		0.00021	0.00735
418	C		1.216	2.83856		0.00021	0.01659		0.00021	0.00735
419	C		1.35886	3.12428		1.22475	1.24971		0.00032	0.0112
420	T		1.2161	4.19272		0.00032	0.02528		0.00032	0.0112
421	T		1.13254	4.0256		0.00032	0.02528		0.00032	0.0112
422	C		6.90498	32.4736		0.00333	0.26307		0.00327	0.11445
423	G		1.35876	1.56215		0.00011	0.00869		0.00011	0.00385
424	G		0	0		0	0		0	0
425	G		1.16308	1.36647		0.00011	0.00869		0.00011	0.00385
426	T		1.35876	1.56215		0.00011	0.00869		0.00011	0.00385
427	T		1.35876	1.56215		0.00011	0.00869		0.00011	0.00385
428	G		1.35876	1.56215		0.00011	0.00869		0.00011	0.00385
429	T		1.35876	1.56215		0.00011	0.00869		0.00011	0.00385
430	A		1.35896	4.25202		0.00032	0.02528		0.00032	0.0112
431	A		0	0		0	0		0	0
432	A		1.216	2.83856		0.00021	0.01659		0.00021	0.00735
433	G		1.35896	4.70486		0.00032	0.02528		0.00032	0.0112
434	T		1.35896	4.41914		1.36771	1.40125		0.00042	0.0147
435	A		2.58504	5.90787		0.00043	0.03397		0.00042	0.0147
436	C		1.2161	4.19272		1.08199	1.11553		0.00032	0.0112
437	T		1.35876	1.56215		1.36752	1.3839		0.00021	0.00735
438	T		1.35886	2.98142		0.00021	0.01659		0.00021	0.00735
439	T		1.35876	1.56215		0.00011	0.00869		0.00011	0.00385
440	C		1.35896	4.41914		0.00032	0.02528		0.00032	0.0112
441	A		1.35876	1.56215		0.00011	0.00869		0.00011	0.00385
442	G		1.35886	3.12428		0.00021	0.01659		0.00021	0.00735
443	C		1.35924	7.73242		0.00064	0.05056		0.00063	0.02205
444	G		1.7652	22.2117		10.9057	11.0227		0.00179	0.06265
445	G		2.75209	4.51295		0.00011	0.00869		0.00032	0.0112
446	G		1.216	2.83856		0.00032	0.02528		0.00032	0.0112
447	G		0	0		1.88835	2.03109		0.80109	0.85855
448	A		0	0		0.00032	0.02528		0.00011	0.00385
449	G		1.21869	29.8316		0.00344	0.27176		0.71046	0.82164
450	G		0	0		0.00021	0.01659		0.00011	0.00385
451	A		1.4921	6.68809		0.00021	0.01659		0.00021	0.00735
452	A		1.21619	5.40976		0.00032	0.02528		0.00053	0.01855
453	G		2.37488	11.3416		1.1423	1.26788		0.00232	0.0812
454	G		1.35896	4.25202		0.00011	0.00869		0.00074	0.0259
455	G		2.75313	17.9723		0.00097	0.07663		0.00063	0.02205
456	A		1.95175	26.1759		0.8116	1.03		2.40113	2.50517
457	G		2.60931	5.72999		0.00054	0.04266		0.00042	0.0147
458	T		1.35915	6.87983		2.484	2.5425		0.00084	0.0294
459	A		9.6524	25.8861		0.00204	0.16116		0.00201	0.07035
460	A		1.13254	4.0256		0.00032	0.02528		0.00021	0.00735
461	A		2.52575	5.50358		0.00043	0.03397		0.00032	0.0112
462	G		1.35905	5.40977		0.00043	0.03397		0.00032	0.0112
463	T		2.75297	16.5701		0.0015	0.1185		0.00148	0.0518
464	T		1.35944	9.88907		0.00086	0.06794		0.00074	0.0259
465	A		1.35886	2.98142		0.00021	0.01659		0.00011	0.00385
466	A		1.35876	1.56215		0.00011	0.00869		0	0
467	T		1.35886	2.98142		0.00021	0.01659		0.00011	0.00385
468	A		1.35886	2.98142		0.00021	0.01659		0.00021	0.00735
469	C		2.27785	9.69075		0.00086	0.06794		0.94366	4.7594
470	C		1.216	2.66074		0.00011	0.00869		0.00011	0.00385
471	T		2.75201	3.15879		0.00021	0.01659		0.00021	0.00735
472	T		1.35886	2.98142		0.00021	0.01659		0.00021	0.00735
473	T		1.35876	1.56215		0.00011	0.00869		0.00011	0.00385
474	G		4.37395	296.478		0.94905	6.45441		1.56748	4.86886
475	C		2.52575	6.075		1.22503	1.27495		0.00063	0.02205
476	T		1.35905	5.69548		0.00043	0.03397		0.00042	0.0147
477	C		2.3748	10.3999		0.00075	0.05925		0.00074	0.0259
478	A		1.35886	2.98142		0.00021	0.01659		0.00021	0.00735
479	T		1.35886	2.98142		0.00021	0.01659		0.00021	0.00735
480	T		1.35896	4.47844		0.00032	0.02528		0.00032	0.0112
481	G		0	0		0	0		0.00011	0.00385
482	A		1.35876	1.56215		0.00011	0.00869		0.00011	0.00385
483	C		1.35886	3.12428		0.00021	0.01659		0.00021	0.00735
484	G		0	0		0	0		0	0
485	T		2.58504	5.90787		0.00043	0.03397		0.00042	0.0147
486	T		0	0		0	0		0	0
487	A		1.35876	1.56215		0.00011	0.00869		0.00011	0.00385
488	C		2.75289	15.1213		0.0014	0.1106		6.06237	50.0387
489	C		1.02745	6.17045		0.00054	0.04266		0.00063	0.02205
490	C		1.35905	5.69547		0.00043	0.03397		0.00042	0.0147
491	G		0.99006	8.33619		0.00075	0.05925		0.00074	0.0259
492	C		2.52583	6.8525		0.00054	0.04266		0.00042	0.0147
493	A		1.35876	1.56215		0.00011	0.00869		0.00011	0.00385
494	G		1.35886	3.12428		0.00021	0.01659		0.00021	0.00735
495	A		0	0		0	0		0	0
496	A		1.35876	1.56215		0.00011	0.00869		0.00011	0.00385
497	G		1.35876	1.56215		0.00011	0.00869		0.00011	0.00385
498	A		0	0		0	0		0	0
499	A		0	0		0	0		0	0
500	G		1.35876	1.56215		0.00011	0.00869		0.00011	0.00385
501	C		0	0		1.36743	1.37601		0.00011	0.00385
502	A		2.24035	10.9478		0.00075	0.05925		0.00074	0.0259
503	C		6.81998	13.0368		0.00097	0.07663		0.00095	0.03325
504	C		7.2303	10.9886		0.00075	0.05925		0.00074	0.0259
505	G		8.03777	19.5312		0.0015	0.1185		0.00148	0.0518
506	G		7.2303	10.9078		0.00075	0.05925		0.00074	0.0259
507	C		0	0		0	0		0	0
508	T		0	0		0	0		0	0
509	A		0	0		0	0		0	0
510	A		1.35876	1.56215		0.00011	0.00869		0.00011	0.00385
511	C		0	0		0	0		0	0
512	T		1.07334	5.12406		0.00043	0.03397		0.00042	0.0147
513	C		1.216	2.83856		0.00021	0.01659		0.00021	0.00735
514	C		0	0		0	0		0	0
515	G		0	0		0	0		0	0
516	T		1.35876	1.56215		0.00011	0.00869		0.00011	0.00385
517	G		0	0		0	0		0	0
518	C		1.35876	1.56215		0.00011	0.00869		0.00011	0.00385
519	C		0	0		0	0		0	0
520	A		0	0		0	0		0	0
521	G		0	0		0	0		0	0
522	C		0	0		0	0		0	0
523	A		1.35876	1.56215		0.00011	0.00869		0.00011	0.00385
524	G		1.35876	1.56215		0.00011	0.00869		0.00011	0.00385
525	C		0	0		0	0		0	0
526	C		1.35886	3.12428		0.00021	0.01659		0.00021	0.00735
527	G		1.35876	1.56215		0.00011	0.00869		0.00011	0.00385
528	C		0	0		0	0		0	0
529	G		1.35915	7.16555		0.00054	0.04266		0.00053	0.01855
530	G		0	0		0	0		0	0
531	T		1.35886	2.98142		0.00021	0.01659		0.00021	0.00735
532	A		1.2161	4.19272		0.00032	0.02528		0.00032	0.0112
533	A		1.35896	4.47844		0.00032	0.02528		0.00032	0.0112
534	T		1.35886	2.98142		0.00021	0.01659		0.00021	0.00735
535	A		1.35876	1.56215		0.00011	0.00869		0.00011	0.00385
536	C		1.35886	3.12428		0.00021	0.01659		0.00021	0.00735
537	G		0	0		0	0		0	0
538	G		1.216	2.83856		0.00021	0.01659		0.00021	0.00735
539	A		1.35876	1.56215		0.00011	0.00869		0.00011	0.00385
540	G		2.13259	11.886		0.00086	0.06794		0.00095	0.03325
541	G		1.35886	3.12428		0.00021	0.01659		0.00021	0.00735
542	G		1.35896	4.41914		0.00043	0.03397		0.00032	0.0112
543	T		1.35886	3.12428		0.00032	0.02528		0.00032	0.0112
544	G		1.35905	5.69547		0.00043	0.03397		0.00042	0.0147
545	C		0	0		0	0		0	0
546	A		1.216	2.83856		0.00021	0.01659		0.00021	0.00735
547	A		0	0		0	0		0	0
548	G		1.35876	1.56215		0.00011	0.00869		0.00011	0.00385
549	C		0	0		0	0		0	0
550	G		1.35876	1.56215		0.00011	0.00869		0.00011	0.00385
551	T		0	0		0	0		0	0
552	T		1.35876	1.56215		0.00011	0.00869		0.00011	0.00385
553	A		1.35886	2.98142		0.00021	0.01659		0.00021	0.00735
554	A		2.46654	6.67463		0.00054	0.04266		0.00053	0.01855
555	T		2.46654	6.67463		0.00054	0.04266		0.00053	0.01855
556	C		0	0		0	0		0	0
557	G		1.35905	5.58764		0.00043	0.03397		0.00042	0.0147
558	G		0	0		0	0		0	0
559	A		1.35876	1.56215		0.00011	0.00869		0.00011	0.00385
560	A		1.07334	5.12406		0.00043	0.03397		0.00042	0.0147
561	T		2.75201	3.15879		0.00021	0.01659		0.00021	0.00735
562	T		2.75209	4.73937		0.00032	0.02528		0.00032	0.0112
563	A		1.216	2.83856		0.00021	0.01659		0.00021	0.00735
564	C		2.46646	5.72999		0.00043	0.03397		0.00042	0.0147
565	T		1.35876	1.56215		0.00011	0.00869		0.00011	0.00385
566	G		1.35886	2.98142		0.00021	0.01659		0.00032	0.0112
567	G		1.35876	1.56215		0.00011	0.00869		0.00011	0.00385
568	G		2.60923	4.20271		0.00032	0.02528		0.00021	0.00735
569	C		1.35896	4.47844		0.00032	0.02528		0.00032	0.0112
570	G		2.46646	6.01571		0.00043	0.03397		0.00042	0.0147
571	T		2.75201	3.15879		0.00021	0.01659		0.00021	0.00735
572	A		1.13254	4.0256		0.00032	0.02528		0.00032	0.0112
573	A		1.35876	1.56215		0.00011	0.00869		0.00011	0.00385
574	A		0	0		0	0		0	0
575	G		1.35886	2.98142		0.00021	0.01659		0.00021	0.00735
576	C		2.37464	7.68337		0.00064	0.05056		0.00063	0.02205
577	G		0	0		0	0		0	0
578	C		1.35905	5.58764		0.00043	0.03397		0.00042	0.0147
579	A		2.58512	7.13821		0.00054	0.04266		0.00053	0.01855
580	C		1.35876	1.56215		0.00011	0.00869		0.00011	0.00385
581	G		1.35876	1.56215		0.00011	0.00869		0.00011	0.00385
582	C		2.46654	6.67463		0.00054	0.04266		0.00053	0.01855
583	A		1.35876	1.56215		0.00011	0.00869		0.00011	0.00385
584	G		4.18672	4.81538		0.00032	0.02528		0.00032	0.0112
585	G		2.60923	4.59651		0.00032	0.02528		0.00032	0.0112
586	C		1.35896	4.47844		0.00032	0.02528		0.00032	0.0112
587	G		1.216	2.83856		0.00021	0.01659		0.00032	0.0112
588	G		1.35886	3.12428		0.00021	0.01659		0.00021	0.00735
589	T		1.35896	3.85753		0.00032	0.02528		0.00032	0.0112
590	T		0	0		0	0		0	0
591	T		1.35876	1.56215		6.98514	99.3719		0.01123	0.39305
592	G		1.35896	4.41914		6.98514	99.386		0.01144	0.4004
593	T		1.35915	7.16555		0.00054	0.04266		0.00053	0.01855
594	T		1.35886	2.98142		0.00021	0.01659		0.00021	0.00735
595	A		0	0		0	0		0.00011	0.00385
596	A		0	0		0	0		0	0
597	G		1.35876	1.56215		0.00011	0.00869		0.00011	0.00385
598	T		1.216	2.83856		0.00021	0.01659		0.00021	0.00735
599	C		2.58504	5.90787		0.00043	0.03397		0.00042	0.0147
600	A		1.35876	1.56215		0.00011	0.00869		0.00011	0.00385
601	G		1.35876	1.56215		0.00011	0.00869		1.22839	1.23553
602	A		1.216	2.83856		0.00021	0.01659		0.00021	0.00735
603	T		1.2161	4.19272		0.00032	0.02528		0.00032	0.0112
604	G		1.35876	1.56215		0.00011	0.00869		0.00011	0.00385
605	T		1.35896	4.47844		0.00032	0.02528		0.00032	0.0112
606	G		1.216	2.83856		0.00021	0.01659		0.00021	0.00735
607	A		1.35886	3.12428		0.00032	0.02528		0.00021	0.00735
608	A		1.35876	1.56215		0.00011	0.00869		0.00011	0.00385
609	A		1.35896	4.41914		0.00032	0.02528		0.00032	0.0112
610	T		1.35905	5.58764		0.00043	0.03397		0.00042	0.0147
611	C		1.35944	10.7462		0.00118	0.09322		0.00084	0.0294
612	C		1.35876	1.56215		0.00011	0.00869		0.00011	0.00385
613	C		0	0		0	0		0	0
614	C		2.91601	32.8046		0.00323	0.25517		0.00349	0.12215
615	G		2.13387	26.8862		0.68315	1.59807		0.00285	0.09975
616	G		2.37456	7.48577		0.00054	0.04266		0.00053	0.01855
617	G		1.35876	1.56215		0.00011	0.00869		0.00011	0.00385
618	C		1.35876	1.56215		0.00011	0.00869		0.00011	0.00385
619	T		1.216	2.83856		0.00021	0.01659		0.00021	0.00735
620	C		1.35886	3.12428		0.00021	0.01659		0.00021	0.00735
621	A		1.35886	2.98142		0.00032	0.02528		0.00021	0.00735
622	A		1.35896	4.08464		0.00021	0.01659		0.00032	0.0112
623	C		3.57721	46.9312		0.52904	1.5555		0.00624	0.2184
624	C		3.24089	24.6519		0.89499	1.98864		0.82987	1.76435
625	T		5.74063	95.4623		1.10095	3.35489		0.01261	0.44135
626	G		2.98948	31.5889		2.03865	2.28201		0.00306	0.1071
627	G		2.12518	12.0842		1.08272	1.18334		0.00127	0.04445
628	G		2.29957	9.05747		0.00075	0.05925		0.00074	0.0259
629	A		1.35905	5.98118		0.00032	0.02528		0.00032	0.0112
630	A		1.87108	17.34		0.00194	0.15326		0.0019	0.0665
631	C		1.35876	1.56215		0.00011	0.00869		0.00011	0.00385
632	T		1.35886	2.98142		0.00021	0.01659		0.00021	0.00735
633	G		2.60923	4.45365		0.00032	0.02528		0.00032	0.0112
634	C		1.35905	5.58764		0.00043	0.03397		0.00042	0.0147
635	A		1.21638	8.08092		0.00064	0.05056		0.00063	0.02205
636	T		1.35876	1.56215		0.00011	0.00869		0.00011	0.00385
637	C		2.58536	11.1562		0.00086	0.06794		0.00084	0.0294
638	T		1.35876	1.56215		0.00011	0.00869		0.00011	0.00385
639	G		1.216	2.83856		0.00021	0.01659		0.00021	0.00735
640	A		1.35886	3.12428		0.00021	0.01659		0.00021	0.00735
641	T		2.58496	4.34582		0.00032	0.02528		0.00032	0.0112
642	A		1.35886	3.12428		0.00021	0.01659		0.00021	0.00735
643	C		0	0		0	0		0	0
644	T		1.35876	1.56215		0.00011	0.00869		0.00011	0.00385
645	G		0	0		0	0		0	0
646	G		2.75201	3.15879		0.00021	0.01659		0.00021	0.00735
647	C		1.216	2.83856		6.95818	100.245		0.01144	0.4004
648	A		3.23497	15.0977		6.98514	100.751		0.01293	0.45255
649	A		9.6524	27.5365		0.00194	0.15326		0.0019	0.0665
650	G		1.35915	6.81799		0.00054	0.04266		0.00053	0.01855
651	C		1.21619	5.40976		0.00043	0.03397		0.00042	0.0147
652	T		2.46654	6.91435		0.00054	0.04266		0.00053	0.01855
653	T		1.35905	5.40977		0.00043	0.03397		0.00042	0.0147
654	G		1.13254	4.0256		0.00032	0.02528		0.00032	0.0112
655	A		0	0		0.00011	0.00869		0.00011	0.00385
656	G		1.35886	2.98142		0.00011	0.00869		0.00011	0.00385
657	T		1.35876	1.56215		0.00011	0.00869		0.00011	0.00385
658	C		2.58512	7.46991		0.00054	0.04266		0.00053	0.01855
659	T		1.35905	5.98118		0.00043	0.03397		0.00042	0.0147
660	C		2.60931	5.72999		0.00043	0.03397		0.00042	0.0147
661	G		1.2161	4.19272		0.00043	0.03397		0.00032	0.0112
662	T		1.35924	7.9731		0.00064	0.05056		0.00063	0.02205
663	A		1.35876	1.56215		1.22475	1.24971		0.00032	0.0112
664	G		1.35876	1.56215		0	0		0.00021	0.00735
665	A		2.05004	12.4231		0.00107	0.08453		0.00106	0.0371
666	G		4.00972	163.856		2.12051	5.82473		0.70305	2.89932
667	G		5.31819	33.7462		1.61618	1.89308		0.00359	0.12565
668	G		2.75225	7.1842		0.00054	0.04266		0.00053	0.01855
669	G		1.216	2.83856		0.00021	0.01659		0.00021	0.00735
670	G		1.35905	5.58764		0.00054	0.04266		0.00042	0.0147
671	G		1.35876	1.56215		0.00064	0.05056		0.00021	0.00735
672	T		2.23635	13.4577		0.91569	1.93918		0.00137	0.04795
673	A		2.01433	14.3271		1.96824	2.09382		0.00158	0.0553
674	G		1.35876	1.56215		0.00011	0.00869		0.00011	0.00385
675	A		1.35876	1.56215		0.00011	0.00869		0.00011	0.00385
676	A		0	0		0	0		0	0
677	T		1.35876	1.56215		0.00011	0.00869		0.00011	0.00385
678	T		1.35876	1.56215		0.00011	0.00869		1.37124	1.37838
679	C		1.35905	5.69548		1.22531	2.21532		0.00148	0.0518
680	C		5.70685	74.4175		2.13589	4.22626		0.00878	0.3073
681	A		7.03717	117.859		2.70549	5.30418		0.01687	0.59045
682	G		5.357	93.024		0.41601	1.71213		0.0107	0.3745
683	G		1.35876	1.56215		0.00011	0.00869		0.00011	0.00385
684	T		1.35886	3.12428		0.00021	0.01659		0.00021	0.00735
685	G		0	0		0	0		0	0
686	T		1.35876	1.56215		0.00011	0.00869		0.00011	0.00385
687	A		1.35886	2.98142		0.00021	0.01659		0.00021	0.00735
688	G		1.35896	4.70486		0.00032	0.02528		0.00032	0.0112
689	C		1.35896	4.41914		0.00032	0.02528		0.00032	0.0112
690	G		1.13254	4.0256		0.00032	0.02528		0.00032	0.0112
691	G		1.35876	1.56215		0.00011	0.00869		0.00011	0.00385
692	T		1.35876	1.56215		0.00011	0.00869		0.00011	0.00385
693	G		0	0		0	0		0	0
694	A		1.35876	1.56215		0.00011	0.00869		0.00011	0.00385
695	A		1.35876	1.56215		0.00011	0.00869		0.00011	0.00385
696	A		0	0		0	0		0	0
697	T		0	0		0	0		0	0
698	G		0	0		0	0		0	0
699	C		0	0		0	0		0	0
700	G		1.35896	4.41914		0.00032	0.02528		0.00032	0.0112
701	T		0	0		0	0		0	0
702	A		1.13254	3.63111		0.00032	0.02528		0.00032	0.0112
703	G		1.216	2.51901		0.00021	0.01659		0.00021	0.00735
704	A		1.216	2.83856		0.00021	0.01659		0.00021	0.00735
705	G		2.29949	7.81572		0.00064	0.05056		0.00063	0.02205
706	A		0	0		0	0		0	0
707	T		0	0		0	0		0	0
708	C		1.07334	5.12406		0.00043	0.03397		0.00042	0.0147
709	T		2.38313	9.09198		0.00075	0.05925		0.00074	0.0259
710	G		1.35876	1.56215		0.00011	0.00869		0.00011	0.00385
711	G		1.35886	2.98142		0.00021	0.01659		0.00021	0.00735
712	A		1.35905	5.69547		0.00043	0.03397		0.00042	0.0147
713	G		2.52583	6.4896		0.00054	0.04266		0.00053	0.01855
714	G		0	0		0	0		0	0
715	A		0	0		0	0		0	0
716	A		2.60923	4.37009		0.00032	0.02528		0.00032	0.0112
717	T		2.23611	10.3664		0.00097	0.07663		0.00095	0.03325
718	A		1.35886	2.98142		0.00021	0.01659		0.00021	0.00735
719	C		2.46654	7.00633		1.03618	1.0861		0.00063	0.02205
720	C		1.07334	5.12406		0.00043	0.03397		0.00042	0.0147
721	G		3.69316	15.0353		0.0014	0.1106		0.00137	0.04795
722	G		3.73413	9.13347		0.00075	0.05925		0.00074	0.0259
723	T		1.35876	1.56215		0.00011	0.00869		0.00011	0.00385
724	G		1.35886	2.98142		0.00021	0.01659		0.00021	0.00735
725	G		1.35876	1.56215		0.00011	0.00869		0.00011	0.00385
726	C		1.35876	1.56215		0.00011	0.00869		0.00011	0.00385
727	G		1.35886	2.98142		0.00021	0.01659		0.00021	0.00735
728	A		1.35876	1.56215		0.00011	0.00869		0.00011	0.00385
729	A		0	0		0	0		0	0
730	G		1.35876	1.56215		0.00011	0.00869		0.00011	0.00385
731	G		0	0		0	0		0	0
732	C		1.35886	3.12428		0.00021	0.01659		0.00021	0.00735
733	G		2.27817	12.7033		0.00118	0.09322		0.00116	0.0406
734	G		1.35896	4.47844		1.22485	1.25839		3.90835	4.97615
735	C		2.48828	41.9484		0.656	0.92432		1.46185	1.63797
736	C		2.23667	16.5323		0.0014	0.1106		0.00148	0.0518
737	C		1.21629	6.54813		0.00054	0.04266		0.00053	0.01855
738	C		2.19453	12.5821		0.0014	0.1106		0.00116	0.0406
739	C		6.43157	45.5541		2.31478	4.37878		0.0056	0.196
740	T		5.59167	95.1274		1.97583	4.64626		0.01336	0.4676
741	G		1.21735	17.9531		0.00172	0.13588		0.00169	0.05915
742	G		1.35876	1.56215		0.00011	0.00869		0.00011	0.00385
743	A		1.216	2.83856		0.00021	0.01659		0.00021	0.00735
744	C		1.35896	4.41914		0.00032	0.02528		0.00032	0.0112
745	G		2.2406	14.1572		0.00118	0.09322		0.00116	0.0406
746	A		1.13263	5.30193		0.00043	0.03397		0.00042	0.0147
747	A		2.37464	7.68337		0.00064	0.05056		0.00063	0.02205
748	G		1.21638	8.05666		0.00064	0.05056		7.54932	75.6942
749	A		0	0		0	0		0	0
750	C		0	0		0	0		0	0
751	T		0	0		0	0		0	0
752	G		0	0		0	0		0	0
753	A		1.35876	1.56215		0.00011	0.00869		0.00011	0.00385
754	C		0	0		0	0		0	0
755	G		0	0		0	0		0	0
756	C		1.216	2.83856		0.00021	0.01659		0.00021	0.00735
757	T		1.35876	1.56215		0.00011	0.00869		0.00011	0.00385
758	C		3.66309	9.25558		0.00075	0.05925		0.00074	0.0259
759	A		1.35876	1.56215		0.00011	0.00869		0.00011	0.00385
760	G		2.75209	4.73937		0.00032	0.02528		0.00032	0.0112
761	G		0	0		0	0		0	0
762	T		3.7584	9.84725		0.00075	0.05925		0.00074	0.0259
763	G		2.4667	9.45104		0.00075	0.05925		0.00074	0.0259
764	C		0	0		0	0		0	0
765	G		0	0		0	0		0	0
766	A		0	0		0	0		0	0
767	A		1.35876	1.56215		0.00011	0.00869		0.00011	0.00385
768	A		0	0		0	0		0	0
769	G		0	0		0	0		0	0
770	C		1.35886	3.12428		0.00021	0.01659		0.00021	0.00735
771	G		1.35876	1.56215		0.00011	0.00869		0.00011	0.00385
772	T		1.35886	2.98142		0.00021	0.01659		0.00021	0.00735
773	G		2.27817	12.6513		0.00118	0.09322		0.00116	0.0406
774	G		0	0		0	0		0	0
775	G		0	0		0	0		0	0
776	G		0	0		0	0		0	0
777	A		0	0		0	0		0	0
778	G		1.21619	5.03307		0.00043	0.03397		0.00042	0.0147
779	C		1.216	2.41901		0.00021	0.01659		0.00021	0.00735
780	A		1.35886	2.66187		0.00021	0.01659		0.00021	0.00735
781	A		1.35876	1.56215		0.00011	0.00869		0.00011	0.00385
782	A		0	0		0	0		0	0
783	C		0	0		0	0		0	0
784	A		0	0		0	0		0	0

## Sheet: Ecoli Strains DKL
Positional relative entropy (DKL) values per residue position for each E. coli strain relative to all E. coli strains (1850 total).
	Position #	358	359	360	361	362	363	364	365	366	367	368	369	370	371	372	373	374	375	376	377	378	379	380	381	382	383	384	385	386	387	388	389	390	391	392	393	394	395	396	397	398	399	400	401	402	403	404	405
Accession_#
NC_000913.3		0.00022	0.00067	0.00011	0	0	0	0	0	0	0.00011	0.00011	0.00011	0.00011	0.00011	0	0	0	0.00011	0.00011	0.00011	0.00022	0.00011	0.00022	0.00146	0.00022	0.00011	0.00011	0	0.00022	0.00011	0	0	0.00034	0.00022	0.00022	0.00022	0.00045	0.00022	0.00045	0	0.00034	0.00034	0.00034	0.00011	0.00067	0.00045	0.00034	0.00034
NC_002695.2		0.00022	0.00067	0.00011	0	0	0	0	0	0	0.00011	0.00011	0.00011	0.00011	0.00011	0	0	0	0.00011	0.00011	0.00011	0.00022	0.00011	0.00022	0.00146	0.00022	0.00011	0.00011	0	0.00022	0.00011	0	0	0.00034	0.00022	0.00022	0.00022	0.00045	0.00022	0.00045	0	0.00034	0.00034	0.00034	0.00011	0.00067	0.00045	0.00034	0.00034
NC_004431.1		0.00022	0.00067	0.00011	0	0	0	0	0	0	0.00011	0.00011	0.00011	0.00011	0.00011	0	0	0	0.00011	0.00011	0.00011	0.00022	0.00011	0.00022	0.00146	0.00022	0.00011	0.00011	0	0.00022	0.00011	0	0	0.00034	0.00022	0.00022	0.00022	0.00045	0.00022	0.00045	0	0.00034	0.00034	0.00034	0.00011	0.00067	1.13263	0.00034	0.00034
NC_007779.1		0.00022	0.00067	0.00011	0	0	0	0	0	0	0.00011	0.00011	0.00011	0.00011	0.00011	0	0	0	0.00011	0.00011	0.00011	0.00022	0.00011	0.00022	0.00146	0.00022	0.00011	0.00011	0	0.00022	0.00011	0	0	0.00034	0.00022	0.00022	0.00022	0.00045	0.00022	0.00045	0	0.00034	0.00034	0.00034	0.00011	0.00067	0.00045	0.00034	0.00034
NC_007946.1		0.00022	0.00067	0.00011	0	0	0	0	0	0	0.00011	0.00011	0.00011	0.00011	0.00011	0	0	0	0.00011	0.00011	0.00011	0.00022	0.00011	0.00022	0.00146	0.00022	0.00011	0.00011	0	0.00022	0.00011	0	0	0.00034	0.00022	0.00022	0.00022	0.00045	0.00022	0.00045	0	0.00034	0.00034	0.00034	0.00011	0.00067	0.00045	0.00034	0.00034
NC_008253.1		0.00022	0.00067	0.00011	0	0	0	0	0	0	0.00011	0.00011	0.00011	0.00011	0.00011	0	0	0	0.00011	0.00011	0.00011	0.00022	0.00011	0.00022	0.00146	0.00022	0.00011	0.00011	0	0.00022	0.00011	0	0	0.00034	0.00022	0.00022	0.00022	0.00045	0.00022	0.00045	0	0.00034	0.00034	0.00034	0.00011	0.00067	0.00045	0.00034	0.00034
NC_008563.1		0.00022	0.00067	0.00011	0	0	0	0	0	0	0.00011	0.00011	0.00011	0.00011	0.00011	0	0	0	0.00011	0.00011	0.00011	0.00022	0.00011	0.00022	0.00146	0.00022	0.00011	0.00011	0	0.00022	0.00011	0	0	0.00034	0.00022	0.00022	0.00022	1.35905	0.00022	0.00045	0	0.00034	0.00034	0.00034	0.00011	1.35924	1.13263	0.00034	0.00034
NC_009800.1		0.00022	0.00067	0.00011	0	0	0	0	0	0	0.00011	0.00011	0.00011	0.00011	0.00011	0	0	0	0.00011	0.00011	0.00011	0.00022	0.00011	0.00022	0.00146	0.00022	0.00011	0.00011	0	0.00022	0.00011	0	0	0.00034	0.00022	0.00022	0.00022	0.00045	0.00022	0.00045	0	0.00034	0.00034	0.00034	0.00011	0.00067	0.00045	0.00034	0.00034
NC_009801.1		0.00022	0.00067	0.00011	0	0	0	0	0	0	0.00011	0.00011	0.00011	0.00011	0.00011	0	0	0	0.00011	0.00011	0.00011	0.00022	0.00011	0.00022	0.00146	0.00022	0.00011	0.00011	0	0.00022	0.00011	0	0	0.00034	0.00022	0.00022	0.00022	0.00045	0.00022	0.00045	0	0.00034	0.00034	0.00034	0.00011	0.00067	0.00045	0.00034	0.00034
NC_010468.1		0.00022	0.00067	0.00011	0	0	0	0	0	0	0.00011	0.00011	0.00011	0.00011	0.00011	0	0	0	0.00011	0.00011	0.00011	0.00022	0.00011	0.00022	0.00146	0.00022	0.00011	0.00011	0	0.00022	0.00011	0	0	0.00034	0.00022	0.00022	0.00022	0.00045	0.00022	0.00045	0	0.00034	0.00034	0.00034	0.00011	0.00067	0.00045	0.00034	0.00034
NC_010473.1		0.00022	0.00067	0.00011	0	0	0	0	0	0	0.00011	0.00011	0.00011	0.00011	0.00011	0	0	0	0.00011	0.00011	0.00011	0.00022	0.00011	0.00022	0.00146	0.00022	0.00011	0.00011	0	0.00022	0.00011	0	0	0.00034	0.00022	0.00022	0.00022	0.00045	0.00022	0.00045	0	0.00034	0.00034	0.00034	0.00011	0.00067	0.00045	0.00034	0.00034
NC_010498.1		0.00022	0.00067	0.00011	0	0	0	0	0	0	0.00011	0.00011	0.00011	0.00011	0.00011	0	0	0	0.00011	0.00011	0.00011	0.00022	0.00011	0.00022	0.00146	0.00022	0.00011	0.00011	0	0.00022	0.00011	0	0	0.00034	0.00022	0.00022	0.00022	0.00045	0.00022	0.00045	0	0.00034	0.00034	0.00034	0.00011	0.00067	0.00045	0.00034	0.00034
NC_011353.1		0.00022	0.00067	0.00011	0	0	0	0	0	0	0.00011	0.00011	0.00011	0.00011	0.00011	0	0	0	0.00011	0.00011	0.00011	0.00022	0.00011	0.00022	0.00146	0.00022	0.00011	0.00011	0	0.00022	0.00011	0	0	0.00034	0.00022	0.00022	0.00022	0.00045	0.00022	0.00045	0	0.00034	0.00034	0.00034	0.00011	0.00067	0.00045	0.00034	0.00034
NC_011415.1		0.00022	0.00067	0.00011	0	0	0	0	0	0	0.00011	0.00011	0.00011	0.00011	0.00011	0	0	0	0.00011	0.00011	0.00011	0.00022	0.00011	0.00022	0.00146	0.00022	0.00011	0.00011	0	0.00022	0.00011	0	0	0.00034	0.00022	0.00022	0.00022	0.00045	0.00022	0.00045	0	0.00034	0.00034	0.00034	0.00011	0.00067	0.00045	0.00034	0.00034
NC_011601.1		0.00022	0.00067	0.00011	0	0	0	0	0	0	0.00011	0.00011	0.00011	0.00011	0.00011	0	0	0	0.00011	0.00011	0.00011	0.00022	0.00011	0.00022	0.00146	0.00022	0.00011	0.00011	0	0.00022	0.00011	0	0	0.00034	0.00022	0.00022	0.00022	0.00045	0.00022	0.00045	0	0.00034	0.00034	0.00034	0.00011	0.00067	0.00045	0.00034	0.00034
NC_011741.1		0.00022	0.00067	0.00011	0	0	0	0	0	0	0.00011	0.00011	0.00011	0.00011	0.00011	0	0	0	0.00011	0.00011	0.00011	0.00022	0.00011	0.00022	0.00146	0.00022	0.00011	0.00011	0	0.00022	0.00011	0	0	0.00034	0.00022	0.00022	0.00022	0.00045	0.00022	0.00045	0	0.00034	0.00034	0.00034	0.00011	0.00067	0.00045	0.00034	0.00034
NC_011742.1		0.00022	0.00067	0.00011	0	0	0	0	0	0	0.00011	0.00011	0.00011	0.00011	0.00011	0	0	0	0.00011	0.00011	0.00011	0.00022	0.00011	0.00022	0.00146	0.00022	0.00011	0.00011	0	0.00022	0.00011	0	0	0.00034	0.00022	0.00022	0.00022	0.00045	0.00022	0.00045	0	0.00034	0.00034	0.00034	0.00011	0.00067	0.00045	0.00034	0.00034
NC_011748.1		0.00022	0.00067	0.00011	0	0	0	0	0	0	0.00011	0.00011	0.00011	0.00011	0.00011	0	0	0	0.00011	0.00011	0.00011	0.00022	0.00011	0.00022	0.00146	0.00022	0.00011	0.00011	0	0.00022	0.00011	0	0	0.00034	0.00022	0.00022	0.00022	0.00045	0.00022	0.00045	0	0.00034	0.00034	0.00034	0.00011	0.00067	0.00045	0.00034	0.00034
NC_011750.1		0.00022	0.00067	0.00011	0	0	0	0	0	0	0.00011	0.00011	0.00011	0.00011	0.00011	0	0	0	0.00011	0.00011	0.00011	0.00022	0.00011	0.00022	0.00146	0.00022	0.00011	0.00011	0	0.00022	0.00011	0	0	0.00034	0.00022	0.00022	0.00022	0.00045	0.00022	0.00045	0	0.00034	0.00034	0.00034	0.00011	0.00067	0.00045	0.00034	0.00034
NC_011993.1		0.00022	0.00067	0.00011	0	0	0	0	0	0	0.00011	0.00011	0.00011	0.00011	0.00011	0	0	0	0.00011	0.00011	0.00011	0.00022	0.00011	0.00022	0.00146	0.00022	0.00011	0.00011	0	0.00022	0.00011	0	0	0.00034	0.00022	0.00022	0.00022	0.00045	0.00022	0.00045	0	0.00034	0.00034	0.00034	0.00011	0.00067	0.00045	0.00034	0.00034
NC_012759.1		0.00022	0.00067	0.00011	0	0	0	0	0	0	0.00011	0.00011	0.00011	0.00011	0.00011	0	0	0	0.00011	0.00011	0.00011	0.00022	0.00011	0.00022	0.00146	0.00022	0.00011	0.00011	0	0.00022	0.00011	0	0	0.00034	0.00022	0.00022	0.00022	0.00045	0.00022	0.00045	0	0.00034	0.00034	0.00034	0.00011	0.00067	0.00045	0.00034	0.00034
NC_012892.2		0.00022	0.00067	0.00011	0	0	0	0	0	0	0.00011	0.00011	0.00011	0.00011	0.00011	0	0	0	0.00011	0.00011	0.00011	0.00022	0.00011	0.00022	0.00146	0.00022	0.00011	0.00011	0	0.00022	0.00011	0	0	0.00034	0.00022	0.00022	0.00022	0.00045	0.00022	0.00045	0	0.00034	0.00034	0.00034	0.00011	0.00067	0.00045	0.00034	0.00034
NC_012947.1		0.00022	0.00067	0.00011	0	0	0	0	0	0	0.00011	0.00011	0.00011	0.00011	0.00011	0	0	0	0.00011	0.00011	0.00011	0.00022	0.00011	0.00022	0.00146	0.00022	0.00011	0.00011	0	0.00022	0.00011	0	0	0.00034	0.00022	0.00022	0.00022	0.00045	0.00022	0.00045	0	0.00034	0.00034	0.00034	0.00011	0.00067	0.00045	0.00034	0.00034
NC_012967.1		0.00022	0.00067	0.00011	0	0	0	0	0	0	0.00011	0.00011	0.00011	0.00011	0.00011	0	0	0	0.00011	0.00011	0.00011	0.00022	0.00011	0.00022	0.00146	0.00022	0.00011	0.00011	0	0.00022	0.00011	0	0	0.00034	0.00022	0.00022	0.00022	0.00045	0.00022	0.00045	0	0.00034	0.00034	0.00034	0.00011	0.00067	0.00045	0.00034	0.00034
NC_012971.2		0.00022	0.00067	0.00011	0	0	0	0	0	0	0.00011	0.00011	0.00011	0.00011	0.00011	0	0	0	0.00011	0.00011	0.00011	0.00022	0.00011	0.00022	0.00146	0.00022	0.00011	0.00011	0	0.00022	0.00011	0	0	0.00034	0.00022	0.00022	0.00022	0.00045	0.00022	0.00045	0	0.00034	0.00034	0.00034	0.00011	0.00067	0.00045	0.00034	0.00034
NC_013008.1		0.00022	0.00067	0.00011	0	0	0	0	0	0	0.00011	0.00011	0.00011	0.00011	0.00011	0	0	0	0.00011	0.00011	0.00011	0.00022	0.00011	0.00022	0.00146	0.00022	0.00011	0.00011	0	0.00022	0.00011	0	0	0.00034	0.00022	0.00022	0.00022	0.00045	0.00022	0.00045	0	0.00034	0.00034	0.00034	0.00011	0.00067	0.00045	0.00034	0.00034
NC_013353.1		0.00022	0.00067	0.00011	0	0	0	0	0	0	0.00011	0.00011	0.00011	0.00011	0.00011	0	0	0	0.00011	0.00011	0.00011	0.00022	0.00011	0.00022	0.00146	0.00022	0.00011	0.00011	0	0.00022	0.00011	0	0	0.00034	0.00022	0.00022	0.00022	0.00045	0.00022	0.00045	0	0.00034	0.00034	0.00034	0.00011	0.00067	0.00045	0.00034	0.00034
NC_013361.1		0.00022	0.00067	0.00011	0	0	0	0	0	0	0.00011	0.00011	0.00011	0.00011	0.00011	0	0	0	0.00011	0.00011	0.00011	0.00022	0.00011	0.00022	0.00146	0.00022	0.00011	0.00011	0	0.00022	0.00011	0	0	0.00034	0.00022	0.00022	0.00022	0.00045	0.00022	0.00045	0	0.00034	0.00034	0.00034	0.00011	0.00067	0.00045	0.00034	0.00034
NC_013364.1		0.00022	0.00067	0.00011	0	0	0	0	0	0	0.00011	0.00011	0.00011	0.00011	0.00011	0	0	0	0.00011	0.00011	0.00011	0.00022	0.00011	0.00022	0.00146	0.00022	0.00011	0.00011	0	0.00022	0.00011	0	0	0.00034	0.00022	0.00022	0.00022	0.00045	0.00022	0.00045	0	0.00034	0.00034	0.00034	0.00011	0.00067	0.00045	0.00034	0.00034
NC_013654.1		0.00022	0.00067	0.00011	0	0	0	0	0	0	0.00011	0.00011	0.00011	0.00011	0.00011	0	0	0	0.00011	0.00011	0.00011	0.00022	0.00011	0.00022	0.00146	0.00022	0.00011	0.00011	0	0.00022	0.00011	0	0	0.00034	0.00022	0.00022	0.00022	0.00045	0.00022	0.00045	0	0.00034	0.00034	0.00034	0.00011	0.00067	0.00045	0.00034	0.00034
NC_013941.1		0.00022	0.00067	0.00011	0	0	0	0	0	0	0.00011	0.00011	0.00011	0.00011	0.00011	0	0	0	0.00011	0.00011	0.00011	0.00022	0.00011	0.00022	0.00146	0.00022	0.00011	0.00011	0	0.00022	0.00011	0	0	0.00034	0.00022	0.00022	0.00022	0.00045	0.00022	0.00045	0	0.00034	0.00034	0.00034	0.00011	0.00067	1.35905	0.00034	0.00034
NC_017625.1		0.00022	0.00067	0.00011	0	0	0	0	0	0	0.00011	0.00011	0.00011	0.00011	0.00011	0	0	0	0.00011	0.00011	0.00011	0.00022	0.00011	0.00022	0.00146	0.00022	0.00011	0.00011	0	0.00022	0.00011	0	0	0.00034	0.00022	0.00022	0.00022	0.00045	0.00022	0.00045	0	0.00034	0.00034	0.00034	0.00011	0.00067	0.00045	0.00034	0.00034
NC_017626.1		0.00022	0.00067	0.00011	0	0	0	0	0	0	0.00011	0.00011	0.00011	0.00011	0.00011	0	0	0	0.00011	0.00011	0.00011	0.00022	0.00011	0.00022	0.00146	0.00022	0.00011	0.00011	0	0.00022	0.00011	0	0	0.00034	0.00022	0.00022	0.00022	0.00045	0.00022	0.00045	0	0.00034	0.00034	0.00034	0.00011	0.00067	0.00045	0.00034	0.00034
NC_017628.1		0.00022	0.00067	0.00011	0	0	0	0	0	0	0.00011	0.00011	0.00011	0.00011	0.00011	0	0	0	0.00011	0.00011	0.00011	0.00022	0.00011	0.00022	0.00146	0.00022	0.00011	0.00011	0	0.00022	0.00011	0	0	0.00034	0.00022	0.00022	0.00022	0.00045	0.00022	0.00045	0	0.00034	0.00034	0.00034	0.00011	0.00067	0.00045	0.00034	0.00034
NC_017631.1		0.00022	0.00067	0.00011	0	0	0	0	0	0	0.00011	0.00011	0.00011	0.00011	0.00011	0	0	0	0.00011	0.00011	0.00011	0.00022	0.00011	0.00022	0.00146	0.00022	0.00011	0.00011	0	0.00022	0.00011	0	0	0.00034	0.00022	0.00022	0.00022	0.00045	0.00022	0.00045	0	0.00034	0.00034	0.00034	0.00011	0.00067	1.13263	0.00034	0.00034
NC_017632.1		0.00022	0.00067	0.00011	0	0	0	0	0	0	0.00011	0.00011	0.00011	0.00011	0.00011	0	0	0	0.00011	0.00011	0.00011	0.00022	0.00011	0.00022	0.00146	0.00022	0.00011	0.00011	0	0.00022	0.00011	0	0	0.00034	0.00022	0.00022	0.00022	0.00045	0.00022	0.00045	0	0.00034	0.00034	0.00034	0.00011	0.00067	0.00045	0.00034	0.00034
NC_017633.1		0.00022	0.00067	0.00011	0	0	0	0	0	0	0.00011	0.00011	0.00011	0.00011	0.00011	0	0	0	0.00011	0.00011	0.00011	0.00022	0.00011	0.00022	0.00146	0.00022	0.00011	0.00011	0	0.00022	0.00011	0	0	0.00034	0.00022	0.00022	0.00022	0.00045	0.00022	0.00045	0	0.00034	0.00034	0.00034	0.00011	0.00067	0.00045	0.00034	0.00034
NC_017634.1		0.00022	0.00067	0.00011	0	0	0	0	0	0	0.00011	0.00011	0.00011	0.00011	0.00011	0	0	0	0.00011	0.00011	0.00011	0.00022	0.00011	0.00022	0.00146	0.00022	0.00011	0.00011	0	0.00022	0.00011	0	0	0.00034	0.00022	0.00022	0.00022	0.00045	0.00022	0.00045	0	0.00034	0.00034	0.00034	0.00011	0.00067	0.00045	0.00034	0.00034
NC_017635.1		0.00022	0.00067	0.00011	0	0	0	0	0	0	0.00011	0.00011	0.00011	0.00011	0.00011	0	0	0	0.00011	0.00011	0.00011	0.00022	0.00011	0.00022	0.00146	0.00022	0.00011	0.00011	0	0.00022	0.00011	0	0	0.00034	0.00022	0.00022	0.00022	0.00045	0.00022	0.00045	0	0.00034	0.00034	0.00034	0.00011	0.00067	0.00045	0.00034	0.00034
NC_017638.1		0.00022	0.00067	0.00011	0	0	0	0	0	0	0.00011	0.00011	0.00011	0.00011	0.00011	0	0	0	0.00011	0.00011	0.00011	0.00022	0.00011	0.00022	0.00146	0.00022	0.00011	0.00011	0	0.00022	0.00011	0	0	0.00034	0.00022	0.00022	0.00022	0.00045	0.00022	0.00045	0	0.00034	0.00034	0.00034	0.00011	0.00067	0.00045	0.00034	0.00034
NC_017641.1		0.00022	0.00067	0.00011	0	0	0	0	0	0	0.00011	0.00011	0.00011	0.00011	0.00011	0	0	0	0.00011	0.00011	0.00011	0.00022	0.00011	0.00022	0.00146	0.00022	0.00011	0.00011	0	0.00022	0.00011	0	0	0.00034	0.00022	0.00022	0.00022	0.00045	0.00022	0.00045	0	0.00034	0.00034	0.00034	0.00011	0.00067	0.00045	0.00034	0.00034
NC_017646.1		0.00022	0.00067	0.00011	0	0	0	0	0	0	0.00011	0.00011	0.00011	0.00011	0.00011	0	0	0	0.00011	0.00011	0.00011	0.00022	0.00011	0.00022	0.00146	0.00022	0.00011	0.00011	0	0.00022	0.00011	0	0	0.00034	0.00022	0.00022	0.00022	0.00045	0.00022	0.00045	0	0.00034	0.00034	0.00034	0.00011	0.00067	0.00045	0.00034	0.00034
NC_017656.1		0.00022	0.00067	0.00011	0	0	0	0	0	0	0.00011	0.00011	0.00011	0.00011	0.00011	0	0	0	0.00011	0.00011	0.00011	0.00022	0.00011	0.00022	0.00146	0.00022	0.00011	0.00011	0	0.00022	0.00011	0	0	0.00034	0.00022	0.00022	0.00022	0.00045	0.00022	0.00045	0	0.00034	0.00034	0.00034	0.00011	0.00067	0.00045	0.00034	0.00034
NC_017660.1		0.00022	0.00067	0.00011	0	0	0	0	0	0	0.00011	0.00011	0.00011	0.00011	0.00011	0	0	0	0.00011	0.00011	0.00011	0.00022	0.00011	0.00022	0.00146	0.00022	0.00011	0.00011	0	0.00022	0.00011	0	0	0.00034	0.00022	0.00022	0.00022	0.00045	0.00022	0.00045	0	0.00034	0.00034	0.00034	0.00011	0.00067	0.00045	0.00034	0.00034
NC_017664.1		0.00022	0.00067	0.00011	0	0	0	0	0	0	0.00011	0.00011	0.00011	0.00011	0.00011	0	0	0	0.00011	0.00011	0.00011	0.00022	0.00011	0.00022	0.00146	0.00022	0.00011	0.00011	0	0.00022	0.00011	0	0	0.00034	0.00022	0.00022	0.00022	0.00045	0.00022	0.00045	0	0.00034	0.00034	0.00034	0.00011	0.00067	0.00045	0.00034	0.00034
NC_017906.1		0.00022	0.00067	0.00011	0	0	0	0	0	0	0.00011	0.00011	0.00011	0.00011	0.00011	0	0	0	0.00011	0.00011	0.00011	0.00022	0.00011	0.00022	0.00146	0.00022	0.00011	0.00011	0	0.00022	0.00011	0	0	0.00034	0.00022	0.00022	0.00022	0.00045	0.00022	0.00045	0	0.00034	0.00034	0.00034	0.00011	0.00067	0.00045	0.00034	0.00034
NC_018650.1		0.00022	0.00067	0.00011	0	0	0	0	0	0	0.00011	0.00011	0.00011	0.00011	0.00011	0	0	0	0.00011	0.00011	0.00011	0.00022	0.00011	0.00022	0.00146	0.00022	0.00011	0.00011	0	0.00022	0.00011	0	0	0.00034	0.00022	0.00022	0.00022	0.00045	0.00022	0.00045	0	0.00034	0.00034	0.00034	0.00011	0.00067	0.00045	0.00034	0.00034
NC_018658.1		0.00022	0.00067	0.00011	0	0	0	0	0	0	0.00011	0.00011	0.00011	0.00011	0.00011	0	0	0	0.00011	0.00011	0.00011	0.00022	0.00011	0.00022	0.00146	0.00022	0.00011	0.00011	0	0.00022	0.00011	0	0	0.00034	0.00022	0.00022	0.00022	0.00045	0.00022	0.00045	0	0.00034	0.00034	0.00034	0.00011	0.00067	0.00045	0.00034	0.00034
NC_018661.1		0.00022	0.00067	0.00011	0	0	0	0	0	0	0.00011	0.00011	0.00011	0.00011	0.00011	0	0	0	0.00011	0.00011	0.00011	0.00022	0.00011	0.00022	0.00146	0.00022	0.00011	0.00011	0	0.00022	0.00011	0	0	0.00034	0.00022	0.00022	0.00022	0.00045	0.00022	0.00045	0	0.00034	0.00034	0.00034	0.00011	0.00067	0.00045	0.00034	0.00034
NC_020163.1		0.00022	0.00067	0.00011	0	0	0	0	0	0	0.00011	0.00011	0.00011	0.00011	0.00011	0	0	0	0.00011	0.00011	0.00011	0.00022	0.00011	0.00022	0.00146	0.00022	0.00011	0.00011	0	0.00022	0.00011	0	0	0.00034	0.00022	0.00022	0.00022	0.00045	0.00022	0.00045	0	0.00034	0.00034	0.00034	0.00011	0.00067	0.00045	0.00034	0.00034
NC_022364.1		0.00022	0.00067	0.00011	0	0	0	0	0	0	0.00011	0.00011	0.00011	0.00011	0.00011	0	0	0	0.00011	0.00011	0.00011	0.00022	0.00011	0.00022	0.00146	0.00022	0.00011	0.00011	0	0.00022	0.00011	0	0	0.00034	0.00022	0.00022	0.00022	0.00045	0.00022	0.00045	0	0.00034	0.00034	0.00034	0.00011	0.00067	0.00045	0.00034	0.00034
NC_022648.1		0.00022	0.00067	0.00011	0	0	0	0	0	0	0.00011	0.00011	0.00011	0.00011	0.00011	0	0	0	0.00011	0.00011	0.00011	0.00022	0.00011	0.00022	0.00146	0.00022	0.00011	0.00011	0	0.00022	0.00011	0	0	0.00034	0.00022	0.00022	0.00022	0.00045	0.00022	0.00045	0	0.00034	0.00034	0.00034	0.00011	0.00067	0.00045	0.00034	0.00034
NZ_AP017610.1		0.00022	0.00067	0.00011	0	0	0	0	0	0	0.00011	0.00011	0.00011	0.00011	0.00011	0	0	0	0.00011	0.00011	0.00011	0.00022	0.00011	0.00022	0.00146	0.00022	0.00011	0.00011	0	0.00022	0.00011	0	0	0.00034	0.00022	0.00022	0.00022	0.00045	0.00022	0.00045	0	0.00034	0.00034	0.00034	0.00011	0.00067	0.00045	0.00034	0.00034
NZ_AP017617.1		0.00022	0.00067	0.00011	0	0	0	0	0	0	0.00011	0.00011	0.00011	0.00011	0.00011	0	0	0	0.00011	0.00011	0.00011	0.00022	0.00011	0.00022	0.00146	0.00022	0.00011	0.00011	0	0.00022	0.00011	0	0	0.00034	0.00022	0.00022	0.00022	0.00045	0.00022	0.00045	0	0.00034	0.00034	0.00034	0.00011	0.00067	0.00045	0.00034	0.00034
NZ_AP017620.1		0.00022	0.00067	0.00011	0	0	0	0	0	0	0.00011	0.00011	0.00011	0.00011	0.00011	0	0	0	0.00011	0.00011	0.00011	0.00022	0.00011	0.00022	0.00146	0.00022	0.00011	0.00011	0	0.00022	0.00011	0	0	0.00034	0.00022	0.00022	0.00022	0.00045	0.00022	0.00045	0	0.00034	0.00034	0.00034	0.00011	0.00067	0.00045	0.00034	0.00034
NZ_AP018488.1		0.00022	0.00067	0.00011	0	0	0	0	0	0	0.00011	0.00011	0.00011	0.00011	0.00011	0	0	0	0.00011	0.00011	0.00011	0.00022	0.00011	0.00022	0.00146	0.00022	0.00011	0.00011	0	0.00022	0.00011	0	0	0.00034	0.00022	0.00022	0.00022	0.00045	0.00022	0.00045	0	0.00034	0.00034	0.00034	0.00011	0.00067	0.00045	0.00034	0.00034
NZ_AP018784.1		0.00022	0.00067	0.00011	0	0	0	0	0	0	0.00011	0.00011	0.00011	0.00011	0.00011	0	0	0	0.00011	0.00011	0.00011	0.00022	0.00011	0.00022	0.00146	0.00022	0.00011	0.00011	0	0.00022	0.00011	0	0	0.00034	0.00022	0.00022	0.00022	0.00045	0.00022	0.00045	0	0.00034	0.00034	0.00034	0.00011	0.00067	0.00045	0.00034	0.00034
NZ_AP018796.1		0.00022	0.00067	0.00011	0	0	0	0	0	0	0.00011	0.00011	0.00011	0.00011	0.00011	0	0	0	0.00011	0.00011	0.00011	0.00022	0.00011	0.00022	0.00146	0.00022	0.00011	0.00011	0	0.00022	0.00011	0	0	0.00034	0.00022	0.00022	0.00022	0.00045	0.00022	0.00045	0	0.00034	0.00034	0.00034	0.00011	0.00067	0.00045	0.00034	0.00034
NZ_AP018802.1		0.00022	0.00067	0.00011	0	0	0	0	0	0	0.00011	0.00011	0.00011	0.00011	0.00011	0	0	0	0.00011	0.00011	0.00011	0.00022	0.00011	0.00022	0.00146	0.00022	0.00011	0.00011	0	0.00022	0.00011	0	0	0.00034	0.00022	0.00022	0.00022	0.00045	0.00022	0.00045	0	0.00034	0.00034	0.00034	0.00011	0.00067	0.00045	0.00034	0.00034
NZ_AP018808.1		0.00022	0.00067	0.00011	0	0	0	0	0	0	0.00011	0.00011	0.00011	0.00011	0.00011	0	0	0	0.00011	0.00011	0.00011	0.00022	0.00011	0.00022	0.00146	0.00022	0.00011	0.00011	0	0.00022	0.00011	0	0	0.00034	0.00022	0.00022	0.00022	0.00045	0.00022	0.00045	0	0.00034	0.00034	0.00034	0.00011	0.00067	0.00045	0.00034	0.00034
NZ_AP019189.1		0.00022	0.00067	0.00011	0	0	0	0	0	0	0.00011	0.00011	0.00011	0.00011	0.00011	0	0	0	0.00011	0.00011	0.00011	0.00022	0.00011	0.00022	0.00146	0.00022	0.00011	0.00011	0	0.00022	0.00011	0	0	0.00034	0.00022	0.00022	0.00022	0.00045	0.00022	0.00045	0	0.00034	0.00034	0.00034	0.00011	0.00067	0.00045	0.00034	0.00034
NZ_AP019675.1		0.00022	0.00067	0.00011	0	0	0	0	0	0	0.00011	0.00011	0.00011	0.00011	0.00011	0	0	0	0.00011	0.00011	0.00011	0.00022	0.00011	0.00022	0.00146	0.00022	0.00011	0.00011	0	0.00022	0.00011	0	0	0.00034	0.00022	0.00022	0.00022	0.00045	0.00022	0.00045	0	0.00034	0.00034	0.00034	0.00011	0.00067	0.00045	0.00034	0.00034
NZ_AP019761.1		0.00022	0.00067	0.00011	0	0	0	0	0	0	0.00011	0.00011	0.00011	0.00011	0.00011	0	0	0	0.00011	0.00011	0.00011	0.00022	0.00011	0.00022	0.00146	0.00022	0.00011	0.00011	0	0.00022	0.00011	0	0	0.00034	0.00022	0.00022	0.00022	0.00045	0.00022	0.00045	0	0.00034	0.00034	0.00034	0.00011	0.00067	0.00045	0.00034	0.00034
NZ_AP019856.1		0.00022	0.00067	0.00011	0	0	0	0	0	0	0.00011	0.00011	0.00011	0.00011	0.00011	0	0	0	0.00011	0.00011	0.00011	0.00022	0.00011	0.00022	0.00146	0.00022	0.00011	0.00011	0	0.00022	0.00011	0	0	0.00034	0.00022	0.00022	0.00022	0.00045	0.00022	0.00045	0	0.00034	0.00034	0.00034	0.00011	0.00067	0.00045	0.00034	0.00034
NZ_AP021890.1		0.00022	0.00067	0.00011	0	0	0	0	0	0	0.00011	0.00011	0.00011	0.00011	0.00011	0	0	0	0.00011	0.00011	0.00011	0.00022	0.00011	0.00022	0.00146	0.00022	0.00011	0.00011	0	0.00022	0.00011	0	0	0.00034	0.00022	0.00022	0.00022	0.00045	0.00022	0.00045	0	0.00034	0.00034	0.00034	0.00011	0.00067	0.00045	0.00034	0.00034
NZ_AP021891.1		0.00022	0.00067	0.00011	0	0	0	0	0	0	0.00011	0.00011	0.00011	0.00011	0.00011	0	0	0	0.00011	0.00011	0.00011	0.00022	0.00011	0.00022	0.00146	0.00022	0.00011	0.00011	0	0.00022	0.00011	0	0	0.00034	0.00022	0.00022	0.00022	0.00045	0.00022	0.00045	0	0.00034	0.00034	0.00034	0.00011	0.00067	0.00045	0.00034	0.00034
NZ_AP021892.1		0.00022	0.00067	0.00011	0	0	0	0	0	0	0.00011	0.00011	0.00011	0.00011	0.00011	0	0	0	0.00011	0.00011	0.00011	0.00022	0.00011	0.00022	0.00146	0.00022	0.00011	0.00011	0	0.00022	0.00011	0	0	0.00034	0.00022	0.00022	0.00022	0.00045	0.00022	0.00045	0	0.00034	0.00034	0.00034	0.00011	0.00067	0.00045	0.00034	0.00034
NZ_AP021893.1		0.00022	0.00067	0.00011	0	0	0	0	0	0	0.00011	0.00011	0.00011	0.00011	0.00011	0	0	0	0.00011	0.00011	0.00011	0.00022	0.00011	0.00022	0.00146	0.00022	0.00011	0.00011	0	0.00022	0.00011	0	0	0.00034	0.00022	0.00022	0.00022	0.00045	0.00022	0.00045	0	0.00034	0.00034	0.00034	0.00011	0.00067	0.00045	0.00034	0.00034
NZ_AP021894.1		0.00022	0.00067	0.00011	0	0	0	0	0	0	0.00011	0.00011	0.00011	0.00011	0.00011	0	0	0	0.00011	0.00011	0.00011	0.00022	0.00011	0.00022	0.00146	0.00022	0.00011	0.00011	0	0.00022	0.00011	0	0	0.00034	0.00022	0.00022	0.00022	0.00045	0.00022	0.00045	0	0.00034	0.00034	0.00034	0.00011	0.00067	0.00045	0.00034	0.00034
NZ_AP021895.1		0.00022	0.00067	0.00011	0	0	0	0	0	0	0.00011	0.00011	0.00011	0.00011	0.00011	0	0	0	0.00011	0.00011	0.00011	0.00022	0.00011	0.00022	0.00146	0.00022	0.00011	0.00011	0	0.00022	0.00011	0	0	0.00034	0.00022	0.00022	0.00022	0.00045	0.00022	0.00045	0	0.00034	0.00034	0.00034	0.00011	0.00067	0.00045	0.00034	0.00034
NZ_AP021896.1		0.00022	0.00067	0.00011	0	0	0	0	0	0	0.00011	0.00011	0.00011	0.00011	0.00011	0	0	0	0.00011	0.00011	0.00011	0.00022	0.00011	0.00022	0.00146	0.00022	0.00011	0.00011	0	0.00022	0.00011	0	0	0.00034	0.00022	0.00022	0.00022	0.00045	0.00022	0.00045	0	0.00034	0.00034	0.00034	0.00011	0.00067	0.00045	0.00034	0.00034
NZ_AP021914.1		0.00022	0.00067	0.00011	0	0	0	0	0	0	0.00011	0.00011	0.00011	0.00011	0.00011	0	0	0	0.00011	0.00011	0.00011	0.00022	0.00011	0.00022	0.00146	0.00022	0.00011	0.00011	0	0.00022	0.00011	0	0	0.00034	0.00022	0.00022	0.00022	0.00045	0.00022	0.00045	0	0.00034	0.00034	0.00034	0.00011	0.00067	0.00045	0.00034	0.00034
NZ_AP021933.1		0.00022	0.00067	0.00011	0	0	0	0	0	0	0.00011	0.00011	0.00011	0.00011	0.00011	0	0	0	0.00011	0.00011	0.00011	0.00022	0.00011	0.00022	0.00146	0.00022	0.00011	0.00011	0	0.00022	0.00011	0	0	0.00034	0.00022	0.00022	0.00022	0.00045	0.00022	0.00045	0	0.00034	0.00034	0.00034	0.00011	0.00067	0.00045	0.00034	0.00034
NZ_AP021935.1		0.00022	0.00067	0.00011	0	0	0	0	0	0	0.00011	0.00011	0.00011	0.00011	0.00011	0	0	0	0.00011	0.00011	0.00011	0.00022	0.00011	0.00022	0.00146	0.00022	0.00011	0.00011	0	0.00022	0.00011	0	0	0.00034	0.00022	0.00022	0.00022	0.00045	0.00022	0.00045	0	0.00034	0.00034	0.00034	0.00011	0.00067	0.00045	0.00034	0.00034
NZ_AP021944.1		0.00022	0.00067	0.00011	0	0	0	0	0	0	0.00011	0.00011	0.00011	0.00011	0.00011	0	0	0	0.00011	0.00011	0.00011	0.00022	0.00011	0.00022	0.00146	0.00022	0.00011	0.00011	0	0.00022	0.00011	0	0	0.00034	0.00022	0.00022	0.00022	0.00045	0.00022	0.00045	0	0.00034	0.00034	0.00034	0.00011	0.00067	0.00045	0.00034	0.00034
NZ_AP021946.1		0.00022	0.00067	0.00011	0	0	0	0	0	0	0.00011	0.00011	0.00011	0.00011	0.00011	0	0	0	0.00011	0.00011	0.00011	0.00022	0.00011	0.00022	0.00146	0.00022	0.00011	0.00011	0	0.00022	0.00011	0	0	0.00034	0.00022	0.00022	0.00022	0.00045	0.00022	0.00045	0	0.00034	0.00034	0.00034	0.00011	0.00067	0.00045	0.00034	0.00034
NZ_AP021963.1		0.00022	0.00067	0.00011	0	0	0	0	0	0	0.00011	0.00011	0.00011	0.00011	0.00011	0	0	0	0.00011	0.00011	0.00011	0.00022	0.00011	0.00022	0.00146	0.00022	0.00011	0.00011	0	0.00022	0.00011	0	0	0.00034	0.00022	0.00022	0.00022	0.00045	0.00022	0.00045	0	0.00034	0.00034	0.00034	0.00011	0.00067	0.00045	0.00034	0.00034
NZ_AP021998.1		0.00022	0.00067	0.00011	0	0	0	0	0	0	0.00011	0.00011	0.00011	0.00011	0.00011	0	0	0	0.00011	0.00011	0.00011	0.00022	0.00011	0.00022	0.00146	0.00022	0.00011	0.00011	0	0.00022	0.00011	0	0	0.00034	0.00022	0.00022	0.00022	0.00045	0.00022	0.00045	0	0.00034	0.00034	0.00034	0.00011	0.00067	0.00045	0.00034	0.00034
NZ_AP022003.1		0.00022	0.00067	0.00011	0	0	0	0	0	0	0.00011	0.00011	0.00011	0.00011	0.00011	0	0	0	0.00011	0.00011	0.00011	0.00022	0.00011	0.00022	0.00146	0.00022	0.00011	0.00011	0	0.00022	0.00011	0	0	0.00034	0.00022	0.00022	0.00022	0.00045	0.00022	0.00045	0	0.00034	0.00034	0.00034	0.00011	0.00067	0.00045	0.00034	0.00034
NZ_AP022030.1		0.00022	0.00067	0.00011	0	0	0	0	0	0	0.00011	0.00011	0.00011	0.00011	0.00011	0	0	0	0.00011	0.00011	0.00011	0.00022	0.00011	0.00022	0.00146	0.00022	0.00011	0.00011	0	0.00022	0.00011	0	0	0.00034	0.00022	0.00022	0.00022	0.00045	0.00022	0.00045	0	0.00034	0.00034	0.00034	0.00011	0.00067	0.00045	0.00034	0.00034
NZ_AP022032.1		0.00022	0.00067	0.00011	0	0	0	0	0	0	0.00011	0.00011	0.00011	0.00011	0.00011	0	0	0	0.00011	0.00011	0.00011	0.00022	0.00011	0.00022	0.00146	0.00022	0.00011	0.00011	0	0.00022	0.00011	0	0	0.00034	0.00022	0.00022	0.00022	0.00045	0.00022	0.00045	0	0.00034	0.00034	0.00034	0.00011	0.00067	0.00045	0.00034	0.00034
NZ_AP022036.1		0.00022	0.00067	0.00011	0	0	0	0	0	0	0.00011	0.00011	0.00011	0.00011	0.00011	0	0	0	0.00011	0.00011	0.00011	0.00022	0.00011	0.00022	0.00146	0.00022	0.00011	0.00011	0	0.00022	0.00011	0	0	0.00034	0.00022	0.00022	0.00022	0.00045	0.00022	0.00045	0	0.00034	0.00034	0.00034	0.00011	0.00067	0.00045	0.00034	0.00034
NZ_AP022044.1		0.00022	0.00067	0.00011	0	0	0	0	0	0	0.00011	0.00011	0.00011	0.00011	0.00011	0	0	0	0.00011	0.00011	0.00011	0.00022	0.00011	0.00022	0.00146	0.00022	0.00011	0.00011	0	0.00022	0.00011	0	0	0.00034	0.00022	0.00022	0.00022	0.00045	0.00022	0.00045	0	0.00034	0.00034	0.00034	0.00011	0.00067	0.00045	0.00034	0.00034
NZ_AP022049.1		0.00022	0.00067	0.00011	0	0	0	0	0	0	0.00011	0.00011	0.00011	0.00011	0.00011	0	0	0	0.00011	0.00011	0.00011	0.00022	0.00011	0.00022	0.00146	0.00022	0.00011	0.00011	0	0.00022	0.00011	0	0	0.00034	0.00022	0.00022	0.00022	0.00045	0.00022	0.00045	0	0.00034	0.00034	0.00034	0.00011	0.00067	0.00045	0.00034	0.00034
NZ_AP022064.1		0.00022	0.00067	0.00011	0	0	0	0	0	0	0.00011	0.00011	0.00011	0.00011	0.00011	0	0	0	0.00011	0.00011	0.00011	0.00022	0.00011	0.00022	0.00146	0.00022	0.00011	0.00011	0	0.00022	0.00011	0	0	0.00034	0.00022	0.00022	0.00022	0.00045	0.00022	0.00045	0	0.00034	0.00034	0.00034	0.00011	0.00067	0.00045	0.00034	0.00034
NZ_AP022069.1		0.00022	0.00067	0.00011	0	0	0	0	0	0	0.00011	0.00011	0.00011	0.00011	0.00011	0	0	0	0.00011	0.00011	0.00011	0.00022	0.00011	0.00022	0.00146	0.00022	0.00011	0.00011	0	0.00022	0.00011	0	0	0.00034	0.00022	0.00022	0.00022	0.00045	0.00022	0.00045	0	0.00034	0.00034	0.00034	0.00011	0.00067	0.00045	0.00034	0.00034
NZ_AP022087.1		0.00022	0.00067	0.00011	0	0	0	0	0	0	0.00011	0.00011	0.00011	0.00011	0.00011	0	0	0	0.00011	0.00011	0.00011	0.00022	0.00011	0.00022	0.00146	0.00022	0.00011	0.00011	0	0.00022	0.00011	0	0	0.00034	0.00022	0.00022	0.00022	0.00045	0.00022	0.00045	0	0.00034	0.00034	0.00034	0.00011	0.00067	0.00045	0.00034	0.00034
NZ_AP022095.1		0.00022	0.00067	0.00011	0	0	0	0	0	0	0.00011	0.00011	0.00011	0.00011	0.00011	0	0	0	0.00011	0.00011	0.00011	0.00022	0.00011	0.00022	0.00146	0.00022	0.00011	0.00011	0	0.00022	0.00011	0	0	0.00034	0.00022	0.00022	0.00022	0.00045	0.00022	0.00045	0	0.00034	0.00034	0.00034	0.00011	0.00067	0.00045	0.00034	0.00034
NZ_AP022098.1		0.00022	0.00067	0.00011	0	0	0	0	0	0	0.00011	0.00011	0.00011	0.00011	0.00011	0	0	0	0.00011	0.00011	0.00011	0.00022	0.00011	0.00022	0.00146	0.00022	0.00011	0.00011	0	0.00022	0.00011	0	0	0.00034	0.00022	0.00022	0.00022	0.00045	0.00022	0.00045	0	0.00034	0.00034	0.00034	0.00011	0.00067	0.00045	0.00034	0.00034
NZ_AP022105.1		0.00022	0.00067	0.00011	0	0	0	0	0	0	0.00011	0.00011	0.00011	0.00011	0.00011	0	0	0	0.00011	0.00011	0.00011	0.00022	0.00011	0.00022	0.00146	0.00022	0.00011	0.00011	0	0.00022	0.00011	0	0	0.00034	0.00022	0.00022	0.00022	0.00045	0.00022	0.00045	0	0.00034	0.00034	0.00034	0.00011	0.00067	0.00045	0.00034	0.00034
NZ_AP022107.1		0.00022	0.00067	0.00011	0	0	0	0	0	0	0.00011	0.00011	0.00011	0.00011	0.00011	0	0	0	0.00011	0.00011	0.00011	0.00022	0.00011	0.00022	0.00146	0.00022	0.00011	0.00011	0	0.00022	0.00011	0	0	0.00034	0.00022	0.00022	0.00022	0.00045	0.00022	0.00045	0	0.00034	0.00034	0.00034	0.00011	0.00067	0.00045	0.00034	0.00034
NZ_AP022120.1		0.00022	0.00067	0.00011	0	0	0	0	0	0	0.00011	0.00011	0.00011	0.00011	0.00011	0	0	0	0.00011	0.00011	0.00011	0.00022	0.00011	0.00022	0.00146	0.00022	0.00011	0.00011	0	0.00022	0.00011	0	0	0.00034	0.00022	0.00022	0.00022	0.00045	0.00022	0.00045	0	0.00034	0.00034	0.00034	0.00011	0.00067	0.00045	0.00034	0.00034
NZ_AP022159.1		0.00022	0.00067	0.00011	0	0	0	0	0	0	0.00011	0.00011	0.00011	0.00011	0.00011	0	0	0	0.00011	0.00011	0.00011	0.00022	0.00011	0.00022	0.00146	0.00022	0.00011	0.00011	0	0.00022	0.00011	0	0	0.00034	0.00022	0.00022	0.00022	0.00045	0.00022	0.00045	0	0.00034	0.00034	0.00034	0.00011	0.00067	0.00045	0.00034	0.00034
NZ_AP022161.1		0.00022	0.00067	0.00011	0	0	0	0	0	0	0.00011	0.00011	0.00011	0.00011	0.00011	0	0	0	0.00011	0.00011	0.00011	0.00022	0.00011	0.00022	0.00146	0.00022	0.00011	0.00011	0	0.00022	0.00011	0	0	0.00034	0.00022	0.00022	0.00022	0.00045	0.00022	0.00045	0	0.00034	0.00034	0.00034	0.00011	0.00067	0.00045	0.00034	0.00034
NZ_AP022171.1		0.00022	0.00067	0.00011	0	0	0	0	0	0	0.00011	0.00011	0.00011	0.00011	0.00011	0	0	0	0.00011	0.00011	0.00011	0.00022	0.00011	0.00022	0.00146	0.00022	0.00011	0.00011	0	0.00022	0.00011	0	0	0.00034	0.00022	0.00022	0.00022	0.00045	0.00022	0.00045	0	0.00034	0.00034	0.00034	0.00011	0.00067	0.00045	0.00034	0.00034
NZ_AP022173.1		0.00022	0.00067	0.00011	0	0	0	0	0	0	0.00011	0.00011	0.00011	0.00011	0.00011	0	0	0	0.00011	0.00011	0.00011	0.00022	0.00011	0.00022	0.00146	0.00022	0.00011	0.00011	0	0.00022	0.00011	0	0	0.00034	0.00022	0.00022	0.00022	0.00045	0.00022	0.00045	0	0.00034	0.00034	0.00034	0.00011	0.00067	0.00045	0.00034	0.00034
NZ_AP022177.1		0.00022	0.00067	0.00011	0	0	0	0	0	0	0.00011	0.00011	0.00011	0.00011	0.00011	0	0	0	0.00011	0.00011	0.00011	0.00022	0.00011	0.00022	0.00146	0.00022	0.00011	0.00011	0	0.00022	0.00011	0	0	0.00034	0.00022	0.00022	0.00022	0.00045	0.00022	0.00045	0	0.00034	0.00034	0.00034	0.00011	0.00067	0.00045	0.00034	0.00034
NZ_AP022207.1		0.00022	0.00067	0.00011	0	0	0	0	0	0	0.00011	0.00011	0.00011	0.00011	0.00011	0	0	0	0.00011	0.00011	0.00011	0.00022	0.00011	0.00022	0.00146	0.00022	0.00011	0.00011	0	0.00022	0.00011	0	0	0.00034	0.00022	0.00022	0.00022	0.00045	0.00022	0.00045	0	0.00034	0.00034	0.00034	0.00011	0.00067	0.00045	0.00034	0.00034
NZ_AP022215.1		0.00022	0.00067	0.00011	0	0	0	0	0	0	0.00011	0.00011	0.00011	0.00011	0.00011	0	0	0	0.00011	0.00011	0.00011	0.00022	0.00011	0.00022	0.00146	0.00022	0.00011	0.00011	0	0.00022	0.00011	0	0	0.00034	0.00022	0.00022	0.00022	0.00045	0.00022	0.00045	0	0.00034	0.00034	0.00034	0.00011	0.00067	0.00045	0.00034	0.00034
NZ_AP022221.1		0.00022	0.00067	0.00011	0	0	0	0	0	0	0.00011	0.00011	0.00011	0.00011	0.00011	0	0	0	0.00011	0.00011	0.00011	0.00022	0.00011	0.00022	0.00146	0.00022	0.00011	0.00011	0	0.00022	0.00011	0	0	0.00034	0.00022	0.00022	0.00022	0.00045	0.00022	0.00045	0	0.00034	0.00034	0.00034	0.00011	0.00067	0.00045	0.00034	0.00034
NZ_AP022222.1		0.00022	0.00067	0.00011	0	0	0	0	0	0	0.00011	0.00011	0.00011	0.00011	0.00011	0	0	0	0.00011	0.00011	0.00011	0.00022	0.00011	0.00022	0.00146	0.00022	0.00011	0.00011	0	0.00022	0.00011	0	0	0.00034	0.00022	0.00022	0.00022	0.00045	0.00022	0.00045	0	0.00034	0.00034	0.00034	0.00011	0.00067	0.00045	0.00034	0.00034
NZ_AP022245.1		0.00022	0.00067	0.00011	0	0	0	0	0	0	0.00011	0.00011	0.00011	0.00011	0.00011	0	0	0	0.00011	0.00011	0.00011	0.00022	0.00011	0.00022	0.00146	0.00022	0.00011	0.00011	0	0.00022	0.00011	0	0	0.00034	0.00022	0.00022	0.00022	0.00045	0.00022	0.00045	0	0.00034	0.00034	0.00034	0.00011	0.00067	0.00045	0.00034	0.00034
NZ_AP022261.1		0.00022	0.00067	0.00011	0	0	0	0	0	0	0.00011	0.00011	0.00011	0.00011	0.00011	0	0	0	0.00011	0.00011	0.00011	0.00022	0.00011	0.00022	0.00146	0.00022	0.00011	0.00011	0	0.00022	0.00011	0	0	0.00034	0.00022	0.00022	0.00022	0.00045	0.00022	0.00045	0	0.00034	0.00034	0.00034	0.00011	0.00067	0.00045	0.00034	0.00034
NZ_AP022287.1		0.00022	0.00067	0.00011	0	0	0	0	0	0	0.00011	0.00011	0.00011	0.00011	0.00011	0	0	0	0.00011	0.00011	0.00011	0.00022	0.00011	0.00022	0.00146	0.00022	0.00011	0.00011	0	0.00022	0.00011	0	0	0.00034	0.00022	0.00022	0.00022	0.00045	0.00022	0.00045	0	0.00034	0.00034	0.00034	0.00011	0.00067	0.00045	0.00034	0.00034
NZ_AP022295.1		0.00022	0.00067	0.00011	0	0	0	0	0	0	0.00011	0.00011	0.00011	0.00011	0.00011	0	0	0	0.00011	0.00011	0.00011	0.00022	0.00011	0.00022	0.00146	0.00022	0.00011	0.00011	0	0.00022	0.00011	0	0	0.00034	0.00022	0.00022	0.00022	0.00045	0.00022	0.00045	0	0.00034	0.00034	0.00034	0.00011	0.00067	0.00045	0.00034	0.00034
NZ_AP022298.1		0.00022	0.00067	0.00011	0	0	0	0	0	0	0.00011	0.00011	0.00011	0.00011	0.00011	0	0	0	0.00011	0.00011	0.00011	0.00022	0.00011	0.00022	0.00146	0.00022	0.00011	0.00011	0	0.00022	0.00011	0	0	0.00034	0.00022	0.00022	0.00022	0.00045	0.00022	0.00045	0	0.00034	0.00034	0.00034	0.00011	0.00067	0.00045	0.00034	0.00034
NZ_AP022326.1		0.00022	0.00067	0.00011	0	0	0	0	0	0	0.00011	0.00011	0.00011	0.00011	0.00011	0	0	0	0.00011	0.00011	0.00011	0.00022	0.00011	0.00022	0.00146	0.00022	0.00011	0.00011	0	0.00022	0.00011	0	0	0.00034	0.00022	0.00022	0.00022	0.00045	0.00022	0.00045	0	0.00034	0.00034	0.00034	0.00011	0.00067	0.00045	0.00034	0.00034
NZ_AP022351.1		0.00022	0.00067	0.00011	0	0	0	0	0	0	0.00011	0.00011	0.00011	0.00011	0.00011	0	0	0	0.00011	0.00011	0.00011	0.00022	0.00011	0.00022	0.00146	0.00022	0.00011	0.00011	0	0.00022	0.00011	0	0	0.00034	0.00022	0.00022	0.00022	0.00045	0.00022	0.00045	0	0.00034	0.00034	0.00034	0.00011	0.00067	0.00045	0.00034	0.00034
NZ_AP022362.1		0.00022	0.00067	0.00011	0	0	0	0	0	0	0.00011	0.00011	0.00011	0.00011	0.00011	0	0	0	0.00011	0.00011	0.00011	0.00022	0.00011	0.00022	0.00146	0.00022	0.00011	0.00011	0	0.00022	0.00011	0	0	0.00034	0.00022	0.00022	0.00022	0.00045	0.00022	0.00045	0	0.00034	0.00034	0.00034	0.00011	0.00067	0.00045	0.00034	0.00034
NZ_AP022409.1		0.00022	0.00067	0.00011	0	0	0	0	0	0	0.00011	0.00011	0.00011	0.00011	0.00011	0	0	0	0.00011	0.00011	0.00011	0.00022	0.00011	0.00022	0.00146	0.00022	0.00011	0.00011	0	0.00022	0.00011	0	0	0.00034	0.00022	0.00022	0.00022	0.00045	0.00022	0.00045	0	0.00034	0.00034	0.00034	0.00011	0.00067	0.00045	0.00034	0.00034
NZ_AP022478.1		0.00022	0.00067	0.00011	0	0	0	0	0	0	0.00011	0.00011	0.00011	0.00011	0.00011	0	0	0	0.00011	0.00011	0.00011	0.00022	0.00011	0.00022	0.00146	0.00022	0.00011	0.00011	0	0.00022	0.00011	0	0	0.00034	0.00022	0.00022	0.00022	0.00045	0.00022	0.00045	0	0.00034	0.00034	0.00034	0.00011	0.00067	0.00045	0.00034	0.00034
NZ_AP022482.1		0.00022	0.00067	0.00011	0	0	0	0	0	0	0.00011	0.00011	0.00011	0.00011	0.00011	0	0	0	0.00011	0.00011	0.00011	0.00022	0.00011	0.00022	0.00146	0.00022	0.00011	0.00011	0	0.00022	0.00011	0	0	0.00034	0.00022	0.00022	0.00022	0.00045	0.00022	0.00045	0	0.00034	0.00034	0.00034	0.00011	0.00067	0.00045	0.00034	0.00034
NZ_AP022525.1		0.00022	0.00067	0.00011	0	0	0	0	0	0	0.00011	0.00011	0.00011	0.00011	0.00011	0	0	0	0.00011	0.00011	0.00011	0.00022	0.00011	0.00022	0.00146	0.00022	0.00011	0.00011	0	0.00022	0.00011	0	0	0.00034	0.00022	0.00022	0.00022	0.00045	0.00022	0.00045	0	0.00034	0.00034	0.00034	0.00011	0.00067	0.00045	0.00034	0.00034
NZ_AP022533.1		0.00022	0.00067	0.00011	0	0	0	0	0	0	0.00011	0.00011	0.00011	0.00011	0.00011	0	0	0	0.00011	0.00011	0.00011	0.00022	0.00011	0.00022	0.00146	0.00022	0.00011	0.00011	0	0.00022	0.00011	0	0	0.00034	0.00022	0.00022	0.00022	0.00045	0.00022	0.00045	0	0.00034	0.00034	0.00034	0.00011	0.00067	0.00045	0.00034	0.00034
NZ_AP022536.1		0.00022	0.00067	0.00011	0	0	0	0	0	0	0.00011	0.00011	0.00011	0.00011	0.00011	0	0	0	0.00011	0.00011	0.00011	0.00022	0.00011	0.00022	0.00146	0.00022	0.00011	0.00011	0	0.00022	0.00011	0	0	0.00034	0.00022	0.00022	0.00022	0.00045	0.00022	0.00045	0	0.00034	0.00034	0.00034	0.00011	0.00067	0.00045	0.00034	0.00034
NZ_AP022540.1		0.00022	0.00067	0.00011	0	0	0	0	0	0	0.00011	0.00011	0.00011	0.00011	0.00011	0	0	0	0.00011	0.00011	0.00011	0.00022	0.00011	0.00022	0.00146	0.00022	0.00011	0.00011	0	0.00022	0.00011	0	0	0.00034	0.00022	0.00022	0.00022	0.00045	0.00022	0.00045	0	0.00034	0.00034	0.00034	0.00011	0.00067	0.00045	0.00034	0.00034
NZ_AP022549.1		0.00022	0.00067	0.00011	0	0	0	0	0	0	0.00011	0.00011	0.00011	0.00011	0.00011	0	0	0	0.00011	0.00011	0.00011	0.00022	0.00011	0.00022	0.00146	0.00022	0.00011	0.00011	0	0.00022	0.00011	0	0	0.00034	0.00022	0.00022	0.00022	0.00045	0.00022	0.00045	0	0.00034	0.00034	0.00034	0.00011	0.00067	0.00045	0.00034	0.00034
NZ_AP022650.1		0.00022	0.00067	0.00011	0	0	0	0	0	0	0.00011	0.00011	0.00011	0.00011	0.00011	0	0	0	0.00011	0.00011	0.00011	0.00022	0.00011	0.00022	0.00146	0.00022	0.00011	0.00011	0	0.00022	0.00011	0	0	0.00034	0.00022	0.00022	0.00022	0.00045	0.00022	0.00045	0	0.00034	0.00034	0.00034	0.00011	0.00067	0.00045	0.00034	0.00034
NZ_AP022811.1		0.00022	0.00067	0.00011	0	0	0	0	0	0	0.00011	0.00011	0.00011	0.00011	0.00011	0	0	0	0.00011	0.00011	0.00011	0.00022	0.00011	0.00022	0.00146	0.00022	0.00011	0.00011	0	0.00022	0.00011	0	0	0.00034	0.00022	0.00022	0.00022	0.00045	0.00022	0.00045	0	0.00034	0.00034	0.00034	0.00011	0.00067	0.00045	0.00034	0.00034
NZ_AP022815.1		0.00022	0.00067	0.00011	0	0	0	0	0	0	0.00011	0.00011	0.00011	0.00011	0.00011	0	0	0	0.00011	0.00011	0.00011	0.00022	0.00011	0.00022	0.00146	0.00022	0.00011	0.00011	0	0.00022	0.00011	0	0	0.00034	0.00022	0.00022	0.00022	0.00045	0.00022	0.00045	0	0.00034	0.00034	0.00034	0.00011	0.00067	0.00045	0.00034	0.00034
NZ_AP023190.1		0.00022	0.00067	0.00011	0	0	0	0	0	0	0.00011	0.00011	0.00011	0.00011	0.00011	0	0	0	0.00011	0.00011	0.00011	0.00022	0.00011	0.00022	0.00146	0.00022	0.00011	0.00011	0	0.00022	0.00011	0	0	0.00034	0.00022	0.00022	0.00022	0.00045	0.00022	0.00045	0	0.00034	0.00034	0.00034	0.00011	0.00067	0.00045	0.00034	0.00034
NZ_AP023197.1		0.00022	0.00067	0.00011	0	0	0	0	0	0	0.00011	0.00011	0.00011	0.00011	0.00011	0	0	0	0.00011	0.00011	0.00011	0.00022	0.00011	0.00022	0.00146	0.00022	0.00011	0.00011	0	0.00022	0.00011	0	0	0.00034	0.00022	0.00022	0.00022	0.00045	0.00022	0.00045	0	0.00034	0.00034	0.00034	0.00011	0.00067	0.00045	0.00034	0.00034
NZ_AP023205.1		0.00022	0.00067	0.00011	0	0	0	0	0	0	0.00011	0.00011	0.00011	0.00011	0.00011	0	0	0	0.00011	0.00011	0.00011	0.00022	0.00011	0.00022	0.00146	0.00022	0.00011	0.00011	0	0.00022	0.00011	0	0	0.00034	0.00022	0.00022	0.00022	0.00045	0.00022	0.00045	0	0.00034	0.00034	0.00034	0.00011	0.00067	0.00045	0.00034	0.00034
NZ_AP023206.1		0.00022	0.00067	0.00011	0	0	0	0	0	0	0.00011	0.00011	0.00011	0.00011	0.00011	0	0	0	0.00011	0.00011	0.00011	0.00022	0.00011	0.00022	0.00146	0.00022	0.00011	0.00011	0	0.00022	0.00011	0	0	0.00034	0.00022	0.00022	0.00022	0.00045	0.00022	0.00045	0	0.00034	0.00034	0.00034	0.00011	0.00067	0.00045	0.00034	0.00034
NZ_AP023219.2		0.00022	0.00067	0.00011	0	0	0	0	0	0	0.00011	0.00011	0.00011	0.00011	0.00011	0	0	0	0.00011	0.00011	0.00011	0.00022	0.00011	0.00022	0.00146	0.00022	0.00011	0.00011	0	0.00022	0.00011	0	0	0.00034	0.00022	0.00022	0.00022	0.00045	0.00022	0.00045	0	0.00034	0.00034	0.00034	0.00011	0.00067	0.00045	0.00034	0.00034
NZ_AP023224.1		0.00022	0.00067	0.00011	0	0	0	0	0	0	0.00011	0.00011	0.00011	0.00011	0.00011	0	0	0	0.00011	0.00011	0.00011	0.00022	0.00011	0.00022	0.00146	0.00022	0.00011	0.00011	0	0.00022	0.00011	0	0	0.00034	0.00022	0.00022	0.00022	0.00045	0.00022	0.00045	0	0.00034	0.00034	0.00034	0.00011	0.00067	0.00045	0.00034	0.00034
NZ_AP023226.1		0.00022	0.00067	0.00011	0	0	0	0	0	0	0.00011	0.00011	0.00011	0.00011	0.00011	0	0	0	0.00011	0.00011	0.00011	0.00022	0.00011	0.00022	0.00146	0.00022	0.00011	0.00011	0	0.00022	0.00011	0	0	0.00034	0.00022	0.00022	0.00022	0.00045	0.00022	0.00045	0	0.00034	0.00034	0.00034	0.00011	0.00067	0.00045	0.00034	0.00034
NZ_AP023230.2		0.00022	0.00067	0.00011	0	0	0	0	0	0	0.00011	0.00011	0.00011	0.00011	0.00011	0	0	0	0.00011	0.00011	0.00011	0.00022	0.00011	0.00022	0.00146	0.00022	0.00011	0.00011	0	0.00022	0.00011	0	0	0.00034	0.00022	0.00022	0.00022	0.00045	0.00022	0.00045	0	0.00034	0.00034	0.00034	0.00011	0.00067	0.00045	0.00034	0.00034
NZ_AP023235.1		0.00022	0.00067	0.00011	0	0	0	0	0	0	0.00011	0.00011	0.00011	0.00011	0.00011	0	0	0	0.00011	0.00011	0.00011	0.00022	0.00011	0.00022	0.00146	0.00022	0.00011	0.00011	0	0.00022	0.00011	0	0	0.00034	0.00022	0.00022	0.00022	0.00045	0.00022	0.00045	0	0.00034	0.00034	0.00034	0.00011	0.00067	0.00045	0.00034	0.00034
NZ_AP023237.1		0.00022	0.00067	0.00011	0	0	0	0	0	0	0.00011	0.00011	0.00011	0.00011	0.00011	0	0	0	0.00011	0.00011	0.00011	0.00022	0.00011	0.00022	0.00146	0.00022	0.00011	0.00011	0	0.00022	0.00011	0	0	0.00034	0.00022	0.00022	0.00022	0.00045	0.00022	0.00045	0	0.00034	0.00034	0.00034	0.00011	0.00067	0.00045	0.00034	0.00034
NZ_AP023286.1		0.00022	0.00067	0.00011	0	0	0	0	0	0	0.00011	0.00011	0.00011	0.00011	0.00011	0	0	0	0.00011	0.00011	0.00011	0.00022	0.00011	0.00022	0.00146	0.00022	0.00011	0.00011	0	0.00022	0.00011	0	0	0.00034	0.00022	0.00022	0.00022	0.00045	0.00022	0.00045	0	0.00034	0.00034	0.00034	0.00011	0.00067	0.00045	0.00034	0.00034
NZ_AP023427.1		0.00022	0.00067	0.00011	0	0	0	0	0	0	0.00011	0.00011	0.00011	0.00011	0.00011	0	0	0	0.00011	0.00011	0.00011	0.00022	0.00011	0.00022	0.00146	0.00022	0.00011	0.00011	0	0.00022	0.00011	0	0	0.00034	0.00022	0.00022	0.00022	0.00045	0.00022	0.00045	0	0.00034	0.00034	0.00034	0.00011	0.00067	0.00045	0.00034	0.00034
NZ_AP024112.1		0.00022	0.00067	0.00011	0	0	0	0	0	0	0.00011	0.00011	0.00011	0.00011	0.00011	0	0	0	0.00011	0.00011	0.00011	0.00022	0.00011	0.00022	0.00146	0.00022	0.00011	0.00011	0	0.00022	0.00011	0	0	0.00034	0.00022	0.00022	0.00022	0.00045	0.00022	0.00045	0	0.00034	0.00034	0.00034	0.00011	0.00067	0.00045	0.00034	0.00034
NZ_AP024114.1		0.00022	0.00067	0.00011	0	0	0	0	0	0	0.00011	0.00011	0.00011	0.00011	0.00011	0	0	0	0.00011	0.00011	0.00011	0.00022	0.00011	0.00022	0.00146	0.00022	0.00011	0.00011	0	0.00022	0.00011	0	0	0.00034	0.00022	0.00022	0.00022	0.00045	0.00022	0.00045	0	0.00034	0.00034	0.00034	0.00011	0.00067	0.00045	0.00034	0.00034
NZ_AP024123.1		0.00022	0.00067	0.00011	0	0	0	0	0	0	0.00011	0.00011	0.00011	0.00011	0.00011	0	0	0	0.00011	0.00011	0.00011	0.00022	0.00011	0.00022	0.00146	0.00022	0.00011	0.00011	0	0.00022	0.00011	0	0	0.00034	0.00022	0.00022	0.00022	0.00045	0.00022	0.00045	0	0.00034	0.00034	0.00034	0.00011	0.00067	0.00045	0.00034	0.00034
NZ_AP024126.1		0.00022	0.00067	0.00011	0	0	0	0	0	0	0.00011	0.00011	0.00011	0.00011	0.00011	0	0	0	0.00011	0.00011	0.00011	0.00022	0.00011	0.00022	0.00146	0.00022	0.00011	0.00011	0	0.00022	0.00011	0	0	0.00034	0.00022	0.00022	0.00022	0.00045	0.00022	0.00045	0	0.00034	0.00034	0.00034	0.00011	0.00067	0.00045	0.00034	0.00034
NZ_AP024130.1		0.00022	0.00067	0.00011	0	0	0	0	0	0	0.00011	0.00011	0.00011	0.00011	0.00011	0	0	0	0.00011	0.00011	0.00011	0.00022	0.00011	0.00022	0.00146	0.00022	0.00011	0.00011	0	0.00022	0.00011	0	0	0.00034	0.00022	0.00022	0.00022	0.00045	0.00022	0.00045	0	0.00034	0.00034	0.00034	0.00011	0.00067	0.00045	0.00034	0.00034
NZ_AP024205.1		0.00022	0.00067	0.00011	0	0	0	0	0	0	0.00011	0.00011	0.00011	0.00011	0.00011	0	0	0	0.00011	0.00011	0.00011	0.00022	0.00011	0.00022	0.00146	0.00022	0.00011	0.00011	0	0.00022	0.00011	0	0	0.00034	0.00022	0.00022	0.00022	0.00045	0.00022	0.00045	0	0.00034	0.00034	0.00034	0.00011	0.00067	0.00045	0.00034	0.00034
NZ_AP024518.1		0.00022	0.00067	0.00011	0	0	0	0	0	0	0.00011	0.00011	0.00011	0.00011	0.00011	0	0	0	0.00011	0.00011	0.00011	0.00022	0.00011	0.00022	0.00146	0.00022	0.00011	0.00011	0	0.00022	0.00011	0	0	0.00034	0.00022	0.00022	0.00022	0.00045	0.00022	0.00045	0	0.00034	0.00034	0.00034	0.00011	0.00067	0.00045	0.00034	0.00034
NZ_AP024521.1		0.00022	0.00067	0.00011	0	0	0	0	0	0	0.00011	0.00011	0.00011	0.00011	0.00011	0	0	0	0.00011	0.00011	0.00011	0.00022	0.00011	0.00022	0.00146	0.00022	0.00011	0.00011	0	0.00022	0.00011	0	0	0.00034	0.00022	0.00022	0.00022	0.00045	0.00022	0.00045	0	0.00034	0.00034	0.00034	0.00011	0.00067	0.00045	0.00034	0.00034
NZ_AP024560.1		1.216	0.00067	0.00011	0	0	0	0	0	0	0.00011	1.35876	1.35876	0.00011	0.00011	0	0	0	0.00011	0.00011	0.00011	0.00022	0.00011	1.35886	0.00146	0.00022	0.00011	0.00011	0	0.00022	0.00011	0	0	2.60923	1.35886	1.35886	1.35886	0.00045	0.00022	0.00045	0	0.00034	0.00034	0.00034	0.00011	0.00067	0.00045	0.00034	0.00034
NZ_AP024561.1		0.00022	0.00067	0.00011	0	0	0	0	0	0	1.35876	0.00011	0.00011	0.00011	0.00011	0	0	0	1.35876	1.35876	1.35876	1.216	1.35876	0.00022	0.00146	1.216	0.00011	0.00011	0	0.00022	0.00011	0	0	0.00034	0.00022	0.00022	1.35886	1.07334	0.00022	0.00045	0	0.00034	0.00034	0.00034	0.00011	0.00067	0.00045	1.13254	2.60923
NZ_AP024582.1		0.00022	0.00067	0.00011	0	0	0	0	0	0	0.00011	0.00011	0.00011	0.00011	0.00011	0	0	0	0.00011	0.00011	0.00011	0.00022	0.00011	0.00022	0.00146	0.00022	0.00011	0.00011	0	0.00022	0.00011	0	0	0.00034	0.00022	0.00022	0.00022	0.00045	0.00022	0.00045	0	0.00034	0.00034	0.00034	0.00011	0.00067	0.00045	0.00034	0.00034
NZ_AP024687.1		0.00022	0.00067	0.00011	0	0	0	0	0	0	0.00011	0.00011	0.00011	0.00011	0.00011	0	0	0	0.00011	0.00011	0.00011	0.00022	0.00011	0.00022	0.00146	0.00022	0.00011	0.00011	0	0.00022	0.00011	0	0	0.00034	0.00022	0.00022	0.00022	0.00045	0.00022	0.00045	0	0.00034	0.00034	0.00034	0.00011	0.00067	0.00045	0.00034	0.00034
NZ_CP005930.1		0.00022	0.00067	0.00011	0	0	0	0	0	0	0.00011	0.00011	0.00011	0.00011	0.00011	0	0	0	0.00011	0.00011	0.00011	0.00022	0.00011	0.00022	0.00146	0.00022	0.00011	0.00011	0	0.00022	0.00011	0	0	0.00034	0.00022	0.00022	0.00022	0.00045	0.00022	0.00045	0	0.00034	0.00034	0.00034	0.00011	0.00067	0.00045	0.00034	0.00034
NZ_CP006027.1		0.00022	0.00067	0.00011	0	0	0	0	0	0	0.00011	0.00011	0.00011	0.00011	0.00011	0	0	0	0.00011	0.00011	0.00011	0.00022	0.00011	0.00022	0.00146	0.00022	0.00011	0.00011	0	0.00022	0.00011	0	0	0.00034	0.00022	0.00022	0.00022	0.00045	0.00022	0.00045	0	0.00034	0.00034	0.00034	0.00011	0.00067	0.00045	0.00034	0.00034
NZ_CP006262.1		0.00022	0.00067	0.00011	0	0	0	0	0	0	0.00011	0.00011	0.00011	0.00011	0.00011	0	0	0	0.00011	0.00011	0.00011	0.00022	0.00011	0.00022	0.00146	0.00022	0.00011	0.00011	0	0.00022	0.00011	0	0	0.00034	0.00022	0.00022	0.00022	0.00045	0.00022	0.00045	0	0.00034	0.00034	0.00034	0.00011	0.00067	0.00045	0.00034	0.00034
NZ_CP006632.1		0.00022	0.00067	0.00011	0	0	0	0	0	0	0.00011	0.00011	0.00011	0.00011	0.00011	0	0	0	0.00011	0.00011	0.00011	0.00022	0.00011	0.00022	0.00146	0.00022	0.00011	0.00011	0	0.00022	0.00011	0	0	0.00034	0.00022	0.00022	0.00022	0.00045	0.00022	0.00045	0	0.00034	0.00034	0.00034	0.00011	0.00067	0.00045	0.00034	0.00034
NZ_CP006636.1		0.00022	0.00067	0.00011	0	0	0	0	0	0	0.00011	0.00011	0.00011	0.00011	0.00011	0	0	0	0.00011	0.00011	0.00011	0.00022	0.00011	0.00022	0.00146	0.00022	0.00011	0.00011	0	0.00022	0.00011	0	0	0.00034	0.00022	0.00022	0.00022	0.00045	0.00022	0.00045	0	0.00034	0.00034	0.00034	0.00011	0.00067	0.00045	0.00034	0.00034
NZ_CP006830.1		0.00022	0.00067	0.00011	0	0	0	0	0	0	0.00011	0.00011	0.00011	0.00011	0.00011	0	0	0	0.00011	0.00011	0.00011	0.00022	0.00011	0.00022	0.00146	0.00022	0.00011	0.00011	0	0.00022	0.00011	0	0	0.00034	0.00022	0.00022	0.00022	0.00045	0.00022	0.00045	0	0.00034	0.00034	0.00034	0.00011	0.00067	0.00045	0.00034	0.00034
NZ_CP006834.2		0.00022	0.00067	0.00011	0	0	0	0	0	0	0.00011	0.00011	0.00011	0.00011	0.00011	0	0	0	0.00011	0.00011	0.00011	0.00022	0.00011	0.00022	0.00146	0.00022	0.00011	0.00011	0	0.00022	0.00011	0	0	0.00034	0.00022	0.00022	0.00022	0.00045	0.00022	0.00045	0	0.00034	0.00034	0.00034	0.00011	0.00067	0.00045	0.00034	0.00034
NZ_CP007133.1		0.00022	0.00067	0.00011	0	0	0	0	0	0	0.00011	0.00011	0.00011	0.00011	0.00011	0	0	0	0.00011	0.00011	0.00011	0.00022	0.00011	0.00022	0.00146	0.00022	0.00011	0.00011	0	0.00022	0.00011	0	0	0.00034	0.00022	0.00022	0.00022	0.00045	0.00022	0.00045	0	0.00034	0.00034	0.00034	0.00011	0.00067	0.00045	0.00034	0.00034
NZ_CP007136.1		0.00022	0.00067	0.00011	0	0	0	0	0	0	0.00011	0.00011	0.00011	0.00011	0.00011	0	0	0	0.00011	0.00011	0.00011	0.00022	0.00011	0.00022	0.00146	0.00022	0.00011	0.00011	0	0.00022	0.00011	0	0	0.00034	0.00022	0.00022	0.00022	0.00045	0.00022	0.00045	0	0.00034	0.00034	0.00034	0.00011	0.00067	0.00045	0.00034	0.00034
NZ_CP007265.1		0.00022	0.00067	0.00011	0	0	0	0	0	0	0.00011	0.00011	0.00011	0.00011	0.00011	0	0	0	0.00011	0.00011	0.00011	0.00022	0.00011	0.00022	0.00146	0.00022	0.00011	0.00011	0	0.00022	0.00011	0	0	0.00034	0.00022	0.00022	0.00022	0.00045	0.00022	0.00045	0	0.00034	0.00034	0.00034	0.00011	0.00067	0.00045	0.00034	0.00034
NZ_CP007275.1		0.00022	0.00067	0.00011	0	0	0	0	0	0	0.00011	0.00011	0.00011	0.00011	0.00011	0	0	0	0.00011	0.00011	0.00011	0.00022	0.00011	0.00022	0.00146	0.00022	0.00011	0.00011	0	0.00022	0.00011	0	0	0.00034	0.00022	0.00022	0.00022	0.00045	0.00022	0.00045	0	0.00034	0.00034	0.00034	0.00011	0.00067	0.00045	0.00034	0.00034
NZ_CP007390.1		0.00022	0.00067	0.00011	0	0	0	0	0	0	0.00011	0.00011	0.00011	0.00011	0.00011	0	0	0	0.00011	0.00011	0.00011	0.00022	0.00011	0.00022	0.00146	0.00022	0.00011	0.00011	0	0.00022	0.00011	0	0	0.00034	0.00022	0.00022	0.00022	0.00045	0.00022	0.00045	0	0.00034	0.00034	0.00034	0.00011	0.00067	0.00045	0.00034	0.00034
NZ_CP007391.1		0.00022	0.00067	0.00011	0	0	0	0	0	0	0.00011	0.00011	0.00011	0.00011	0.00011	0	0	0	0.00011	0.00011	0.00011	0.00022	0.00011	0.00022	0.00146	0.00022	0.00011	0.00011	0	0.00022	0.00011	0	0	0.00034	0.00022	0.00022	0.00022	0.00045	0.00022	0.00045	0	0.00034	0.00034	0.00034	0.00011	0.00067	0.00045	0.00034	0.00034
NZ_CP007392.1		0.00022	0.00067	0.00011	0	0	0	0	0	0	0.00011	0.00011	0.00011	0.00011	0.00011	0	0	0	0.00011	0.00011	0.00011	0.00022	0.00011	0.00022	0.00146	0.00022	0.00011	0.00011	0	0.00022	0.00011	0	0	0.00034	0.00022	0.00022	0.00022	0.00045	0.00022	0.00045	0	0.00034	0.00034	0.00034	0.00011	0.00067	0.00045	0.00034	0.00034
NZ_CP007393.1		0.00022	0.00067	0.00011	0	0	0	0	0	0	0.00011	0.00011	0.00011	0.00011	0.00011	0	0	0	0.00011	0.00011	0.00011	0.00022	0.00011	0.00022	0.00146	0.00022	0.00011	0.00011	0	0.00022	0.00011	0	0	0.00034	0.00022	0.00022	0.00022	0.00045	0.00022	0.00045	0	0.00034	0.00034	0.00034	1.16308	0.00067	0.00045	0.00034	0.00034
NZ_CP007394.1		0.00022	0.63835	0.00011	0	0	0	0	0	0	0.00011	0.00011	0.00011	0.00011	0.00011	0	0	0	0.00011	0.00011	0.00011	0.00022	0.00011	0.00022	0.00146	0.00022	0.00011	0.00011	0	0.00022	0.00011	0	0	0.00034	0.00022	0.00022	0.00022	0.00045	0.00022	0.00045	0	0.00034	0.00034	0.00034	0.00011	0.00067	0.00045	0.00034	0.00034
NZ_CP007442.1		0.00022	0.00067	0.00011	0	0	0	0	0	0	0.00011	0.00011	0.00011	0.00011	0.00011	0	0	0	0.00011	0.00011	0.00011	0.00022	0.00011	0.00022	0.00146	0.00022	0.00011	0.00011	0	0.00022	0.00011	0	0	0.00034	0.00022	0.00022	0.00022	0.00045	0.00022	0.00045	0	0.00034	0.00034	0.00034	0.00011	0.00067	0.00045	0.00034	0.00034
NZ_CP007491.1		0.00022	0.00067	0.00011	0	0	0	0	0	0	0.00011	0.00011	0.00011	0.00011	0.00011	0	0	0	0.00011	0.00011	0.00011	0.00022	0.00011	0.00022	0.00146	0.00022	0.00011	0.00011	0	0.00022	0.00011	0	0	0.00034	0.00022	0.00022	0.00022	0.00045	0.00022	0.00045	0	0.00034	0.00034	0.00034	0.00011	0.00067	0.00045	0.00034	0.00034
NZ_CP007592.1		0.00022	0.00067	0.00011	0	0	0	0	0	0	0.00011	0.00011	0.00011	0.00011	0.00011	0	0	0	0.00011	0.00011	0.00011	0.00022	0.00011	0.00022	0.00146	0.00022	0.00011	0.00011	0	0.00022	0.00011	0	0	0.00034	0.00022	0.00022	0.00022	0.00045	0.00022	0.00045	0	0.00034	0.00034	0.00034	0.00011	0.00067	0.00045	0.00034	0.00034
NZ_CP007594.1		0.00022	0.00067	0.00011	0	0	0	0	0	0	0.00011	0.00011	0.00011	0.00011	0.00011	0	0	0	0.00011	0.00011	0.00011	0.00022	0.00011	0.00022	0.00146	0.00022	0.00011	0.00011	0	0.00022	0.00011	0	0	0.00034	0.00022	0.00022	0.00022	0.00045	0.00022	0.00045	0	0.00034	0.00034	0.00034	0.00011	0.00067	0.00045	0.00034	0.00034
NZ_CP008697.1		0.00022	0.00067	0.00011	0	0	0	0	0	0	0.00011	0.00011	0.00011	0.00011	0.00011	0	0	0	0.00011	0.00011	0.00011	0.00022	0.00011	0.00022	0.00146	0.00022	0.00011	0.00011	0	0.00022	0.00011	0	0	0.00034	0.00022	0.00022	0.00022	0.00045	0.00022	0.00045	0	0.00034	0.00034	0.00034	0.00011	0.00067	0.00045	0.00034	0.00034
NZ_CP008801.1		0.00022	0.00067	0.00011	0	0	0	0	0	0	0.00011	0.00011	0.00011	0.00011	0.00011	0	0	0	0.00011	0.00011	0.00011	0.00022	0.00011	0.00022	0.00146	0.00022	0.00011	0.00011	0	0.00022	0.00011	0	0	0.00034	0.00022	0.00022	0.00022	0.00045	0.00022	0.00045	0	0.00034	0.00034	0.00034	0.00011	0.00067	0.00045	0.00034	0.00034
NZ_CP008805.1		0.00022	0.00067	0.00011	0	0	0	0	0	0	0.00011	0.00011	0.00011	0.00011	0.00011	0	0	0	0.00011	0.00011	0.00011	0.00022	0.00011	0.00022	0.00146	0.00022	0.00011	0.00011	0	0.00022	0.00011	0	0	0.00034	0.00022	0.00022	0.00022	0.00045	0.00022	0.00045	0	0.00034	0.00034	0.00034	0.00011	0.00067	0.00045	0.00034	0.00034
NZ_CP008957.1		0.00022	0.00067	0.00011	0	0	0	0	0	0	0.00011	0.00011	0.00011	0.00011	0.00011	0	0	0	0.00011	0.00011	0.00011	0.00022	0.00011	0.00022	0.00146	0.00022	0.00011	0.00011	0	0.00022	0.00011	0	0	0.00034	0.00022	0.00022	0.00022	0.00045	0.00022	0.00045	0	0.00034	0.00034	0.00034	0.00011	0.00067	0.00045	0.00034	0.00034
NZ_CP009050.1		0.00022	0.00067	0.00011	0	0	0	0	0	0	0.00011	0.00011	0.00011	0.00011	0.00011	0	0	0	0.00011	0.00011	0.00011	0.00022	0.00011	0.00022	0.00146	0.00022	0.00011	0.00011	0	0.00022	0.00011	0	0	0.00034	0.00022	0.00022	0.00022	0.00045	0.00022	0.00045	0	0.00034	0.00034	0.00034	0.00011	0.00067	0.00045	0.00034	0.00034
NZ_CP009072.1		0.00022	0.00067	0.00011	0	0	0	0	0	0	0.00011	0.00011	0.00011	0.00011	0.00011	0	0	0	0.00011	0.00011	0.00011	0.00022	0.00011	0.00022	0.00146	0.00022	0.00011	0.00011	0	0.00022	0.00011	0	0	0.00034	0.00022	0.00022	0.00022	0.00045	0.00022	0.00045	0	0.00034	0.00034	0.00034	0.00011	0.00067	0.00045	0.00034	0.00034
NZ_CP009104.1		0.00022	0.00067	0.00011	0	0	0	0	0	0	0.00011	0.00011	0.00011	0.00011	0.00011	0	0	0	0.00011	0.00011	0.00011	0.00022	0.00011	0.00022	0.00146	0.00022	0.00011	0.00011	0	0.00022	0.00011	0	0	0.00034	0.00022	0.00022	0.00022	0.00045	0.00022	0.00045	0	0.00034	0.00034	0.00034	0.00011	0.00067	0.00045	0.00034	0.00034
NZ_CP009106.2		0.00022	0.00067	0.00011	0	0	0	0	0	0	0.00011	0.00011	0.00011	0.00011	0.00011	0	0	0	0.00011	0.00011	0.00011	0.00022	0.00011	0.00022	0.00146	0.00022	0.00011	0.00011	0	0.00022	0.00011	0	0	0.00034	0.00022	0.00022	0.00022	0.00045	0.00022	0.00045	0	0.00034	0.00034	0.00034	0.00011	0.00067	0.00045	0.00034	0.00034
NZ_CP009166.1		0.00022	0.00067	0.00011	0	0	0	0	0	0	0.00011	0.00011	0.00011	0.00011	0.00011	0	0	0	0.00011	0.00011	0.00011	0.00022	0.00011	0.00022	0.00146	0.00022	0.00011	0.00011	0	0.00022	0.00011	0	0	0.00034	0.00022	0.00022	0.00022	0.00045	0.00022	0.00045	0	0.00034	0.00034	0.00034	0.00011	0.00067	0.00045	0.00034	0.00034
NZ_CP009273.1		0.00022	0.00067	0.00011	0	0	0	0	0	0	0.00011	0.00011	0.00011	0.00011	0.00011	0	0	0	0.00011	0.00011	0.00011	0.00022	0.00011	0.00022	0.00146	0.00022	0.00011	0.00011	0	0.00022	0.00011	0	0	0.00034	0.00022	0.00022	0.00022	0.00045	0.00022	0.00045	0	0.00034	0.00034	0.00034	0.00011	0.00067	0.00045	0.00034	0.00034
NZ_CP009644.1		0.00022	0.00067	0.00011	0	0	0	0	0	0	0.00011	0.00011	0.00011	0.00011	0.00011	0	0	0	0.00011	0.00011	0.00011	0.00022	0.00011	0.00022	0.00146	0.00022	0.00011	0.00011	0	0.00022	0.00011	0	0	0.00034	0.00022	0.00022	0.00022	0.00045	0.00022	0.00045	0	0.00034	0.00034	0.00034	0.00011	0.00067	0.00045	0.00034	0.00034
NZ_CP009685.1		0.00022	0.00067	0.00011	0	0	0	0	0	0	0.00011	0.00011	0.00011	0.00011	0.00011	0	0	0	0.00011	0.00011	0.00011	0.00022	0.00011	0.00022	0.00146	0.00022	0.00011	0.00011	0	0.00022	0.00011	0	0	0.00034	0.00022	0.00022	0.00022	0.00045	0.00022	0.00045	0	0.00034	0.00034	0.00034	0.00011	0.00067	0.00045	0.00034	0.00034
NZ_CP009789.1		0.00022	0.00067	0.00011	0	0	0	0	0	0	0.00011	0.00011	0.00011	0.00011	0.00011	0	0	0	0.00011	0.00011	0.00011	0.00022	0.00011	0.00022	0.00146	0.00022	0.00011	0.00011	0	0.00022	0.00011	0	0	0.00034	0.00022	0.00022	0.00022	0.00045	0.00022	0.00045	0	0.00034	0.00034	0.00034	0.00011	0.00067	0.00045	0.00034	0.00034
NZ_CP009859.1		0.00022	0.00067	0.00011	0	0	0	0	0	0	0.00011	0.00011	0.00011	0.00011	0.00011	0	0	0	0.00011	0.00011	0.00011	0.00022	0.00011	0.00022	0.00146	0.00022	0.00011	0.00011	0	0.00022	0.00011	0	0	0.00034	0.00022	0.00022	0.00022	0.00045	0.00022	0.00045	0	0.00034	0.00034	0.00034	0.00011	0.00067	0.00045	0.00034	0.00034
NZ_CP010116.1		0.00022	0.00067	0.00011	0	0	0	0	0	0	0.00011	0.00011	0.00011	0.00011	0.00011	0	0	0	0.00011	0.00011	0.00011	0.00022	0.00011	0.00022	0.00146	0.00022	0.00011	0.00011	0	0.00022	0.00011	0	0	0.00034	0.00022	0.00022	0.00022	0.00045	0.00022	0.00045	0	0.00034	0.00034	0.00034	0.00011	0.00067	0.00045	0.00034	0.00034
NZ_CP010117.1		0.00022	0.00067	0.00011	0	0	0	0	0	0	0.00011	0.00011	0.00011	0.00011	0.00011	0	0	0	0.00011	0.00011	0.00011	0.00022	0.00011	0.00022	0.00146	0.00022	0.00011	0.00011	0	0.00022	0.00011	0	0	0.00034	0.00022	0.00022	0.00022	0.00045	0.00022	0.00045	0	0.00034	0.00034	0.00034	0.00011	0.00067	0.00045	0.00034	0.00034
NZ_CP010119.1		0.00022	0.00067	0.00011	0	0	0	0	0	0	0.00011	0.00011	0.00011	0.00011	0.00011	0	0	0	0.00011	0.00011	0.00011	0.00022	0.00011	0.00022	0.00146	0.00022	0.00011	0.00011	0	0.00022	0.00011	0	0	0.00034	0.00022	0.00022	0.00022	0.00045	0.00022	0.00045	0	0.00034	0.00034	0.00034	0.00011	0.00067	0.00045	0.00034	0.00034
NZ_CP010121.1		0.00022	0.00067	0.00011	0	0	0	0	0	0	0.00011	0.00011	0.00011	0.00011	0.00011	0	0	0	0.00011	0.00011	0.00011	0.00022	0.00011	0.00022	0.00146	0.00022	0.00011	0.00011	0	0.00022	0.00011	0	0	0.00034	0.00022	0.00022	0.00022	0.00045	0.00022	0.00045	0	0.00034	0.00034	0.00034	0.00011	0.00067	0.00045	0.00034	0.00034
NZ_CP010122.1		0.00022	0.00067	0.00011	0	0	0	0	0	0	0.00011	0.00011	0.00011	0.00011	0.00011	0	0	0	0.00011	0.00011	0.00011	0.00022	0.00011	0.00022	0.00146	0.00022	0.00011	0.00011	0	0.00022	0.00011	0	0	0.00034	0.00022	0.00022	0.00022	0.00045	0.00022	0.00045	0	0.00034	0.00034	0.00034	0.00011	0.00067	0.00045	0.00034	0.00034
NZ_CP010125.1		0.00022	0.00067	0.00011	0	0	0	0	0	0	0.00011	0.00011	0.00011	0.00011	0.00011	0	0	0	0.00011	0.00011	0.00011	0.00022	0.00011	0.00022	0.00146	0.00022	0.00011	0.00011	0	0.00022	0.00011	0	0	0.00034	0.00022	0.00022	0.00022	0.00045	0.00022	0.00045	0	0.00034	0.00034	0.00034	0.00011	0.00067	0.00045	0.00034	0.00034
NZ_CP010129.1		0.00022	0.00067	0.00011	0	0	0	0	0	0	0.00011	0.00011	0.00011	0.00011	0.00011	0	0	0	0.00011	0.00011	0.00011	0.00022	0.00011	0.00022	0.00146	0.00022	0.00011	0.00011	0	0.00022	0.00011	0	0	0.00034	0.00022	0.00022	0.00022	0.00045	0.00022	0.00045	0	0.00034	0.00034	0.00034	0.00011	0.00067	0.00045	0.00034	0.00034
NZ_CP010132.1		0.00022	0.00067	0.00011	0	0	0	0	0	0	0.00011	0.00011	0.00011	0.00011	0.00011	0	0	0	0.00011	0.00011	0.00011	0.00022	0.00011	0.00022	0.00146	0.00022	0.00011	0.00011	0	0.00022	0.00011	0	0	0.00034	0.00022	0.00022	0.00022	0.00045	0.00022	0.00045	0	0.00034	0.00034	0.00034	0.00011	0.00067	0.00045	0.00034	0.00034
NZ_CP010133.1		0.00022	0.00067	0.00011	0	0	0	0	0	0	0.00011	0.00011	0.00011	0.00011	0.00011	0	0	0	0.00011	0.00011	0.00011	0.00022	0.00011	0.00022	0.00146	0.00022	0.00011	0.00011	0	0.00022	0.00011	0	0	0.00034	0.00022	0.00022	0.00022	0.00045	0.00022	0.00045	0	0.00034	0.00034	0.00034	0.00011	0.00067	0.00045	0.00034	0.00034
NZ_CP010134.1		0.00022	0.00067	0.00011	0	0	0	0	0	0	0.00011	0.00011	0.00011	0.00011	0.00011	0	0	0	0.00011	0.00011	0.00011	0.00022	0.00011	0.00022	0.00146	0.00022	0.00011	0.00011	0	0.00022	0.00011	0	0	0.00034	0.00022	0.00022	0.00022	0.00045	0.00022	0.00045	0	0.00034	0.00034	0.00034	0.00011	0.00067	0.00045	0.00034	0.00034
NZ_CP010137.1		0.00022	0.00067	0.00011	0	0	0	0	0	0	0.00011	0.00011	0.00011	0.00011	0.00011	0	0	0	0.00011	0.00011	0.00011	0.00022	0.00011	0.00022	0.00146	0.00022	0.00011	0.00011	0	0.00022	0.00011	0	0	0.00034	0.00022	0.00022	0.00022	0.00045	0.00022	0.00045	0	0.00034	0.00034	0.00034	0.00011	0.00067	0.00045	0.00034	0.00034
NZ_CP010140.1		0.00022	0.00067	0.00011	0	0	0	0	0	0	0.00011	0.00011	0.00011	0.00011	0.00011	0	0	0	0.00011	0.00011	0.00011	0.00022	0.00011	0.00022	0.00146	0.00022	0.00011	0.00011	0	0.00022	0.00011	0	0	0.00034	0.00022	0.00022	0.00022	0.00045	0.00022	0.00045	0	0.00034	0.00034	0.00034	0.00011	0.00067	0.00045	0.00034	0.00034
NZ_CP010143.1		0.00022	0.00067	0.00011	0	0	0	0	0	0	0.00011	0.00011	0.00011	0.00011	0.00011	0	0	0	0.00011	0.00011	0.00011	0.00022	0.00011	0.00022	0.00146	0.00022	0.00011	0.00011	0	0.00022	0.00011	0	0	0.00034	0.00022	0.00022	0.00022	0.00045	0.00022	0.00045	0	0.00034	0.00034	0.00034	0.00011	0.00067	0.00045	0.00034	0.00034
NZ_CP010145.1		0.00022	0.00067	0.00011	0	0	0	0	0	0	0.00011	0.00011	0.00011	0.00011	0.00011	0	0	0	0.00011	0.00011	0.00011	0.00022	0.00011	0.00022	0.00146	0.00022	0.00011	0.00011	0	0.00022	0.00011	0	0	0.00034	0.00022	0.00022	0.00022	0.00045	0.00022	0.00045	0	0.00034	0.00034	0.00034	0.00011	0.00067	0.00045	0.00034	0.00034
NZ_CP010148.1		0.00022	0.00067	0.00011	0	0	0	0	0	0	0.00011	0.00011	0.00011	0.00011	0.00011	0	0	0	0.00011	0.00011	0.00011	0.00022	0.00011	0.00022	0.00146	0.00022	0.00011	0.00011	0	0.00022	0.00011	0	0	0.00034	0.00022	0.00022	0.00022	0.00045	0.00022	0.00045	0	0.00034	0.00034	0.00034	0.00011	0.00067	0.00045	0.00034	0.00034
NZ_CP010150.1		0.00022	0.00067	0.00011	0	0	0	0	0	0	0.00011	0.00011	0.00011	0.00011	0.00011	0	0	0	0.00011	0.00011	0.00011	0.00022	0.00011	0.00022	0.00146	0.00022	0.00011	0.00011	0	0.00022	0.00011	0	0	0.00034	0.00022	0.00022	0.00022	0.00045	0.00022	0.00045	0	0.00034	0.00034	0.00034	0.00011	0.00067	0.00045	0.00034	0.00034
NZ_CP010151.1		0.00022	0.00067	0.00011	0	0	0	0	0	0	0.00011	0.00011	0.00011	0.00011	0.00011	0	0	0	0.00011	0.00011	0.00011	0.00022	0.00011	0.00022	0.00146	0.00022	0.00011	0.00011	0	0.00022	0.00011	0	0	0.00034	0.00022	0.00022	0.00022	0.00045	0.00022	0.00045	0	0.00034	0.00034	0.00034	0.00011	0.00067	0.00045	0.00034	0.00034
NZ_CP010152.1		0.00022	0.00067	0.00011	0	0	0	0	0	0	0.00011	0.00011	0.00011	0.00011	0.00011	0	0	0	0.00011	0.00011	0.00011	0.00022	0.00011	0.00022	0.00146	0.00022	0.00011	0.00011	0	0.00022	0.00011	0	0	0.00034	0.00022	0.00022	0.00022	0.00045	0.00022	0.00045	0	0.00034	0.00034	0.00034	0.00011	0.00067	0.00045	0.00034	0.00034
NZ_CP010157.1		0.00022	0.00067	0.00011	0	0	0	0	0	0	0.00011	0.00011	0.00011	0.00011	0.00011	0	0	0	0.00011	0.00011	0.00011	0.00022	0.00011	0.00022	0.00146	0.00022	0.00011	0.00011	0	0.00022	0.00011	0	0	0.00034	0.00022	0.00022	0.00022	0.00045	0.00022	0.00045	0	0.00034	0.00034	0.00034	0.00011	0.00067	0.00045	0.00034	0.00034
NZ_CP010160.1		0.00022	0.00067	0.00011	0	0	0	0	0	0	0.00011	0.00011	0.00011	0.00011	0.00011	0	0	0	0.00011	0.00011	0.00011	0.00022	0.00011	0.00022	0.00146	0.00022	0.00011	0.00011	0	0.00022	0.00011	0	0	0.00034	0.00022	0.00022	0.00022	0.00045	0.00022	0.00045	0	0.00034	0.00034	0.00034	0.00011	0.00067	0.00045	0.00034	0.00034
NZ_CP010163.1		0.00022	0.00067	0.00011	0	0	0	0	0	0	0.00011	0.00011	0.00011	0.00011	0.00011	0	0	0	0.00011	0.00011	0.00011	0.00022	0.00011	0.00022	0.00146	0.00022	0.00011	0.00011	0	0.00022	0.00011	0	0	0.00034	0.00022	0.00022	0.00022	0.00045	0.00022	0.00045	0	0.00034	0.00034	0.00034	0.00011	0.00067	0.00045	0.00034	0.00034
NZ_CP010167.1		0.00022	0.00067	0.00011	0	0	0	0	0	0	0.00011	0.00011	0.00011	0.00011	0.00011	0	0	0	0.00011	0.00011	0.00011	0.00022	0.00011	0.00022	0.00146	0.00022	0.00011	0.00011	0	0.00022	0.00011	0	0	0.00034	0.00022	0.00022	0.00022	0.00045	0.00022	0.00045	0	0.00034	0.00034	0.00034	0.00011	0.00067	0.00045	0.00034	0.00034
NZ_CP010169.1		0.00022	0.00067	0.00011	0	0	0	0	0	0	0.00011	0.00011	0.00011	0.00011	0.00011	0	0	0	0.00011	0.00011	0.00011	0.00022	0.00011	0.00022	0.00146	0.00022	0.00011	0.00011	0	0.00022	0.00011	0	0	0.00034	0.00022	0.00022	0.00022	0.00045	0.00022	0.00045	0	0.00034	0.00034	0.00034	0.00011	0.00067	0.00045	0.00034	0.00034
NZ_CP010170.1		0.00022	0.00067	0.00011	0	0	0	0	0	0	0.00011	0.00011	0.00011	0.00011	0.00011	0	0	0	0.00011	0.00011	0.00011	0.00022	0.00011	0.00022	0.00146	0.00022	0.00011	0.00011	0	0.00022	0.00011	0	0	0.00034	0.00022	0.00022	0.00022	0.00045	0.00022	0.00045	0	0.00034	0.00034	0.00034	0.00011	0.00067	0.00045	0.00034	0.00034
NZ_CP010171.1		0.00022	0.00067	0.00011	0	0	0	0	0	0	0.00011	0.00011	0.00011	0.00011	0.00011	0	0	0	0.00011	0.00011	0.00011	0.00022	0.00011	0.00022	0.00146	0.00022	0.00011	0.00011	0	0.00022	0.00011	0	0	0.00034	0.00022	0.00022	0.00022	0.00045	0.00022	0.00045	0	0.00034	0.00034	0.00034	0.00011	0.00067	0.00045	0.00034	0.00034
NZ_CP010172.1		0.00022	0.00067	0.00011	0	0	0	0	0	0	0.00011	0.00011	0.00011	0.00011	0.00011	0	0	0	0.00011	0.00011	0.00011	0.00022	0.00011	0.00022	0.00146	0.00022	0.00011	0.00011	0	0.00022	0.00011	0	0	0.00034	0.00022	0.00022	0.00022	0.00045	0.00022	0.00045	0	0.00034	0.00034	0.00034	0.00011	0.00067	0.00045	0.00034	0.00034
NZ_CP010176.1		0.00022	0.00067	0.00011	0	0	0	0	0	0	0.00011	0.00011	0.00011	0.00011	0.00011	0	0	0	0.00011	0.00011	0.00011	0.00022	0.00011	0.00022	0.00146	0.00022	0.00011	0.00011	0	0.00022	0.00011	0	0	0.00034	0.00022	0.00022	0.00022	0.00045	0.00022	0.00045	0	0.00034	0.00034	0.00034	0.00011	0.00067	0.00045	0.00034	0.00034
NZ_CP010177.1		0.00022	0.00067	0.00011	0	0	0	0	0	0	0.00011	0.00011	0.00011	0.00011	0.00011	0	0	0	0.00011	0.00011	0.00011	0.00022	0.00011	0.00022	0.00146	0.00022	0.00011	0.00011	0	0.00022	0.00011	0	0	0.00034	0.00022	0.00022	0.00022	0.00045	0.00022	0.00045	0	0.00034	0.00034	0.00034	0.00011	0.00067	0.00045	0.00034	0.00034
NZ_CP010178.1		0.00022	0.00067	0.00011	0	0	0	0	0	0	0.00011	0.00011	0.00011	0.00011	0.00011	0	0	0	0.00011	0.00011	0.00011	0.00022	0.00011	0.00022	0.00146	0.00022	0.00011	0.00011	0	0.00022	0.00011	0	0	0.00034	0.00022	0.00022	0.00022	0.00045	0.00022	0.00045	0	0.00034	0.00034	0.00034	0.00011	0.00067	0.00045	0.00034	0.00034
NZ_CP010180.1		0.00022	0.00067	0.00011	0	0	0	0	0	0	0.00011	0.00011	0.00011	0.00011	0.00011	0	0	0	0.00011	0.00011	0.00011	0.00022	0.00011	0.00022	0.00146	0.00022	0.00011	0.00011	0	0.00022	0.00011	0	0	0.00034	0.00022	0.00022	0.00022	0.00045	0.00022	0.00045	0	0.00034	0.00034	0.00034	0.00011	0.00067	0.00045	0.00034	0.00034
NZ_CP010183.1		0.00022	0.00067	0.00011	0	0	0	0	0	0	0.00011	0.00011	0.00011	0.00011	0.00011	0	0	0	0.00011	0.00011	0.00011	0.00022	0.00011	0.00022	0.00146	0.00022	0.00011	0.00011	0	0.00022	0.00011	0	0	0.00034	0.00022	0.00022	0.00022	0.00045	0.00022	0.00045	0	0.00034	0.00034	0.00034	0.00011	0.00067	0.00045	0.00034	0.00034
NZ_CP010186.1		0.00022	0.00067	0.00011	0	0	0	0	0	0	0.00011	0.00011	0.00011	0.00011	0.00011	0	0	0	0.00011	0.00011	0.00011	0.00022	0.00011	0.00022	0.00146	0.00022	0.00011	0.00011	0	0.00022	0.00011	0	0	0.00034	0.00022	0.00022	0.00022	0.00045	0.00022	0.00045	0	0.00034	0.00034	0.00034	0.00011	0.00067	0.00045	0.00034	0.00034
NZ_CP010191.1		0.00022	0.00067	0.00011	0	0	0	0	0	0	0.00011	0.00011	0.00011	0.00011	0.00011	0	0	0	0.00011	0.00011	0.00011	0.00022	0.00011	0.00022	0.00146	0.00022	0.00011	0.00011	0	0.00022	0.00011	0	0	0.00034	0.00022	0.00022	0.00022	0.00045	0.00022	0.00045	0	0.00034	0.00034	0.00034	0.00011	0.00067	0.00045	0.00034	0.00034
NZ_CP010196.1		0.00022	0.00067	0.00011	0	0	0	0	0	0	0.00011	0.00011	0.00011	0.00011	0.00011	0	0	0	0.00011	0.00011	0.00011	0.00022	0.00011	0.00022	0.00146	0.00022	0.00011	0.00011	0	0.00022	0.00011	0	0	0.00034	0.00022	0.00022	0.00022	0.00045	0.00022	0.00045	0	0.00034	0.00034	0.00034	0.00011	0.00067	0.00045	0.00034	0.00034
NZ_CP010200.1		0.00022	0.00067	0.00011	0	0	0	0	0	0	0.00011	0.00011	0.00011	0.00011	0.00011	0	0	0	0.00011	0.00011	0.00011	0.00022	0.00011	0.00022	0.00146	0.00022	0.00011	0.00011	0	0.00022	0.00011	0	0	0.00034	0.00022	0.00022	0.00022	0.00045	0.00022	0.00045	0	0.00034	0.00034	0.00034	0.00011	0.00067	0.00045	0.00034	0.00034
NZ_CP010206.1		0.00022	0.00067	0.00011	0	0	0	0	0	0	0.00011	0.00011	0.00011	0.00011	0.00011	0	0	0	0.00011	0.00011	0.00011	0.00022	0.00011	0.00022	0.00146	0.00022	0.00011	0.00011	0	0.00022	0.00011	0	0	0.00034	0.00022	0.00022	0.00022	0.00045	0.00022	0.00045	0	0.00034	0.00034	0.00034	0.00011	0.00067	0.00045	0.00034	0.00034
NZ_CP010213.1		0.00022	0.00067	0.00011	0	0	0	0	0	0	0.00011	0.00011	0.00011	0.00011	0.00011	0	0	0	0.00011	0.00011	0.00011	0.00022	0.00011	0.00022	0.00146	0.00022	0.00011	0.00011	0	0.00022	0.00011	0	0	0.00034	0.00022	0.00022	0.00022	0.00045	0.00022	0.00045	0	0.00034	0.00034	0.00034	0.00011	0.00067	0.00045	0.00034	0.00034
NZ_CP010219.1		0.00022	0.00067	0.00011	0	0	0	0	0	0	0.00011	0.00011	0.00011	0.00011	0.00011	0	0	0	0.00011	0.00011	0.00011	0.00022	0.00011	0.00022	0.00146	0.00022	0.00011	0.00011	0	0.00022	0.00011	0	0	0.00034	0.00022	0.00022	0.00022	0.00045	0.00022	0.00045	0	0.00034	0.00034	0.00034	0.00011	0.00067	0.00045	0.00034	0.00034
NZ_CP010221.1		0.00022	0.00067	0.00011	0	0	0	0	0	0	0.00011	0.00011	0.00011	0.00011	0.00011	0	0	0	0.00011	0.00011	0.00011	0.00022	0.00011	0.00022	0.00146	0.00022	0.00011	0.00011	0	0.00022	0.00011	0	0	0.00034	0.00022	0.00022	0.00022	0.00045	0.00022	0.00045	0	0.00034	0.00034	0.00034	0.00011	0.00067	0.00045	0.00034	0.00034
NZ_CP010226.1		0.00022	0.00067	0.00011	0	0	0	0	0	0	0.00011	0.00011	0.00011	0.00011	0.00011	0	0	0	0.00011	0.00011	0.00011	0.00022	0.00011	0.00022	0.00146	0.00022	0.00011	0.00011	0	0.00022	0.00011	0	0	0.00034	0.00022	0.00022	0.00022	0.00045	0.00022	0.00045	0	0.00034	0.00034	0.00034	0.00011	0.00067	0.00045	0.00034	0.00034
NZ_CP010228.1		0.00022	0.00067	0.00011	0	0	0	0	0	0	0.00011	0.00011	0.00011	0.00011	0.00011	0	0	0	0.00011	0.00011	0.00011	0.00022	0.00011	0.00022	0.00146	0.00022	0.00011	0.00011	0	0.00022	0.00011	0	0	0.00034	0.00022	0.00022	0.00022	0.00045	0.00022	0.00045	0	0.00034	0.00034	0.00034	0.00011	0.00067	0.00045	0.00034	0.00034
NZ_CP010229.1		0.00022	0.00067	0.00011	0	0	0	0	0	0	0.00011	0.00011	0.00011	0.00011	0.00011	0	0	0	0.00011	0.00011	0.00011	0.00022	0.00011	0.00022	0.00146	0.00022	0.00011	0.00011	0	0.00022	0.00011	0	0	0.00034	0.00022	0.00022	0.00022	0.00045	0.00022	0.00045	0	0.00034	0.00034	0.00034	0.00011	0.00067	0.00045	0.00034	0.00034
NZ_CP010230.1		0.00022	0.00067	0.00011	0	0	0	0	0	0	0.00011	0.00011	0.00011	0.00011	0.00011	0	0	0	0.00011	0.00011	0.00011	0.00022	0.00011	0.00022	0.00146	0.00022	0.00011	0.00011	0	0.00022	0.00011	0	0	0.00034	0.00022	0.00022	0.00022	0.00045	0.00022	0.00045	0	0.00034	0.00034	0.00034	0.00011	0.00067	0.00045	0.00034	0.00034
NZ_CP010231.1		0.00022	0.00067	0.00011	0	0	0	0	0	0	0.00011	0.00011	0.00011	0.00011	0.00011	0	0	0	0.00011	0.00011	0.00011	0.00022	0.00011	0.00022	0.00146	0.00022	0.00011	0.00011	0	0.00022	0.00011	0	0	0.00034	0.00022	0.00022	0.00022	0.00045	0.00022	0.00045	0	0.00034	0.00034	0.00034	0.00011	0.00067	0.00045	0.00034	0.00034
NZ_CP010235.1		0.00022	0.00067	0.00011	0	0	0	0	0	0	0.00011	0.00011	0.00011	0.00011	0.00011	0	0	0	0.00011	0.00011	0.00011	0.00022	0.00011	0.00022	0.00146	0.00022	0.00011	0.00011	0	0.00022	0.00011	0	0	0.00034	0.00022	0.00022	0.00022	0.00045	0.00022	0.00045	0	0.00034	0.00034	0.00034	0.00011	0.00067	0.00045	0.00034	0.00034
NZ_CP010236.1		0.00022	0.00067	0.00011	0	0	0	0	0	0	0.00011	0.00011	0.00011	0.00011	0.00011	0	0	0	0.00011	0.00011	0.00011	0.00022	0.00011	0.00022	0.00146	0.00022	0.00011	0.00011	0	0.00022	0.00011	0	0	0.00034	0.00022	0.00022	0.00022	0.00045	0.00022	0.00045	0	0.00034	0.00034	0.00034	0.00011	0.00067	0.00045	0.00034	0.00034
NZ_CP010237.1		0.00022	0.00067	0.00011	0	0	0	0	0	0	0.00011	0.00011	0.00011	0.00011	0.00011	0	0	0	0.00011	0.00011	0.00011	0.00022	0.00011	0.00022	0.00146	0.00022	0.00011	0.00011	0	0.00022	0.00011	0	0	0.00034	0.00022	0.00022	0.00022	0.00045	0.00022	0.00045	0	0.00034	0.00034	0.00034	0.00011	0.00067	0.00045	0.00034	0.00034
NZ_CP010238.1		0.00022	0.00067	0.00011	0	0	0	0	0	0	0.00011	0.00011	0.00011	0.00011	0.00011	0	0	0	0.00011	0.00011	0.00011	0.00022	0.00011	0.00022	0.00146	0.00022	0.00011	0.00011	0	0.00022	0.00011	0	0	0.00034	0.00022	0.00022	0.00022	0.00045	0.00022	0.00045	0	0.00034	0.00034	0.00034	0.00011	0.00067	0.00045	0.00034	0.00034
NZ_CP010240.1		0.00022	0.00067	0.00011	0	0	0	0	0	0	0.00011	0.00011	0.00011	0.00011	0.00011	0	0	0	0.00011	0.00011	0.00011	0.00022	0.00011	0.00022	0.00146	0.00022	0.00011	0.00011	0	0.00022	0.00011	0	0	0.00034	0.00022	0.00022	0.00022	0.00045	0.00022	0.00045	0	0.00034	0.00034	0.00034	0.00011	0.00067	0.00045	0.00034	0.00034
NZ_CP010242.1		0.00022	0.00067	0.00011	0	0	0	0	0	0	0.00011	0.00011	0.00011	0.00011	0.00011	0	0	0	0.00011	0.00011	0.00011	0.00022	0.00011	0.00022	0.00146	0.00022	0.00011	0.00011	0	0.00022	0.00011	0	0	0.00034	0.00022	0.00022	0.00022	0.00045	0.00022	0.00045	0	0.00034	0.00034	0.00034	0.00011	0.00067	0.00045	0.00034	0.00034
NZ_CP010304.1		0.00022	0.00067	0.00011	0	0	0	0	0	0	0.00011	0.00011	0.00011	0.00011	0.00011	0	0	0	0.00011	0.00011	0.00011	0.00022	0.00011	0.00022	0.00146	0.00022	0.00011	0.00011	0	0.00022	0.00011	0	0	0.00034	0.00022	0.00022	0.00022	0.00045	0.00022	0.00045	0	0.00034	0.00034	0.00034	0.00011	0.00067	0.00045	0.00034	0.00034
NZ_CP010315.1		0.00022	0.00067	0.00011	0	0	0	0	0	0	0.00011	0.00011	0.00011	0.00011	0.00011	0	0	0	0.00011	0.00011	0.00011	0.00022	0.00011	0.00022	0.00146	0.00022	0.00011	0.00011	0	0.00022	0.00011	0	0	0.00034	0.00022	0.00022	0.00022	0.00045	0.00022	0.00045	0	0.00034	0.00034	0.00034	0.00011	0.00067	0.00045	0.00034	0.00034
NZ_CP010344.1		0.00022	0.00067	0.00011	0	0	0	0	0	0	0.00011	0.00011	0.00011	0.00011	0.00011	0	0	0	0.00011	0.00011	0.00011	0.00022	0.00011	0.00022	0.00146	0.00022	0.00011	0.00011	0	0.00022	0.00011	0	0	0.00034	0.00022	0.00022	0.00022	0.00045	0.00022	0.00045	0	0.00034	0.00034	0.00034	0.00011	0.00067	0.00045	0.00034	0.00034
NZ_CP010371.1		0.00022	0.00067	0.00011	0	0	0	0	0	0	0.00011	0.00011	0.00011	0.00011	0.00011	0	0	0	0.00011	0.00011	0.00011	0.00022	0.00011	0.00022	0.00146	0.00022	0.00011	0.00011	0	0.00022	0.00011	0	0	0.00034	0.00022	0.00022	0.00022	0.00045	0.00022	0.00045	0	0.00034	0.00034	0.00034	0.00011	0.00067	0.00045	0.00034	0.00034
NZ_CP010438.1		0.00022	0.00067	0.00011	0	0	0	0	0	0	0.00011	0.00011	0.00011	0.00011	0.00011	0	0	0	0.00011	0.00011	0.00011	0.00022	0.00011	0.00022	0.00146	0.00022	0.00011	0.00011	0	0.00022	0.00011	0	0	0.00034	0.00022	0.00022	0.00022	0.00045	0.00022	0.00045	0	0.00034	0.00034	0.00034	0.00011	0.00067	0.00045	0.00034	0.00034
NZ_CP010439.1		0.00022	0.00067	0.00011	0	0	0	0	0	0	0.00011	0.00011	0.00011	0.00011	0.00011	0	0	0	0.00011	0.00011	0.00011	0.00022	0.00011	0.00022	0.00146	0.00022	0.00011	0.00011	0	0.00022	0.00011	0	0	0.00034	0.00022	0.00022	0.00022	0.00045	0.00022	0.00045	0	0.00034	0.00034	0.00034	0.00011	0.00067	0.00045	0.00034	0.00034
NZ_CP010440.1		0.00022	0.00067	0.00011	0	0	0	0	0	0	0.00011	0.00011	0.00011	0.00011	0.00011	0	0	0	0.00011	0.00011	0.00011	0.00022	0.00011	0.00022	0.00146	0.00022	0.00011	0.00011	0	0.00022	0.00011	0	0	0.00034	0.00022	0.00022	0.00022	0.00045	0.00022	0.00045	0	0.00034	0.00034	0.00034	0.00011	0.00067	0.00045	0.00034	0.00034
NZ_CP010441.1		0.00022	0.00067	0.00011	0	0	0	0	0	0	0.00011	0.00011	0.00011	0.00011	0.00011	0	0	0	0.00011	0.00011	0.00011	0.00022	0.00011	0.00022	0.00146	0.00022	0.00011	0.00011	0	0.00022	0.00011	0	0	0.00034	0.00022	0.00022	0.00022	0.00045	0.00022	0.00045	0	0.00034	0.00034	0.00034	0.00011	0.00067	0.00045	0.00034	0.00034
NZ_CP010442.1		0.00022	0.00067	0.00011	0	0	0	0	0	0	0.00011	0.00011	0.00011	0.00011	0.00011	0	0	0	0.00011	0.00011	0.00011	0.00022	0.00011	0.00022	0.00146	0.00022	0.00011	0.00011	0	0.00022	0.00011	0	0	0.00034	0.00022	0.00022	0.00022	0.00045	0.00022	0.00045	0	0.00034	0.00034	0.00034	0.00011	0.00067	0.00045	0.00034	0.00034
NZ_CP010443.1		0.00022	0.00067	0.00011	0	0	0	0	0	0	0.00011	0.00011	0.00011	0.00011	0.00011	0	0	0	0.00011	0.00011	0.00011	0.00022	0.00011	0.00022	0.00146	0.00022	0.00011	0.00011	0	0.00022	0.00011	0	0	0.00034	0.00022	0.00022	0.00022	0.00045	0.00022	0.00045	0	0.00034	0.00034	0.00034	0.00011	0.00067	0.00045	0.00034	0.00034
NZ_CP010444.1		0.00022	0.00067	0.00011	0	0	0	0	0	0	0.00011	0.00011	0.00011	0.00011	0.00011	0	0	0	0.00011	0.00011	0.00011	0.00022	0.00011	0.00022	0.00146	0.00022	0.00011	0.00011	0	0.00022	0.00011	0	0	0.00034	0.00022	0.00022	0.00022	0.00045	0.00022	0.00045	0	0.00034	0.00034	0.00034	0.00011	0.00067	0.00045	0.00034	0.00034
NZ_CP010445.1		0.00022	0.00067	0.00011	0	0	0	0	0	0	0.00011	0.00011	0.00011	0.00011	0.00011	0	0	0	0.00011	0.00011	0.00011	0.00022	0.00011	0.00022	0.00146	0.00022	0.00011	0.00011	0	0.00022	0.00011	0	0	0.00034	0.00022	0.00022	0.00022	0.00045	0.00022	0.00045	0	0.00034	0.00034	0.00034	0.00011	0.00067	0.00045	0.00034	0.00034
NZ_CP010585.1		0.00022	0.00067	0.00011	0	0	0	0	0	0	0.00011	0.00011	0.00011	0.00011	0.00011	0	0	0	0.00011	0.00011	0.00011	0.00022	0.00011	0.00022	0.00146	0.00022	0.00011	0.00011	0	0.00022	0.00011	0	0	0.00034	0.00022	0.00022	0.00022	0.00045	0.00022	0.00045	0	0.00034	0.00034	0.00034	0.00011	0.00067	0.00045	0.00034	0.00034
NZ_CP010816.1		0.00022	0.00067	0.00011	0	0	0	0	0	0	0.00011	0.00011	0.00011	0.00011	0.00011	0	0	0	0.00011	0.00011	0.00011	0.00022	0.00011	0.00022	0.00146	0.00022	0.00011	0.00011	0	0.00022	0.00011	0	0	0.00034	0.00022	0.00022	0.00022	0.00045	0.00022	0.00045	0	0.00034	0.00034	0.00034	0.00011	0.00067	0.00045	0.00034	0.00034
NZ_CP010876.1		0.00022	0.00067	0.00011	0	0	0	0	0	0	0.00011	0.00011	0.00011	0.00011	0.00011	0	0	0	0.00011	0.00011	0.00011	0.00022	0.00011	0.00022	0.00146	0.00022	0.00011	0.00011	0	0.00022	0.00011	0	0	0.00034	0.00022	0.00022	0.00022	0.00045	0.00022	0.00045	0	0.00034	0.00034	0.00034	0.00011	0.00067	0.00045	0.00034	0.00034
NZ_CP011018.1		0.00022	0.00067	0.00011	0	0	0	0	0	0	0.00011	0.00011	0.00011	0.00011	0.00011	0	0	0	0.00011	0.00011	0.00011	0.00022	0.00011	0.00022	0.00146	0.00022	0.00011	0.00011	0	0.00022	0.00011	0	0	0.00034	0.00022	0.00022	0.00022	0.00045	0.00022	0.00045	0	0.00034	0.00034	0.00034	0.00011	0.00067	0.00045	0.00034	0.00034
NZ_CP011061.1		0.00022	0.00067	0.00011	0	0	0	0	0	0	0.00011	0.00011	0.00011	0.00011	0.00011	0	0	0	0.00011	0.00011	0.00011	0.00022	0.00011	0.00022	0.00146	0.00022	0.00011	0.00011	0	0.00022	0.00011	0	0	0.00034	0.00022	0.00022	0.00022	0.00045	0.00022	0.00045	0	0.00034	0.00034	0.00034	0.00011	0.00067	0.00045	0.00034	0.00034
NZ_CP011113.2		0.00022	0.00067	0.00011	0	0	0	0	0	0	0.00011	0.00011	0.00011	0.00011	0.00011	0	0	0	0.00011	0.00011	0.00011	0.00022	0.00011	0.00022	0.00146	0.00022	0.00011	0.00011	0	0.00022	0.00011	0	0	0.00034	0.00022	0.00022	0.00022	0.00045	0.00022	0.00045	0	0.00034	0.00034	0.00034	0.00011	0.00067	0.00045	0.00034	0.00034
NZ_CP011124.1		0.00022	0.00067	0.00011	0	0	0	0	0	0	0.00011	0.00011	0.00011	0.00011	0.00011	0	0	0	0.00011	0.00011	0.00011	0.00022	0.00011	0.00022	0.00146	0.00022	0.00011	0.00011	0	0.00022	0.00011	0	0	0.00034	0.00022	0.00022	0.00022	0.00045	0.00022	0.00045	0	0.00034	0.00034	0.00034	0.00011	0.00067	0.00045	0.00034	0.00034
NZ_CP011134.1		0.00022	0.00067	0.00011	0	0	0	0	0	0	0.00011	0.00011	0.00011	0.00011	0.00011	0	0	0	0.00011	0.00011	0.00011	0.00022	0.00011	0.00022	0.00146	0.00022	0.00011	0.00011	0	0.00022	0.00011	0	0	0.00034	0.00022	0.00022	0.00022	0.00045	0.00022	0.00045	0	0.00034	0.00034	0.00034	0.00011	0.00067	0.00045	0.00034	0.00034
NZ_CP011320.1		0.00022	0.00067	0.00011	0	0	0	0	0	0	0.00011	0.00011	0.00011	0.00011	0.00011	0	0	0	0.00011	0.00011	0.00011	0.00022	0.00011	0.00022	0.00146	0.00022	0.00011	0.00011	0	0.00022	0.00011	0	0	0.00034	0.00022	0.00022	0.00022	0.00045	0.00022	0.00045	0	0.00034	0.00034	0.00034	0.00011	0.00067	0.00045	0.00034	0.00034
NZ_CP011321.1		0.00022	0.00067	0.00011	0	0	0	0	0	0	0.00011	0.00011	0.00011	0.00011	0.00011	0	0	0	0.00011	0.00011	0.00011	0.00022	0.00011	0.00022	0.00146	0.00022	0.00011	0.00011	0	0.00022	0.00011	0	0	0.00034	0.00022	0.00022	0.00022	0.00045	0.00022	0.00045	0	0.00034	0.00034	0.00034	0.00011	0.00067	0.00045	0.00034	0.00034
NZ_CP011322.1		0.00022	0.00067	0.00011	0	0	0	0	0	0	0.00011	0.00011	0.00011	0.00011	0.00011	0	0	0	0.00011	0.00011	0.00011	0.00022	0.00011	0.00022	0.00146	0.00022	0.00011	0.00011	0	0.00022	0.00011	0	0	0.00034	0.00022	0.00022	0.00022	0.00045	0.00022	0.00045	0	0.00034	0.00034	0.00034	0.00011	0.00067	0.00045	0.00034	0.00034
NZ_CP011324.1		0.00022	0.00067	0.00011	0	0	0	0	0	0	0.00011	0.00011	0.00011	0.00011	0.00011	0	0	0	0.00011	0.00011	0.00011	0.00022	0.00011	0.00022	0.00146	0.00022	0.00011	0.00011	0	0.00022	0.00011	0	0	0.00034	0.00022	0.00022	0.00022	0.00045	0.00022	0.00045	0	0.00034	0.00034	0.00034	0.00011	0.00067	0.00045	0.00034	0.00034
NZ_CP011331.1		0.00022	0.00067	0.00011	0	0	0	0	0	0	0.00011	0.00011	0.00011	0.00011	0.00011	0	0	0	0.00011	0.00011	0.00011	0.00022	0.00011	0.00022	0.00146	0.00022	0.00011	0.00011	0	0.00022	0.00011	0	0	0.00034	0.00022	0.00022	0.00022	0.00045	0.00022	0.00045	0	0.00034	0.00034	0.00034	0.00011	0.00067	0.00045	0.00034	0.00034
NZ_CP011342.2		0.00022	0.00067	0.00011	0	0	0	0	0	0	0.00011	0.00011	0.00011	0.00011	0.00011	0	0	0	0.00011	0.00011	0.00011	0.00022	0.00011	0.00022	0.00146	0.00022	0.00011	0.00011	0	0.00022	0.00011	0	0	0.00034	0.00022	0.00022	0.00022	0.00045	0.00022	0.00045	0	0.00034	0.00034	0.00034	0.00011	0.00067	0.00045	0.00034	0.00034
NZ_CP011343.2		0.00022	0.00067	0.00011	0	0	0	0	0	0	0.00011	0.00011	0.00011	0.00011	0.00011	0	0	0	0.00011	0.00011	0.00011	0.00022	0.00011	0.00022	0.00146	0.00022	0.00011	0.00011	0	0.00022	0.00011	0	0	0.00034	0.00022	0.00022	0.00022	0.00045	0.00022	0.00045	0	0.00034	0.00034	0.00034	0.00011	0.00067	0.00045	0.00034	0.00034
NZ_CP011416.1		0.00022	0.00067	0.00011	0	0	0	0	0	0	0.00011	0.00011	0.00011	0.00011	0.00011	0	0	0	0.00011	0.00011	0.00011	0.00022	0.00011	0.00022	0.00146	0.00022	0.00011	0.00011	0	0.00022	0.00011	0	0	0.00034	0.00022	0.00022	0.00022	0.00045	0.00022	0.00045	0	0.00034	0.00034	0.00034	0.00011	0.00067	0.00045	0.00034	0.00034
NZ_CP011495.1		0.00022	0.00067	0.00011	0	0	0	0	0	0	0.00011	0.00011	0.00011	0.00011	0.00011	0	0	0	0.00011	0.00011	0.00011	0.00022	0.00011	0.00022	0.00146	0.00022	0.00011	0.00011	0	0.00022	0.00011	0	0	0.00034	0.00022	0.00022	0.00022	0.00045	0.00022	0.00045	0	0.00034	0.00034	0.00034	0.00011	0.00067	0.00045	0.00034	0.00034
NZ_CP011915.1		0.00022	0.00067	0.00011	0	0	0	0	0	0	0.00011	0.00011	0.00011	0.00011	0.00011	0	0	0	0.00011	0.00011	0.00011	0.00022	0.00011	0.00022	0.00146	0.00022	0.00011	0.00011	0	0.00022	0.00011	0	0	0.00034	0.00022	0.00022	0.00022	0.00045	0.00022	0.00045	0	0.00034	0.00034	0.00034	0.00011	0.00067	0.00045	0.00034	0.00034
NZ_CP011938.1		0.00022	0.00067	0.00011	0	0	0	0	0	0	0.00011	0.00011	0.00011	0.00011	0.00011	0	0	0	0.00011	0.00011	0.00011	0.00022	0.00011	0.00022	0.00146	0.00022	0.00011	0.00011	0	0.00022	0.00011	0	0	0.00034	0.00022	0.00022	0.00022	0.00045	0.00022	0.00045	0	0.00034	0.00034	0.00034	0.00011	0.00067	0.00045	0.00034	0.00034
NZ_CP012125.1		0.00022	0.00067	0.00011	0	0	0	0	0	0	0.00011	0.00011	0.00011	0.00011	0.00011	0	0	0	0.00011	0.00011	0.00011	0.00022	0.00011	0.00022	0.00146	0.00022	0.00011	0.00011	0	0.00022	0.00011	0	0	0.00034	0.00022	0.00022	0.00022	0.00045	0.00022	0.00045	0	0.00034	0.00034	0.00034	0.00011	0.00067	0.00045	0.00034	0.00034
NZ_CP012126.1		0.00022	0.00067	0.00011	0	0	0	0	0	0	0.00011	0.00011	0.00011	0.00011	0.00011	0	0	0	0.00011	0.00011	0.00011	0.00022	0.00011	0.00022	0.00146	0.00022	0.00011	0.00011	0	0.00022	0.00011	0	0	0.00034	0.00022	0.00022	0.00022	0.00045	0.00022	0.00045	0	0.00034	0.00034	0.00034	0.00011	0.00067	0.00045	0.00034	0.00034
NZ_CP012127.1		0.00022	0.00067	0.00011	0	0	0	0	0	0	0.00011	0.00011	0.00011	0.00011	0.00011	0	0	0	0.00011	0.00011	0.00011	0.00022	0.00011	0.00022	0.00146	0.00022	0.00011	0.00011	0	0.00022	0.00011	0	0	0.00034	0.00022	0.00022	0.00022	0.00045	0.00022	0.00045	0	0.00034	0.00034	0.00034	0.00011	0.00067	0.00045	0.00034	0.00034
NZ_CP012376.1		0.00022	0.00067	0.00011	0	0	0	0	0	0	0.00011	0.00011	0.00011	0.00011	0.00011	0	0	0	0.00011	0.00011	0.00011	0.00022	0.00011	0.00022	0.00146	0.00022	0.00011	0.00011	0	0.00022	0.00011	0	0	0.00034	0.00022	0.00022	0.00022	0.00045	0.00022	0.00045	0	0.00034	0.00034	0.00034	0.00011	0.00067	0.00045	1.35896	0.00034
NZ_CP012379.1		0.00022	0.00067	0.00011	0	0	0	0	0	0	0.00011	0.00011	0.00011	0.00011	0.00011	0	0	0	0.00011	0.00011	0.00011	0.00022	0.00011	0.00022	0.00146	0.00022	0.00011	0.00011	0	0.00022	0.00011	0	0	0.00034	0.00022	0.00022	0.00022	0.00045	0.00022	0.00045	0	0.00034	0.00034	0.00034	0.00011	0.00067	0.00045	0.00034	0.00034
NZ_CP012380.1		0.00022	0.00067	0.00011	0	0	0	0	0	0	0.00011	0.00011	0.00011	0.00011	0.00011	0	0	0	0.00011	0.00011	0.00011	0.00022	0.00011	0.00022	0.00146	0.00022	0.00011	0.00011	0	0.00022	0.00011	0	0	0.00034	0.00022	0.00022	0.00022	0.00045	0.00022	0.00045	0	0.00034	0.00034	0.00034	0.00011	0.00067	0.00045	0.00034	0.00034
NZ_CP012625.1		0.00022	0.00067	0.00011	0	0	0	0	0	0	0.00011	0.00011	0.00011	0.00011	0.00011	0	0	0	0.00011	0.00011	0.00011	0.00022	0.00011	0.00022	0.00146	0.00022	0.00011	0.00011	0	0.00022	0.00011	0	0	0.00034	0.00022	0.00022	0.00022	0.00045	0.00022	0.00045	0	0.00034	0.00034	0.00034	0.00011	0.00067	0.00045	0.00034	0.00034
NZ_CP012631.1		0.00022	0.00067	0.00011	0	0	0	0	0	0	0.00011	0.00011	0.00011	0.00011	0.00011	0	0	0	0.00011	0.00011	0.00011	0.00022	0.00011	0.00022	0.00146	0.00022	0.00011	0.00011	0	0.00022	0.00011	0	0	0.00034	0.00022	0.00022	0.00022	0.00045	0.00022	0.00045	0	0.00034	0.00034	0.00034	0.00011	0.00067	0.00045	0.00034	0.00034
NZ_CP012633.1		0.00022	0.00067	0.00011	0	0	0	0	0	0	0.00011	0.00011	0.00011	0.00011	0.00011	0	0	0	0.00011	0.00011	0.00011	0.00022	0.00011	0.00022	0.00146	0.00022	0.00011	0.00011	0	0.00022	0.00011	0	0	0.00034	0.00022	0.00022	0.00022	0.00045	0.00022	0.00045	0	0.00034	0.00034	0.00034	0.00011	0.00067	0.00045	0.00034	0.00034
NZ_CP012635.1		0.00022	0.00067	0.00011	0	0	0	0	0	0	0.00011	0.00011	0.00011	0.00011	0.00011	0	0	0	0.00011	0.00011	0.00011	0.00022	0.00011	0.00022	0.00146	0.00022	0.00011	0.00011	0	0.00022	0.00011	0	0	0.00034	0.00022	0.00022	0.00022	0.00045	0.00022	0.00045	0	0.00034	0.00034	0.00034	0.00011	1.02754	0.00045	0.00034	0.00034
NZ_CP012693.1		0.00022	0.00067	0.00011	0	0	0	0	0	0	0.00011	0.00011	0.00011	0.00011	0.00011	0	0	0	0.00011	0.00011	0.00011	0.00022	0.00011	0.00022	0.00146	0.00022	0.00011	0.00011	0	0.00022	0.00011	0	0	0.00034	0.00022	0.00022	0.00022	0.00045	0.00022	0.00045	0	0.00034	0.00034	0.00034	0.00011	0.00067	0.00045	0.00034	0.00034
NZ_CP012802.1		0.00022	0.00067	0.00011	0	0	0	0	0	0	0.00011	0.00011	0.00011	0.00011	0.00011	0	0	0	0.00011	0.00011	0.00011	0.00022	0.00011	0.00022	0.00146	0.00022	0.00011	0.00011	0	0.00022	0.00011	0	0	0.00034	0.00022	0.00022	0.00022	0.00045	0.00022	0.00045	0	0.00034	0.00034	0.00034	0.00011	0.00067	0.00045	0.00034	0.00034
NZ_CP012868.1		0.00022	0.00067	0.00011	0	0	0	0	0	0	0.00011	0.00011	0.00011	0.00011	0.00011	0	0	0	0.00011	0.00011	0.00011	0.00022	0.00011	0.00022	0.00146	0.00022	0.00011	0.00011	0	0.00022	0.00011	0	0	0.00034	0.00022	0.00022	0.00022	0.00045	0.00022	0.00045	0	0.00034	0.00034	0.00034	0.00011	0.00067	0.00045	0.00034	0.00034
NZ_CP012869.1		0.00022	0.00067	0.00011	0	0	0	0	0	0	0.00011	0.00011	0.00011	0.00011	0.00011	0	0	0	0.00011	0.00011	0.00011	0.00022	0.00011	0.00022	0.00146	0.00022	0.00011	0.00011	0	0.00022	0.00011	0	0	0.00034	0.00022	0.00022	0.00022	0.00045	0.00022	0.00045	0	0.00034	0.00034	0.00034	0.00011	0.00067	0.00045	0.00034	0.00034
NZ_CP012870.1		0.00022	0.00067	0.00011	0	0	0	0	0	0	0.00011	0.00011	0.00011	0.00011	0.00011	0	0	0	0.00011	0.00011	0.00011	0.00022	0.00011	0.00022	0.00146	0.00022	0.00011	0.00011	0	0.00022	0.00011	0	0	0.00034	0.00022	0.00022	0.00022	0.00045	0.00022	0.00045	0	0.00034	0.00034	0.00034	0.00011	0.00067	0.00045	0.00034	0.00034
NZ_CP013025.1		0.00022	0.00067	0.00011	0	0	0	0	0	0	0.00011	0.00011	0.00011	0.00011	0.00011	0	0	0	0.00011	0.00011	0.00011	0.00022	0.00011	0.00022	0.00146	0.00022	0.00011	0.00011	0	0.00022	0.00011	0	0	0.00034	0.00022	0.00022	0.00022	0.00045	0.00022	0.00045	0	0.00034	0.00034	0.00034	0.00011	0.00067	0.00045	0.00034	0.00034
NZ_CP013029.1		0.00022	0.00067	0.00011	0	0	0	0	0	0	0.00011	0.00011	0.00011	0.00011	0.00011	0	0	0	0.00011	0.00011	0.00011	0.00022	0.00011	0.00022	0.00146	0.00022	0.00011	0.00011	0	0.00022	0.00011	0	0	0.00034	0.00022	0.00022	0.00022	0.00045	0.00022	0.00045	0	0.00034	0.00034	0.00034	0.00011	0.00067	0.00045	0.00034	0.00034
NZ_CP013031.1		0.00022	0.00067	0.00011	0	0	0	0	0	0	0.00011	0.00011	0.00011	0.00011	0.00011	0	0	0	0.00011	0.00011	0.00011	0.00022	0.00011	0.00022	0.00146	0.00022	0.00011	0.00011	0	0.00022	0.00011	0	0	0.00034	0.00022	0.00022	0.00022	0.00045	0.00022	0.00045	0	0.00034	0.00034	0.00034	0.00011	0.00067	0.00045	0.00034	0.00034
NZ_CP013112.1		0.00022	0.00067	0.00011	0	0	0	0	0	0	0.00011	0.00011	0.00011	0.00011	0.00011	0	0	0	0.00011	0.00011	0.00011	0.00022	0.00011	0.00022	0.00146	0.00022	0.00011	0.00011	0	0.00022	0.00011	0	0	0.00034	0.00022	0.00022	0.00022	0.00045	0.00022	0.00045	0	0.00034	0.00034	0.00034	0.00011	0.00067	0.00045	0.00034	0.00034
NZ_CP013185.1		0.00022	0.00067	0.00011	0	0	0	0	0	0	0.00011	0.00011	0.00011	0.00011	0.00011	0	0	0	0.00011	0.00011	0.00011	0.00022	0.00011	0.00022	0.00146	0.00022	0.00011	0.00011	0	0.00022	0.00011	0	0	0.00034	0.00022	0.00022	0.00022	0.00045	0.00022	0.00045	0	0.00034	0.00034	0.00034	0.00011	0.00067	0.00045	0.00034	0.00034
NZ_CP013190.1		0.00022	0.00067	0.00011	0	0	0	0	0	0	0.00011	0.00011	0.00011	0.00011	0.00011	0	0	0	0.00011	0.00011	0.00011	0.00022	0.00011	0.00022	0.00146	0.00022	0.00011	0.00011	0	0.00022	0.00011	0	0	0.00034	0.00022	0.00022	0.00022	0.00045	0.00022	0.00045	0	0.00034	0.00034	0.00034	0.00011	0.00067	0.00045	0.00034	0.00034
NZ_CP013483.1		0.00022	0.00067	0.00011	0	0	0	0	0	0	0.00011	0.00011	0.00011	0.00011	0.00011	0	0	0	0.00011	0.00011	0.00011	0.00022	0.00011	0.00022	0.00146	0.00022	0.00011	0.00011	0	0.00022	0.00011	0	0	0.00034	0.00022	0.00022	0.00022	0.00045	0.00022	0.00045	0	0.00034	0.00034	0.00034	0.00011	0.00067	0.00045	0.00034	0.00034
NZ_CP013658.1		0.00022	0.00067	0.00011	0	0	0	0	0	0	0.00011	0.00011	0.00011	0.00011	0.00011	0	0	0	0.00011	0.00011	0.00011	0.00022	0.00011	0.00022	0.00146	0.00022	0.00011	0.00011	0	0.00022	0.00011	0	0	0.00034	0.00022	0.00022	0.00022	0.00045	0.00022	0.00045	0	0.00034	0.00034	0.00034	0.00011	0.00067	0.00045	0.00034	0.00034
NZ_CP013662.1		0.00022	0.00067	0.00011	0	0	0	0	0	0	0.00011	0.00011	0.00011	0.00011	0.00011	0	0	0	0.00011	0.00011	0.00011	0.00022	0.00011	0.00022	0.00146	0.00022	0.00011	0.00011	0	0.00022	0.00011	0	0	0.00034	0.00022	0.00022	0.00022	0.00045	0.00022	0.00045	0	0.00034	0.00034	0.00034	0.00011	0.00067	0.00045	0.00034	0.00034
NZ_CP013663.1		0.00022	0.00067	0.00011	0	0	0	0	0	0	0.00011	0.00011	0.00011	0.00011	0.00011	0	0	0	0.00011	0.00011	0.00011	0.00022	0.00011	0.00022	0.00146	0.00022	0.00011	0.00011	0	0.00022	0.00011	0	0	0.00034	0.00022	0.00022	0.00022	0.00045	0.00022	0.00045	0	0.00034	0.00034	0.00034	0.00011	0.00067	0.00045	0.00034	0.00034
NZ_CP013831.1		0.00022	0.00067	0.00011	0	0	0	0	0	0	0.00011	0.00011	0.00011	0.00011	0.00011	0	0	0	0.00011	0.00011	0.00011	0.00022	0.00011	0.00022	0.00146	0.00022	0.00011	0.00011	0	0.00022	0.00011	0	0	0.00034	0.00022	0.00022	0.00022	0.00045	0.00022	0.00045	0	0.00034	0.00034	0.00034	0.00011	0.00067	0.00045	0.00034	0.00034
NZ_CP013835.1		0.00022	0.00067	0.00011	0	0	0	0	0	0	0.00011	0.00011	0.00011	0.00011	0.00011	0	0	0	0.00011	0.00011	0.00011	0.00022	0.00011	0.00022	0.00146	0.00022	0.00011	0.00011	0	0.00022	0.00011	0	0	0.00034	0.00022	0.00022	0.00022	0.00045	0.00022	0.00045	0	0.00034	0.00034	0.00034	0.00011	0.00067	0.00045	0.00034	0.00034
NZ_CP013952.1		0.00022	0.00067	0.00011	0	0	0	0	0	0	0.00011	0.00011	0.00011	0.00011	0.00011	0	0	0	0.00011	0.00011	0.00011	0.00022	0.00011	0.00022	0.00146	0.00022	0.00011	0.00011	0	0.00022	0.00011	0	0	0.00034	0.00022	0.00022	0.00022	0.00045	0.00022	0.00045	0	0.00034	0.00034	0.00034	0.00011	0.00067	0.00045	0.00034	0.00034
NZ_CP014111.1		0.00022	0.00067	0.00011	0	0	0	0	0	0	0.00011	0.00011	0.00011	0.00011	0.00011	0	0	0	0.00011	0.00011	0.00011	0.00022	0.00011	0.00022	0.00146	0.00022	0.00011	0.00011	0	0.00022	0.00011	0	0	0.00034	0.00022	0.00022	0.00022	0.00045	0.00022	0.00045	0	0.00034	0.00034	0.00034	0.00011	0.00067	0.00045	0.00034	0.00034
NZ_CP014225.1		0.00022	0.00067	0.00011	0	0	0	0	0	0	0.00011	0.00011	0.00011	0.00011	0.00011	0	0	0	0.00011	0.00011	0.00011	0.00022	0.00011	0.00022	0.00146	0.00022	0.00011	0.00011	0	0.00022	0.00011	0	0	0.00034	0.00022	0.00022	0.00022	0.00045	0.00022	0.00045	0	0.00034	0.00034	0.00034	0.00011	0.00067	0.00045	0.00034	0.00034
NZ_CP014268.2		0.00022	0.00067	0.00011	0	0	0	0	0	0	0.00011	0.00011	0.00011	0.00011	0.00011	0	0	0	0.00011	0.00011	0.00011	0.00022	0.00011	0.00022	0.00146	0.00022	0.00011	0.00011	0	0.00022	0.00011	0	0	0.00034	0.00022	0.00022	0.00022	0.00045	0.00022	0.00045	0	0.00034	0.00034	0.00034	0.00011	0.00067	0.00045	0.00034	0.00034
NZ_CP014269.1		0.00022	0.00067	0.00011	0	0	0	0	0	0	0.00011	0.00011	0.00011	0.00011	0.00011	0	0	0	0.00011	0.00011	0.00011	0.00022	0.00011	0.00022	0.00146	0.00022	0.00011	0.00011	0	0.00022	0.00011	0	0	0.00034	0.00022	0.00022	0.00022	0.00045	0.00022	0.00045	0	0.00034	0.00034	0.00034	0.00011	0.00067	0.00045	0.00034	0.00034
NZ_CP014270.1		0.00022	0.00067	0.00011	0	0	0	0	0	0	0.00011	0.00011	0.00011	0.00011	0.00011	0	0	0	0.00011	0.00011	0.00011	0.00022	0.00011	0.00022	0.00146	0.00022	0.00011	0.00011	0	0.00022	0.00011	0	0	0.00034	0.00022	0.00022	0.00022	0.00045	0.00022	0.00045	0	0.00034	0.00034	0.00034	0.00011	0.00067	0.00045	0.00034	0.00034
NZ_CP014272.1		0.00022	0.00067	0.00011	0	0	0	0	0	0	0.00011	0.00011	0.00011	0.00011	0.00011	0	0	0	0.00011	0.00011	0.00011	0.00022	0.00011	0.00022	0.00146	0.00022	0.00011	0.00011	0	0.00022	0.00011	0	0	0.00034	0.00022	0.00022	0.00022	0.00045	0.00022	0.00045	0	0.00034	0.00034	0.00034	0.00011	0.00067	0.00045	0.00034	0.00034
NZ_CP014314.1		0.00022	0.00067	0.00011	0	0	0	0	0	0	0.00011	0.00011	0.00011	0.00011	0.00011	0	0	0	0.00011	0.00011	0.00011	0.00022	0.00011	0.00022	0.00146	0.00022	0.00011	0.00011	0	0.00022	0.00011	0	0	0.00034	0.00022	0.00022	0.00022	0.00045	0.00022	0.00045	0	0.00034	0.00034	0.00034	0.00011	0.00067	0.00045	0.00034	0.00034
NZ_CP014316.1		0.00022	0.00067	0.00011	0	0	0	0	0	0	0.00011	0.00011	0.00011	0.00011	0.00011	0	0	0	0.00011	0.00011	0.00011	0.00022	0.00011	0.00022	0.00146	0.00022	0.00011	0.00011	0	0.00022	0.00011	0	0	0.00034	0.00022	0.00022	0.00022	0.00045	0.00022	0.00045	0	0.00034	0.00034	0.00034	0.00011	0.00067	0.00045	0.00034	0.00034
NZ_CP014348.1		0.00022	0.00067	0.00011	0	0	0	0	0	0	0.00011	0.00011	0.00011	0.00011	0.00011	0	0	0	0.00011	0.00011	0.00011	0.00022	0.00011	0.00022	0.00146	0.00022	0.00011	0.00011	0	0.00022	0.00011	0	0	0.00034	0.00022	0.00022	0.00022	0.00045	0.00022	0.00045	0	0.00034	0.00034	0.00034	0.00011	0.00067	0.00045	0.00034	0.00034
NZ_CP014488.1		0.00022	0.00067	0.00011	0	0	0	0	0	0	0.00011	0.00011	0.00011	0.00011	0.00011	0	0	0	0.00011	0.00011	0.00011	0.00022	0.00011	0.00022	0.00146	0.00022	0.00011	0.00011	0	0.00022	0.00011	0	0	0.00034	0.00022	0.00022	0.00022	0.00045	0.00022	0.00045	0	0.00034	0.00034	0.00034	0.00011	0.00067	0.00045	0.00034	0.00034
NZ_CP014495.1		0.00022	0.00067	0.00011	0	0	0	0	0	0	0.00011	0.00011	0.00011	0.00011	0.00011	0	0	0	0.00011	0.00011	0.00011	0.00022	0.00011	0.00022	0.00146	0.00022	0.00011	0.00011	0	0.00022	0.00011	0	0	0.00034	0.00022	0.00022	0.00022	0.00045	0.00022	0.00045	0	0.00034	0.00034	0.00034	0.00011	0.00067	0.00045	0.00034	0.00034
NZ_CP014497.1		0.00022	0.00067	0.00011	0	0	0	0	0	0	0.00011	0.00011	0.00011	0.00011	0.00011	0	0	0	0.00011	0.00011	0.00011	0.00022	0.00011	0.00022	0.00146	0.00022	0.00011	0.00011	0	0.00022	0.00011	0	0	0.00034	0.00022	0.00022	0.00022	0.00045	0.00022	0.00045	0	0.00034	0.00034	0.00034	0.00011	0.00067	0.00045	0.00034	0.00034
NZ_CP014522.1		0.00022	0.00067	0.00011	0	0	0	0	0	0	0.00011	0.00011	0.00011	0.00011	0.00011	0	0	0	0.00011	0.00011	0.00011	0.00022	0.00011	0.00022	0.00146	0.00022	0.00011	0.00011	0	0.00022	0.00011	0	0	0.00034	0.00022	0.00022	0.00022	0.00045	0.00022	0.00045	0	0.00034	0.00034	0.00034	0.00011	0.00067	0.00045	0.00034	0.00034
NZ_CP014583.1		0.00022	0.00067	0.00011	0	0	0	0	0	0	0.00011	0.00011	0.00011	0.00011	0.00011	0	0	0	0.00011	0.00011	0.00011	0.00022	0.00011	0.00022	0.00146	0.00022	0.00011	0.00011	0	0.00022	0.00011	0	0	0.00034	0.00022	0.00022	0.00022	0.00045	0.00022	0.00045	0	0.00034	0.00034	0.00034	0.00011	0.00067	0.00045	0.00034	0.00034
NZ_CP014641.1		0.00022	0.00067	0.00011	0	0	0	0	0	0	0.00011	0.00011	0.00011	0.00011	0.00011	0	0	0	0.00011	0.00011	0.00011	0.00022	0.00011	0.00022	0.00146	0.00022	0.00011	0.00011	0	0.00022	0.00011	0	0	0.00034	0.00022	0.00022	0.00022	0.00045	0.00022	0.00045	0	0.00034	0.00034	0.00034	0.00011	0.00067	0.00045	0.00034	0.00034
NZ_CP014642.1		0.00022	0.00067	0.00011	0	0	0	0	0	0	0.00011	0.00011	0.00011	0.00011	0.00011	0	0	0	0.00011	0.00011	0.00011	0.00022	0.00011	0.00022	0.00146	0.00022	0.00011	0.00011	0	0.00022	0.00011	0	0	0.00034	0.00022	0.00022	0.00022	0.00045	0.00022	0.00045	0	0.00034	0.00034	0.00034	0.00011	0.00067	0.00045	0.00034	0.00034
NZ_CP014667.1		0.00022	0.00067	0.00011	0	0	0	0	0	0	0.00011	0.00011	0.00011	0.00011	0.00011	0	0	0	0.00011	0.00011	0.00011	0.00022	0.00011	0.00022	0.00146	0.00022	0.00011	0.00011	0	0.00022	0.00011	0	0	0.00034	0.00022	0.00022	0.00022	0.00045	0.00022	0.00045	0	0.00034	0.00034	0.00034	0.00011	0.00067	0.00045	0.00034	0.00034
NZ_CP015020.1		0.00022	0.00067	0.00011	0	0	0	0	0	0	0.00011	0.00011	0.00011	0.00011	0.00011	0	0	0	0.00011	0.00011	0.00011	0.00022	0.00011	0.00022	0.00146	0.00022	0.00011	0.00011	0	0.00022	0.00011	0	0	0.00034	0.00022	0.00022	0.00022	0.00045	0.00022	0.00045	0	0.00034	0.00034	0.00034	0.00011	0.00067	0.00045	0.00034	0.00034
NZ_CP015023.1		0.00022	0.00067	0.00011	0	0	0	0	0	0	0.00011	0.00011	0.00011	0.00011	0.00011	0	0	0	0.00011	0.00011	0.00011	0.00022	0.00011	0.00022	0.00146	0.00022	0.00011	0.00011	0	0.00022	0.00011	0	0	0.00034	0.00022	0.00022	0.00022	0.00045	0.00022	0.00045	0	0.00034	0.00034	0.00034	0.00011	0.00067	0.00045	0.00034	0.00034
NZ_CP015069.1		0.00022	0.00067	0.00011	0	0	0	0	0	0	0.00011	0.00011	0.00011	0.00011	0.00011	0	0	0	0.00011	0.00011	0.00011	0.00022	0.00011	0.00022	0.00146	0.00022	0.00011	0.00011	0	0.00022	0.00011	0	0	0.00034	0.00022	0.00022	0.00022	0.00045	0.00022	0.00045	0	0.00034	0.00034	0.00034	0.00011	0.00067	0.00045	0.00034	0.00034
NZ_CP015074.2		0.00022	0.00067	0.00011	0	0	0	0	0	0	0.00011	0.00011	0.00011	0.00011	0.00011	0	0	0	0.00011	0.00011	0.00011	0.00022	0.00011	0.00022	0.00146	0.00022	0.00011	0.00011	0	0.00022	0.00011	0	0	0.00034	0.00022	0.00022	0.00022	0.00045	0.00022	0.00045	0	0.00034	0.00034	0.00034	0.00011	0.00067	0.00045	0.00034	0.00034
NZ_CP015076.1		0.00022	0.00067	0.00011	0	0	0	0	0	0	0.00011	0.00011	0.00011	0.00011	0.00011	0	0	0	0.00011	0.00011	0.00011	0.00022	0.00011	0.00022	0.00146	0.00022	0.00011	0.00011	0	0.00022	0.00011	0	0	0.00034	0.00022	0.00022	0.00022	0.00045	0.00022	0.00045	0	0.00034	0.00034	0.00034	0.00011	0.00067	0.00045	0.00034	0.00034
NZ_CP015085.1		0.00022	0.00067	0.00011	0	0	0	0	0	0	0.00011	0.00011	0.00011	0.00011	0.00011	0	0	0	0.00011	0.00011	0.00011	0.00022	0.00011	0.00022	0.00146	0.00022	0.00011	0.00011	0	0.00022	0.00011	0	0	0.00034	0.00022	0.00022	0.00022	0.00045	0.00022	0.00045	0	0.00034	0.00034	0.00034	0.00011	0.00067	0.00045	0.00034	0.00034
NZ_CP015138.1		0.00022	0.00067	0.00011	0	0	0	0	0	0	0.00011	0.00011	0.00011	0.00011	0.00011	0	0	0	0.00011	0.00011	0.00011	0.00022	0.00011	0.00022	0.00146	0.00022	0.00011	0.00011	0	0.00022	0.00011	0	0	0.00034	0.00022	0.00022	0.00022	0.00045	0.00022	0.00045	0	0.00034	0.00034	0.00034	0.00011	0.00067	0.00045	0.00034	0.00034
NZ_CP015159.1		0.00022	0.00067	0.00011	0	0	0	0	0	0	0.00011	0.00011	0.00011	0.00011	0.00011	0	0	0	0.00011	0.00011	0.00011	0.00022	0.00011	0.00022	0.00146	0.00022	0.00011	0.00011	0	0.00022	0.00011	0	0	0.00034	0.00022	0.00022	0.00022	0.00045	0.00022	0.00045	0	0.00034	0.00034	0.00034	0.00011	0.00067	0.00045	0.00034	0.00034
NZ_CP015228.1		0.00022	0.00067	0.00011	0	0	0	0	0	0	0.00011	0.00011	0.00011	0.00011	0.00011	0	0	0	0.00011	0.00011	0.00011	0.00022	0.00011	0.00022	0.00146	0.00022	0.00011	0.00011	0	0.00022	0.00011	0	0	0.00034	0.00022	0.00022	0.00022	0.00045	0.00022	0.00045	0	0.00034	0.00034	0.00034	0.00011	0.00067	0.00045	0.00034	0.00034
NZ_CP015229.1		0.00022	0.00067	0.00011	0	0	0	0	0	0	0.00011	0.00011	0.00011	0.00011	0.00011	0	0	0	0.00011	0.00011	0.00011	0.00022	0.00011	0.00022	0.00146	0.00022	0.00011	0.00011	0	0.00022	0.00011	0	0	0.00034	0.00022	0.00022	0.00022	0.00045	0.00022	0.00045	0	0.00034	0.00034	0.00034	0.00011	0.00067	0.00045	0.00034	0.00034
NZ_CP015240.1		0.00022	0.00067	0.00011	0	0	0	0	0	0	0.00011	0.00011	0.00011	0.00011	0.00011	0	0	0	0.00011	0.00011	0.00011	0.00022	0.00011	0.00022	0.00146	0.00022	0.00011	0.00011	0	0.00022	0.00011	0	0	0.00034	0.00022	0.00022	0.00022	0.00045	0.00022	0.00045	0	0.00034	0.00034	0.00034	0.00011	0.00067	0.00045	0.00034	0.00034
NZ_CP015241.1		0.00022	0.00067	0.00011	0	0	0	0	0	0	0.00011	0.00011	0.00011	0.00011	0.00011	0	0	0	0.00011	0.00011	0.00011	0.00022	0.00011	0.00022	0.00146	0.00022	0.00011	0.00011	0	0.00022	0.00011	0	0	0.00034	0.00022	0.00022	0.00022	0.00045	0.00022	0.00045	0	0.00034	0.00034	0.00034	0.00011	0.00067	0.00045	0.00034	0.00034
NZ_CP015244.1		0.00022	0.00067	0.00011	0	0	0	0	0	0	0.00011	0.00011	0.00011	0.00011	0.00011	0	0	0	0.00011	0.00011	0.00011	0.00022	0.00011	0.00022	0.00146	0.00022	0.00011	0.00011	0	0.00022	0.00011	0	0	0.00034	0.00022	0.00022	0.00022	0.00045	0.00022	0.00045	0	0.00034	0.00034	0.00034	0.00011	0.00067	0.00045	0.00034	0.00034
NZ_CP015831.1		0.00022	0.00067	0.00011	0	0	0	0	0	0	0.00011	0.00011	0.00011	0.00011	0.00011	0	0	0	0.00011	0.00011	0.00011	0.00022	0.00011	0.00022	0.00146	0.00022	0.00011	0.00011	0	0.00022	0.00011	0	0	0.00034	0.00022	0.00022	0.00022	0.00045	0.00022	0.00045	0	0.00034	0.00034	0.00034	0.00011	0.00067	0.00045	0.00034	0.00034
NZ_CP015832.1		0.00022	0.00067	0.00011	0	0	0	0	0	0	0.00011	0.00011	0.00011	0.00011	0.00011	0	0	0	0.00011	0.00011	0.00011	0.00022	0.00011	0.00022	0.00146	0.00022	0.00011	0.00011	0	0.00022	0.00011	0	0	0.00034	0.00022	0.00022	0.00022	0.00045	0.00022	0.00045	0	0.00034	0.00034	0.00034	0.00011	0.00067	0.00045	0.00034	0.00034
NZ_CP015834.1		0.00022	0.00067	0.00011	0	0	0	0	0	0	0.00011	0.00011	0.00011	0.00011	0.00011	0	0	0	0.00011	0.00011	0.00011	0.00022	0.00011	0.00022	0.00146	0.00022	0.00011	0.00011	0	0.00022	0.00011	0	0	0.00034	0.00022	0.00022	0.00022	0.00045	0.00022	0.00045	0	0.00034	0.00034	0.00034	0.00011	0.00067	0.00045	0.00034	0.00034
NZ_CP015842.1		0.00022	0.00067	0.00011	0	0	0	0	0	0	0.00011	0.00011	0.00011	0.00011	0.00011	0	0	0	0.00011	0.00011	0.00011	0.00022	0.00011	0.00022	0.00146	0.00022	0.00011	0.00011	0	0.00022	0.00011	0	0	0.00034	0.00022	0.00022	0.00022	0.00045	0.00022	0.00045	0	0.00034	0.00034	0.00034	0.00011	0.00067	0.00045	0.00034	0.00034
NZ_CP015843.2		0.00022	0.00067	0.00011	0	0	0	0	0	0	0.00011	0.00011	0.00011	0.00011	0.00011	0	0	0	0.00011	0.00011	0.00011	0.00022	0.00011	0.00022	0.00146	0.00022	0.00011	0.00011	0	0.00022	0.00011	0	0	0.00034	0.00022	0.00022	0.00022	0.00045	0.00022	0.00045	0	0.00034	0.00034	0.00034	0.00011	0.00067	0.00045	0.00034	0.00034
NZ_CP015846.1		0.00022	0.00067	0.00011	0	0	0	0	0	0	0.00011	0.00011	0.00011	0.00011	0.00011	0	0	0	0.00011	0.00011	0.00011	0.00022	0.00011	0.00022	0.00146	0.00022	0.00011	0.00011	0	0.00022	0.00011	0	0	0.00034	0.00022	0.00022	0.00022	0.00045	0.00022	0.00045	0	0.00034	0.00034	0.00034	0.00011	0.00067	0.00045	0.00034	0.00034
NZ_CP015853.1		0.00022	0.00067	0.00011	0	0	0	0	0	0	0.00011	0.00011	0.00011	0.00011	0.00011	0	0	0	0.00011	0.00011	0.00011	0.00022	0.00011	0.00022	0.00146	0.00022	0.00011	0.00011	0	0.00022	0.00011	0	0	0.00034	0.00022	0.00022	0.00022	0.00045	0.00022	0.00045	0	0.00034	0.00034	0.00034	0.00011	0.00067	0.00045	0.00034	0.00034
NZ_CP015912.1		0.00022	0.00067	0.00011	0	0	0	0	0	0	0.00011	0.00011	0.00011	0.00011	0.00011	0	0	0	0.00011	0.00011	0.00011	0.00022	0.00011	0.00022	0.00146	0.00022	0.00011	0.00011	0	0.00022	0.00011	0	0	0.00034	0.00022	0.00022	0.00022	0.00045	0.00022	0.00045	0	0.00034	0.00034	0.00034	0.00011	0.00067	0.00045	0.00034	0.00034
NZ_CP015995.1		0.00022	0.00067	0.00011	0	0	0	0	0	0	0.00011	0.00011	0.00011	0.00011	0.00011	0	0	0	0.00011	0.00011	0.00011	0.00022	0.00011	0.00022	0.00146	0.00022	0.00011	0.00011	0	0.00022	0.00011	0	0	0.00034	0.00022	0.00022	0.00022	0.00045	0.00022	0.00045	0	0.00034	0.00034	0.00034	0.00011	0.00067	0.00045	0.00034	0.00034
NZ_CP016007.1		0.00022	0.00067	0.00011	0	0	0	0	0	0	0.00011	0.00011	0.00011	0.00011	0.00011	0	0	0	0.00011	0.00011	0.00011	0.00022	0.00011	0.00022	0.00146	0.00022	0.00011	0.00011	0	0.00022	0.00011	0	0	0.00034	0.00022	0.00022	0.00022	0.00045	0.00022	0.00045	0	0.00034	0.00034	0.00034	0.00011	0.00067	0.00045	0.00034	0.00034
NZ_CP016018.1		0.00022	0.00067	0.00011	0	0	0	0	0	0	0.00011	0.00011	0.00011	0.00011	0.00011	0	0	0	0.00011	0.00011	0.00011	0.00022	0.00011	0.00022	0.00146	0.00022	0.00011	0.00011	0	0.00022	0.00011	0	0	0.00034	0.00022	0.00022	0.00022	0.00045	0.00022	0.00045	0	0.00034	0.00034	0.00034	0.00011	0.00067	0.00045	0.00034	0.00034
NZ_CP016182.2		0.00022	0.00067	0.00011	0	0	0	0	0	0	0.00011	0.00011	0.00011	0.00011	0.00011	0	0	0	0.00011	0.00011	0.00011	0.00022	0.00011	0.00022	0.00146	0.00022	0.00011	0.00011	0	0.00022	0.00011	0	0	0.00034	0.00022	0.00022	0.00022	0.00045	0.00022	0.00045	0	0.00034	0.00034	0.00034	0.00011	0.00067	0.00045	0.00034	0.00034
NZ_CP016358.1		0.00022	0.00067	0.00011	0	0	0	0	0	0	0.00011	0.00011	0.00011	0.00011	0.00011	0	0	0	0.00011	0.00011	0.00011	0.00022	0.00011	0.00022	0.00146	0.00022	0.00011	0.00011	0	0.00022	0.00011	0	0	0.00034	0.00022	0.00022	0.00022	0.00045	0.00022	0.00045	0	0.00034	0.00034	0.00034	0.00011	0.00067	0.00045	0.00034	0.00034
NZ_CP016404.1		0.00022	0.00067	0.00011	0	0	0	0	0	0	0.00011	0.00011	0.00011	0.00011	0.00011	0	0	0	0.00011	0.00011	0.00011	0.00022	0.00011	0.00022	0.00146	0.00022	0.00011	0.00011	0	0.00022	0.00011	0	0	0.00034	0.00022	0.00022	0.00022	0.00045	0.00022	0.00045	0	0.00034	0.00034	0.00034	0.00011	0.00067	0.00045	0.00034	0.00034
NZ_CP016497.1		0.00022	0.00067	0.00011	0	0	0	0	0	0	0.00011	0.00011	0.00011	0.00011	0.00011	0	0	0	0.00011	0.00011	0.00011	0.00022	0.00011	0.00022	0.00146	0.00022	1.35876	0.00011	0	0.00022	0.00011	0	0	0.00034	0.00022	0.00022	0.00022	0.00045	0.00022	0.00045	0	0.00034	0.00034	0.00034	0.00011	0.00067	0.00045	0.00034	0.00034
NZ_CP016546.1		0.00022	0.00067	0.00011	0	0	0	0	0	0	0.00011	0.00011	0.00011	0.00011	0.00011	0	0	0	0.00011	0.00011	0.00011	0.00022	0.00011	0.00022	0.00146	0.00022	0.00011	0.00011	0	0.00022	0.00011	0	0	0.00034	0.00022	0.00022	0.00022	0.00045	0.00022	0.00045	0	0.00034	0.00034	0.00034	0.00011	0.00067	0.00045	0.00034	0.00034
NZ_CP016625.1		0.00022	0.00067	0.00011	0	0	0	0	0	0	0.00011	0.00011	0.00011	0.00011	0.00011	0	0	0	0.00011	0.00011	0.00011	0.00022	0.00011	0.00022	0.00146	0.00022	0.00011	0.00011	0	0.00022	0.00011	0	0	0.00034	0.00022	0.00022	0.00022	0.00045	0.00022	0.00045	0	0.00034	0.00034	0.00034	0.00011	0.00067	0.00045	0.00034	0.00034
NZ_CP016628.1		0.00022	0.00067	0.00011	0	0	0	0	0	0	0.00011	0.00011	0.00011	0.00011	0.00011	0	0	0	0.00011	0.00011	0.00011	0.00022	0.00011	0.00022	0.00146	0.00022	0.00011	0.00011	0	0.00022	0.00011	0	0	0.00034	0.00022	0.00022	0.00022	0.00045	0.00022	0.00045	0	0.00034	0.00034	0.00034	0.00011	0.00067	0.00045	0.00034	0.00034
NZ_CP016755.1		0.00022	0.00067	0.00011	0	0	0	0	0	0	0.00011	0.00011	0.00011	0.00011	0.00011	0	0	0	0.00011	0.00011	0.00011	0.00022	0.00011	0.00022	0.00146	0.00022	0.00011	0.00011	0	0.00022	0.00011	0	0	0.00034	0.00022	0.00022	0.00022	0.00045	0.00022	0.00045	0	0.00034	0.00034	0.00034	0.00011	0.00067	0.00045	0.00034	0.00034
NZ_CP016828.1		0.00022	0.00067	0.00011	0	0	0	0	0	0	0.00011	0.00011	0.00011	0.00011	0.00011	0	0	0	0.00011	0.00011	0.00011	0.00022	0.00011	0.00022	0.00146	0.00022	0.00011	0.00011	0	0.00022	0.00011	0	0	0.00034	0.00022	0.00022	0.00022	0.00045	0.00022	0.00045	0	0.00034	0.00034	0.00034	0.00011	0.00067	0.00045	0.00034	0.00034
NZ_CP017100.1		0.00022	0.00067	0.00011	0	0	0	0	0	0	0.00011	0.00011	0.00011	0.00011	0.00011	0	0	0	0.00011	0.00011	0.00011	0.00022	0.00011	0.00022	0.00146	0.00022	0.00011	0.00011	0	0.00022	0.00011	0	0	0.00034	0.00022	0.00022	0.00022	0.00045	0.00022	0.00045	0	0.00034	0.00034	0.00034	0.00011	0.00067	0.00045	0.00034	0.00034
NZ_CP017220.1		0.00022	0.00067	0.00011	0	0	0	0	0	0	0.00011	0.00011	0.00011	0.00011	0.00011	0	0	0	0.00011	0.00011	0.00011	0.00022	0.00011	0.00022	0.00146	0.00022	0.00011	0.00011	0	0.00022	0.00011	0	0	0.00034	0.00022	0.00022	0.00022	0.00045	0.00022	0.00045	0	0.00034	0.00034	0.00034	0.00011	0.00067	0.00045	0.00034	0.00034
NZ_CP017249.1		0.00022	0.00067	0.00011	0	0	0	0	0	0	0.00011	0.00011	0.00011	0.00011	0.00011	0	0	0	0.00011	0.00011	0.00011	0.00022	0.00011	0.00022	0.00146	0.00022	0.00011	0.00011	0	0.00022	0.00011	0	0	0.00034	0.00022	0.00022	0.00022	0.00045	0.00022	0.00045	0	0.00034	0.00034	0.00034	0.00011	0.00067	0.00045	0.00034	0.00034
NZ_CP017251.1		0.00022	0.00067	0.00011	0	0	0	0	0	0	0.00011	0.00011	0.00011	0.00011	0.00011	0	0	0	0.00011	0.00011	0.00011	0.00022	0.00011	0.00022	0.00146	0.00022	0.00011	0.00011	0	0.00022	0.00011	0	0	0.00034	0.00022	0.00022	0.00022	0.00045	0.00022	0.00045	0	0.00034	0.00034	0.00034	0.00011	0.00067	0.00045	0.00034	0.00034
NZ_CP017434.1		0.00022	0.00067	0.00011	0	0	0	0	0	0	0.00011	0.00011	0.00011	0.00011	0.00011	0	0	0	0.00011	0.00011	0.00011	0.00022	0.00011	0.00022	0.00146	0.00022	0.00011	0.00011	0	0.00022	0.00011	0	0	0.00034	0.00022	0.00022	0.00022	0.00045	0.00022	0.00045	0	0.00034	0.00034	0.00034	0.00011	0.00067	0.00045	0.00034	0.00034
NZ_CP017436.1		0.00022	0.00067	0.00011	0	0	0	0	0	0	0.00011	0.00011	0.00011	0.00011	0.00011	0	0	0	0.00011	0.00011	0.00011	0.00022	0.00011	0.00022	0.00146	0.00022	0.00011	0.00011	0	0.00022	0.00011	0	0	0.00034	0.00022	0.00022	0.00022	0.00045	0.00022	0.00045	0	0.00034	0.00034	0.00034	0.00011	0.00067	0.00045	0.00034	0.00034
NZ_CP017438.1		0.00022	0.00067	0.00011	0	0	0	0	0	0	0.00011	0.00011	0.00011	0.00011	0.00011	0	0	0	0.00011	0.00011	0.00011	0.00022	0.00011	0.00022	0.00146	0.00022	0.00011	0.00011	0	0.00022	0.00011	0	0	0.00034	0.00022	0.00022	0.00022	0.00045	0.00022	0.00045	0	0.00034	0.00034	0.00034	0.00011	0.00067	0.00045	0.00034	0.00034
NZ_CP017440.1		0.00022	0.00067	0.00011	0	0	0	0	0	0	0.00011	0.00011	0.00011	0.00011	0.00011	0	0	0	0.00011	0.00011	0.00011	0.00022	0.00011	0.00022	0.00146	0.00022	0.00011	0.00011	0	0.00022	0.00011	0	0	0.00034	0.00022	0.00022	0.00022	0.00045	0.00022	0.00045	0	0.00034	0.00034	0.00034	0.00011	0.00067	0.00045	0.00034	0.00034
NZ_CP017442.1		0.00022	0.00067	0.00011	0	0	0	0	0	0	0.00011	0.00011	0.00011	0.00011	0.00011	0	0	0	0.00011	0.00011	0.00011	0.00022	0.00011	0.00022	0.00146	0.00022	0.00011	0.00011	0	0.00022	0.00011	0	0	0.00034	0.00022	0.00022	0.00022	0.00045	0.00022	0.00045	0	0.00034	0.00034	0.00034	0.00011	0.00067	0.00045	0.00034	0.00034
NZ_CP017444.1		0.00022	0.00067	0.00011	0	0	0	0	0	0	0.00011	0.00011	0.00011	0.00011	0.00011	0	0	0	0.00011	0.00011	0.00011	0.00022	0.00011	0.00022	0.00146	0.00022	0.00011	0.00011	0	0.00022	0.00011	0	0	0.00034	0.00022	0.00022	0.00022	0.00045	0.00022	0.00045	0	0.00034	0.00034	0.00034	0.00011	0.00067	0.00045	0.00034	0.00034
NZ_CP017446.1		0.00022	0.00067	0.00011	0	0	0	0	0	0	0.00011	0.00011	0.00011	0.00011	0.00011	0	0	0	0.00011	0.00011	0.00011	0.00022	0.00011	0.00022	0.00146	0.00022	0.00011	0.00011	0	0.00022	0.00011	0	0	0.00034	0.00022	0.00022	0.00022	0.00045	0.00022	0.00045	0	0.00034	0.00034	0.00034	0.00011	0.00067	0.00045	0.00034	0.00034
NZ_CP017631.1		0.00022	0.00067	0.00011	0	0	0	0	0	0	0.00011	0.00011	0.00011	0.00011	0.00011	0	0	0	0.00011	0.00011	0.00011	0.00022	0.00011	0.00022	0.00146	0.00022	0.00011	0.00011	0	0.00022	0.00011	0	0	0.00034	0.00022	0.00022	0.00022	0.00045	0.00022	0.00045	0	0.00034	0.00034	0.00034	0.00011	0.00067	0.00045	0.00034	0.00034
NZ_CP017669.1		0.00022	0.00067	0.00011	0	0	0	0	0	0	0.00011	0.00011	0.00011	0.00011	0.00011	0	0	0	0.00011	0.00011	0.00011	0.00022	0.00011	0.00022	0.00146	0.00022	0.00011	0.00011	0	0.00022	0.00011	0	0	0.00034	0.00022	0.00022	0.00022	0.00045	0.00022	0.00045	0	0.00034	0.00034	0.00034	0.00011	0.00067	0.00045	0.00034	0.00034
NZ_CP017844.1		0.00022	0.00067	0.00011	0	0	0	0	0	0	0.00011	0.00011	0.00011	0.00011	0.00011	0	0	0	0.00011	0.00011	0.00011	0.00022	0.00011	0.00022	0.00146	0.00022	0.00011	0.00011	0	0.00022	0.00011	0	0	0.00034	0.00022	0.00022	0.00022	0.00045	0.00022	0.00045	0	0.00034	0.00034	0.00034	0.00011	0.00067	0.00045	0.00034	0.00034
NZ_CP018103.1		0.00022	0.00067	0.00011	0	0	0	0	0	0	0.00011	0.00011	0.00011	0.00011	0.00011	0	0	0	0.00011	0.00011	0.00011	0.00022	0.00011	0.00022	0.00146	0.00022	0.00011	0.00011	0	0.00022	0.00011	0	0	0.00034	0.00022	0.00022	0.00022	0.00045	0.00022	0.00045	0	0.00034	0.00034	0.00034	0.00011	0.00067	0.00045	0.00034	0.00034
NZ_CP018109.1		0.00022	0.00067	0.00011	0	0	0	0	0	0	0.00011	0.00011	0.00011	0.00011	0.00011	0	0	0	0.00011	0.00011	0.00011	0.00022	0.00011	0.00022	0.00146	0.00022	0.00011	0.00011	0	0.00022	0.00011	0	0	0.00034	0.00022	0.00022	0.00022	0.00045	0.00022	0.00045	0	0.00034	0.00034	0.00034	0.00011	0.00067	0.00045	0.00034	0.00034
NZ_CP018115.1		0.00022	0.00067	0.00011	0	0	0	0	0	0	0.00011	0.00011	0.00011	0.00011	0.00011	0	0	0	0.00011	0.00011	0.00011	0.00022	0.00011	0.00022	0.00146	0.00022	0.00011	0.00011	0	0.00022	0.00011	0	0	0.00034	0.00022	0.00022	0.00022	0.00045	0.00022	0.00045	0	0.00034	0.00034	0.00034	0.00011	0.00067	0.00045	0.00034	0.00034
NZ_CP018121.1		0.00022	0.00067	0.00011	0	0	0	0	0	0	0.00011	0.00011	0.00011	0.00011	0.00011	0	0	0	0.00011	0.00011	0.00011	0.00022	0.00011	0.00022	0.00146	0.00022	0.00011	0.00011	0	0.00022	0.00011	0	0	0.00034	0.00022	0.00022	0.00022	0.00045	0.00022	0.00045	0	0.00034	0.00034	0.00034	0.00011	0.00067	0.00045	0.00034	0.00034
NZ_CP018206.1		0.00022	0.00067	0.00011	0	0	0	0	0	0	0.00011	0.00011	0.00011	0.00011	0.00011	0	0	0	0.00011	0.00011	0.00011	0.00022	0.00011	0.00022	0.00146	0.00022	0.00011	0.00011	0	0.00022	0.00011	0	0	0.00034	0.00022	0.00022	0.00022	0.00045	0.00022	0.00045	0	0.00034	0.00034	0.00034	0.00011	0.00067	0.00045	0.00034	0.00034
NZ_CP018237.1		0.00022	0.00067	0.00011	0	0	0	0	0	0	0.00011	0.00011	0.00011	0.00011	0.00011	0	0	0	0.00011	0.00011	0.00011	0.00022	0.00011	0.00022	0.00146	0.00022	0.00011	0.00011	0	0.00022	0.00011	0	0	0.00034	0.00022	0.00022	0.00022	0.00045	0.00022	0.00045	0	0.00034	0.00034	0.00034	0.00011	0.00067	0.00045	0.00034	0.00034
NZ_CP018239.1		0.00022	0.00067	0.00011	0	0	0	0	0	0	0.00011	0.00011	0.00011	0.00011	0.00011	0	0	0	0.00011	0.00011	0.00011	0.00022	0.00011	0.00022	0.00146	0.00022	0.00011	0.00011	0	0.00022	0.00011	0	0	0.00034	0.00022	0.00022	0.00022	0.00045	0.00022	0.00045	0	0.00034	0.00034	0.00034	0.00011	0.00067	0.00045	0.00034	0.00034
NZ_CP018241.1		0.00022	0.00067	0.00011	0	0	0	0	0	0	0.00011	0.00011	0.00011	0.00011	0.00011	0	0	0	0.00011	0.00011	0.00011	0.00022	0.00011	0.00022	0.00146	0.00022	0.00011	0.00011	0	0.00022	0.00011	0	0	0.00034	0.00022	0.00022	0.00022	0.00045	0.00022	0.00045	0	0.00034	0.00034	0.00034	0.00011	0.00067	0.00045	0.00034	0.00034
NZ_CP018243.1		0.00022	0.00067	0.00011	0	0	0	0	0	0	0.00011	0.00011	0.00011	0.00011	0.00011	0	0	0	0.00011	0.00011	0.00011	0.00022	0.00011	0.00022	0.00146	0.00022	0.00011	0.00011	0	0.00022	0.00011	0	0	0.00034	0.00022	0.00022	0.00022	0.00045	0.00022	0.00045	0	0.00034	0.00034	0.00034	0.00011	0.00067	0.00045	0.00034	0.00034
NZ_CP018245.1		0.00022	0.00067	0.00011	0	0	0	0	0	0	0.00011	0.00011	0.00011	0.00011	0.00011	0	0	0	0.00011	0.00011	0.00011	0.00022	0.00011	0.00022	0.00146	0.00022	0.00011	0.00011	0	0.00022	0.00011	0	0	0.00034	0.00022	0.00022	0.00022	0.00045	0.00022	0.00045	0	0.00034	0.00034	0.00034	0.00011	0.00067	0.00045	0.00034	0.00034
NZ_CP018247.1		0.00022	0.00067	0.00011	0	0	0	0	0	0	0.00011	0.00011	0.00011	0.00011	0.00011	0	0	0	0.00011	0.00011	0.00011	0.00022	0.00011	0.00022	0.00146	0.00022	0.00011	0.00011	0	0.00022	0.00011	0	0	0.00034	0.00022	0.00022	0.00022	0.00045	0.00022	0.00045	0	0.00034	0.00034	0.00034	0.00011	0.00067	0.00045	0.00034	0.00034
NZ_CP018250.1		0.00022	0.00067	0.00011	0	0	0	0	0	0	0.00011	0.00011	0.00011	0.00011	0.00011	0	0	0	0.00011	0.00011	0.00011	0.00022	0.00011	0.00022	0.00146	0.00022	0.00011	0.00011	0	0.00022	0.00011	0	0	0.00034	0.00022	0.00022	0.00022	0.00045	0.00022	0.00045	0	0.00034	0.00034	0.00034	0.00011	0.00067	0.00045	0.00034	0.00034
NZ_CP018252.2		0.00022	0.00067	0.00011	0	0	0	0	0	0	0.00011	0.00011	0.00011	0.00011	0.00011	0	0	0	0.00011	0.00011	0.00011	0.00022	0.00011	0.00022	0.00146	0.00022	0.00011	0.00011	0	0.00022	0.00011	0	0	0.00034	0.00022	0.00022	0.00022	0.00045	0.00022	0.00045	0	0.00034	0.00034	0.00034	0.00011	0.00067	0.00045	0.00034	0.00034
NZ_CP018323.1		0.00022	0.00067	0.00011	0	0	0	0	0	0	0.00011	0.00011	0.00011	0.00011	0.00011	0	0	0	0.00011	0.00011	0.00011	0.00022	0.00011	0.00022	0.00146	0.00022	0.00011	0.00011	0	0.00022	0.00011	0	0	0.00034	0.00022	0.00022	0.00022	0.00045	0.00022	0.00045	0	0.00034	0.00034	0.00034	0.00011	0.00067	0.00045	0.00034	0.00034
NZ_CP018801.1		0.00022	0.00067	0.00011	0	0	0	0	0	0	0.00011	0.00011	0.00011	0.00011	0.00011	0	0	0	0.00011	0.00011	0.00011	0.00022	0.00011	0.00022	0.00146	0.00022	0.00011	0.00011	0	0.00022	0.00011	0	0	0.00034	0.00022	0.00022	0.00022	0.00045	0.00022	0.00045	0	0.00034	0.00034	0.00034	0.00011	0.00067	0.00045	0.00034	0.00034
NZ_CP018840.1		0.00022	0.00067	0.00011	0	0	0	0	0	0	0.00011	0.00011	0.00011	0.00011	0.00011	0	0	0	0.00011	0.00011	0.00011	0.00022	0.00011	0.00022	0.00146	0.00022	0.00011	0.00011	0	0.00022	0.00011	0	0	0.00034	0.00022	0.00022	0.00022	0.00045	0.00022	0.00045	0	0.00034	0.00034	0.00034	0.00011	0.00067	0.00045	0.00034	0.00034
NZ_CP018948.1		0.00022	0.00067	0.00011	0	0	0	0	0	0	0.00011	0.00011	0.00011	0.00011	0.00011	0	0	0	0.00011	0.00011	0.00011	0.00022	0.00011	0.00022	0.00146	0.00022	0.00011	0.00011	0	0.00022	0.00011	0	0	0.00034	0.00022	0.00022	0.00022	0.00045	0.00022	0.00045	0	0.00034	0.00034	0.00034	0.00011	0.00067	0.00045	0.00034	0.00034
NZ_CP018953.1		0.00022	0.00067	0.00011	0	0	0	0	0	0	0.00011	0.00011	0.00011	0.00011	0.00011	0	0	0	0.00011	0.00011	0.00011	0.00022	0.00011	0.00022	0.00146	0.00022	0.00011	0.00011	0	0.00022	0.00011	0	0	0.00034	0.00022	0.00022	0.00022	0.00045	0.00022	0.00045	0	0.00034	0.00034	0.00034	0.00011	0.00067	0.00045	0.00034	0.00034
NZ_CP018957.1		0.00022	0.00067	0.00011	0	0	0	0	0	0	0.00011	0.00011	0.00011	0.00011	0.00011	0	0	0	0.00011	0.00011	0.00011	0.00022	0.00011	0.00022	0.00146	0.00022	0.00011	0.00011	0	0.00022	0.00011	0	0	0.00034	0.00022	0.00022	0.00022	0.00045	0.00022	0.00045	0	0.00034	0.00034	0.00034	0.00011	0.00067	0.00045	0.00034	0.00034
NZ_CP018965.1		0.00022	0.00067	0.00011	0	0	0	0	0	0	0.00011	0.00011	0.00011	0.00011	0.00011	0	0	0	0.00011	0.00011	0.00011	0.00022	0.00011	0.00022	0.00146	0.00022	0.00011	0.00011	0	0.00022	0.00011	0	0	0.00034	0.00022	0.00022	0.00022	0.00045	0.00022	0.00045	0	0.00034	0.00034	0.00034	0.00011	0.00067	0.00045	0.00034	0.00034
NZ_CP018970.1		0.00022	0.00067	0.00011	0	0	0	0	0	0	0.00011	0.00011	0.00011	0.00011	0.00011	0	0	0	0.00011	0.00011	0.00011	0.00022	0.00011	0.00022	0.00146	0.00022	0.00011	0.00011	0	0.00022	0.00011	0	0	0.00034	0.00022	0.00022	0.00022	0.00045	0.00022	0.00045	0	0.00034	0.00034	0.00034	0.00011	0.00067	0.00045	0.00034	0.00034
NZ_CP018976.1		0.00022	0.00067	0.00011	0	0	0	0	0	0	0.00011	0.00011	0.00011	0.00011	0.00011	0	0	0	0.00011	0.00011	0.00011	0.00022	0.00011	0.00022	0.00146	0.00022	0.00011	0.00011	0	0.00022	0.00011	0	0	0.00034	0.00022	0.00022	0.00022	0.00045	0.00022	0.00045	0	0.00034	0.00034	0.00034	0.00011	0.00067	0.00045	0.00034	0.00034
NZ_CP018979.1		0.00022	0.00067	0.00011	0	0	0	0	0	0	0.00011	0.00011	0.00011	0.00011	0.00011	0	0	0	0.00011	0.00011	0.00011	0.00022	0.00011	0.00022	0.00146	0.00022	0.00011	0.00011	0	0.00022	0.00011	0	0	0.00034	0.00022	0.00022	0.00022	0.00045	0.00022	0.00045	0	0.00034	0.00034	0.00034	0.00011	0.00067	0.00045	0.00034	0.00034
NZ_CP018983.1		0.00022	0.00067	0.00011	0	0	0	0	0	0	0.00011	0.00011	0.00011	0.00011	0.00011	0	0	0	0.00011	0.00011	0.00011	0.00022	0.00011	0.00022	0.00146	0.00022	0.00011	0.00011	0	0.00022	0.00011	0	0	0.00034	0.00022	0.00022	0.00022	0.00045	0.00022	0.00045	0	0.00034	0.00034	0.00034	0.00011	0.00067	0.00045	0.00034	0.00034
NZ_CP018991.1		0.00022	0.00067	0.00011	0	0	0	0	0	0	0.00011	0.00011	0.00011	0.00011	0.00011	0	0	0	0.00011	0.00011	0.00011	0.00022	0.00011	0.00022	0.00146	0.00022	0.00011	0.00011	0	0.00022	0.00011	0	0	0.00034	0.00022	0.00022	0.00022	0.00045	0.00022	0.00045	0	0.00034	0.00034	0.00034	0.00011	0.00067	0.00045	0.00034	0.00034
NZ_CP018995.1		0.00022	0.00067	0.00011	0	0	0	0	0	0	0.00011	0.00011	0.00011	0.00011	0.00011	0	0	0	0.00011	0.00011	0.00011	0.00022	0.00011	0.00022	0.00146	0.00022	0.00011	0.00011	0	0.00022	0.00011	0	0	0.00034	0.00022	0.00022	0.00022	0.00045	0.00022	0.00045	0	0.00034	0.00034	0.00034	0.00011	0.00067	0.00045	0.00034	0.00034
NZ_CP019000.1		0.00022	0.00067	0.00011	0	0	0	0	0	0	0.00011	0.00011	0.00011	0.00011	0.00011	0	0	0	0.00011	0.00011	0.00011	0.00022	0.00011	0.00022	0.00146	0.00022	0.00011	0.00011	0	0.00022	0.00011	0	0	0.00034	0.00022	0.00022	0.00022	0.00045	0.00022	0.00045	0	0.00034	0.00034	0.00034	0.00011	0.00067	0.00045	0.00034	0.00034
NZ_CP019005.1		0.00022	0.00067	0.00011	0	0	0	0	0	0	0.00011	0.00011	0.00011	0.00011	0.00011	0	0	0	0.00011	0.00011	0.00011	0.00022	0.00011	0.00022	0.00146	0.00022	0.00011	0.00011	0	0.00022	0.00011	0	0	0.00034	0.00022	0.00022	0.00022	0.00045	0.00022	0.00045	0	0.00034	0.00034	0.00034	0.00011	0.00067	0.00045	0.00034	0.00034
NZ_CP019008.1		0.00022	0.00067	0.00011	0	0	0	0	0	0	0.00011	0.00011	0.00011	0.00011	0.00011	0	0	0	0.00011	0.00011	0.00011	0.00022	0.00011	0.00022	0.00146	0.00022	0.00011	0.00011	0	0.00022	0.00011	0	0	0.00034	0.00022	0.00022	0.00022	0.00045	0.00022	0.00045	0	0.00034	0.00034	0.00034	0.00011	0.00067	0.00045	0.00034	0.00034
NZ_CP019012.1		0.00022	0.00067	0.00011	0	0	0	0	0	0	0.00011	0.00011	0.00011	0.00011	0.00011	0	0	0	0.00011	0.00011	0.00011	0.00022	0.00011	0.00022	0.00146	0.00022	0.00011	0.00011	0	0.00022	0.00011	0	0	0.00034	0.00022	0.00022	0.00022	0.00045	0.00022	0.00045	0	0.00034	0.00034	0.00034	0.00011	0.00067	0.00045	0.00034	0.00034
NZ_CP019015.1		0.00022	0.00067	0.00011	0	0	0	0	0	0	0.00011	0.00011	0.00011	0.00011	0.00011	0	0	0	0.00011	0.00011	0.00011	0.00022	0.00011	0.00022	0.00146	0.00022	0.00011	0.00011	0	0.00022	0.00011	0	0	0.00034	0.00022	0.00022	0.00022	0.00045	0.00022	0.00045	0	0.00034	0.00034	0.00034	0.00011	0.00067	0.00045	0.00034	0.00034
NZ_CP019020.1		0.00022	0.00067	0.00011	0	0	0	0	0	0	0.00011	0.00011	0.00011	0.00011	0.00011	0	0	0	0.00011	0.00011	0.00011	0.00022	0.00011	0.00022	0.00146	0.00022	0.00011	0.00011	0	0.00022	0.00011	0	0	0.00034	0.00022	0.00022	0.00022	0.00045	0.00022	0.00045	0	0.00034	0.00034	0.00034	0.00011	0.00067	0.00045	0.00034	0.00034
NZ_CP019029.1		0.00022	0.00067	0.00011	0	0	0	0	0	0	0.00011	0.00011	0.00011	0.00011	0.00011	0	0	0	0.00011	0.00011	0.00011	0.00022	0.00011	0.00022	0.00146	0.00022	0.00011	0.00011	0	0.00022	0.00011	0	0	0.00034	0.00022	0.00022	0.00022	0.00045	0.00022	0.00045	0	0.00034	0.00034	0.00034	0.00011	0.00067	0.00045	0.00034	0.00034
NZ_CP019051.1		0.00022	0.00067	0.00011	0	0	0	0	0	0	0.00011	0.00011	0.00011	0.00011	0.00011	0	0	0	0.00011	0.00011	0.00011	0.00022	0.00011	0.00022	0.00146	0.00022	0.00011	0.00011	0	0.00022	0.00011	0	0	0.00034	0.00022	0.00022	0.00022	0.00045	0.00022	0.00045	0	0.00034	0.00034	0.00034	0.00011	0.00067	0.00045	0.00034	0.00034
NZ_CP019071.1		0.00022	0.00067	0.00011	0	0	0	0	0	0	0.00011	0.00011	0.00011	0.00011	0.00011	0	0	0	0.00011	0.00011	0.00011	0.00022	0.00011	0.00022	0.00146	0.00022	0.00011	0.00011	0	0.00022	0.00011	0	0	0.00034	0.00022	0.00022	0.00022	0.00045	0.00022	0.00045	0	0.00034	0.00034	0.00034	0.00011	0.00067	0.00045	0.00034	0.00034
NZ_CP019213.3		0.00022	0.00067	0.00011	0	0	0	0	0	0	0.00011	0.00011	0.00011	0.00011	0.00011	0	0	0	0.00011	0.00011	0.00011	0.00022	0.00011	0.00022	0.00146	0.00022	0.00011	0.00011	0	0.00022	0.00011	0	0	0.00034	0.00022	0.00022	0.00022	0.00045	0.00022	0.00045	0	0.00034	0.00034	0.00034	0.00011	0.00067	0.00045	0.00034	0.00034
NZ_CP019243.1		0.00022	0.00067	0.00011	0	0	0	0	0	0	0.00011	0.00011	0.00011	0.00011	0.00011	0	0	0	0.00011	0.00011	0.00011	0.00022	0.00011	0.00022	0.00146	0.00022	0.00011	0.00011	0	0.00022	0.00011	0	0	0.00034	0.00022	0.00022	0.00022	0.00045	0.00022	0.00045	0	0.00034	0.00034	0.00034	0.00011	0.00067	0.00045	0.00034	0.00034
NZ_CP019245.1		0.00022	0.00067	0.00011	0	0	0	0	0	0	0.00011	0.00011	0.00011	0.00011	0.00011	0	0	0	0.00011	0.00011	0.00011	0.00022	0.00011	0.00022	0.00146	0.00022	0.00011	0.00011	0	0.00022	0.00011	0	0	0.00034	0.00022	0.00022	0.00022	0.00045	0.00022	0.00045	0	0.00034	0.00034	0.00034	0.00011	0.00067	0.00045	0.00034	0.00034
NZ_CP019250.1		0.00022	0.00067	0.00011	0	0	0	0	0	0	0.00011	0.00011	0.00011	0.00011	0.00011	0	0	0	0.00011	0.00011	0.00011	0.00022	0.00011	0.00022	0.00146	0.00022	0.00011	0.00011	0	0.00022	0.00011	0	0	0.00034	0.00022	0.00022	0.00022	0.00045	0.00022	0.00045	0	0.00034	0.00034	0.00034	0.00011	0.00067	0.00045	0.00034	0.00034
NZ_CP019256.1		0.00022	0.00067	0.00011	0	0	0	0	0	0	0.00011	0.00011	0.00011	0.00011	0.00011	0	0	0	0.00011	0.00011	0.00011	0.00022	0.00011	0.00022	0.00146	0.00022	0.00011	0.00011	0	0.00022	0.00011	0	0	0.00034	0.00022	0.00022	0.00022	0.00045	0.00022	0.00045	0	0.00034	0.00034	0.00034	0.00011	0.00067	0.00045	0.00034	0.00034
NZ_CP019259.1		0.00022	0.00067	0.00011	0	0	0	0	0	0	0.00011	0.00011	0.00011	0.00011	0.00011	0	0	0	0.00011	0.00011	0.00011	0.00022	0.00011	0.00022	0.00146	0.00022	0.00011	0.00011	0	0.00022	0.00011	0	0	0.00034	0.00022	0.00022	0.00022	0.00045	0.00022	0.00045	0	0.00034	0.00034	0.00034	0.00011	0.00067	0.00045	0.00034	0.00034
NZ_CP019267.1		0.00022	0.00067	0.00011	0	0	0	0	0	0	0.00011	0.00011	0.00011	0.00011	0.00011	0	0	0	0.00011	0.00011	0.00011	0.00022	0.00011	0.00022	0.00146	0.00022	0.00011	0.00011	0	0.00022	0.00011	0	0	0.00034	0.00022	0.00022	0.00022	0.00045	0.00022	0.00045	0	0.00034	0.00034	0.00034	0.00011	0.00067	0.00045	0.00034	0.00034
NZ_CP019271.1		0.00022	0.00067	0.00011	0	0	0	0	0	0	0.00011	0.00011	0.00011	0.00011	0.00011	0	0	0	0.00011	0.00011	0.00011	0.00022	0.00011	0.00022	0.00146	0.00022	0.00011	0.00011	0	0.00022	0.00011	0	0	0.00034	0.00022	0.00022	0.00022	0.00045	1.35886	0.00045	0	0.00034	0.00034	0.00034	0.00011	0.00067	0.00045	0.00034	0.00034
NZ_CP019273.1		0.00022	0.00067	0.00011	0	0	0	0	0	0	0.00011	0.00011	0.00011	0.00011	0.00011	0	0	0	0.00011	0.00011	0.00011	0.00022	0.00011	0.00022	0.00146	0.00022	0.00011	0.00011	0	0.00022	0.00011	0	0	0.00034	0.00022	0.00022	0.00022	0.00045	0.00022	0.00045	0	0.00034	0.00034	0.00034	0.00011	0.00067	0.00045	0.00034	0.00034
NZ_CP019280.1		0.00022	0.00067	0.00011	0	0	0	0	0	0	0.00011	0.00011	0.00011	0.00011	0.00011	0	0	0	0.00011	0.00011	0.00011	0.00022	0.00011	0.00022	0.00146	0.00022	0.00011	0.00011	0	0.00022	0.00011	0	0	0.00034	0.00022	0.00022	0.00022	0.00045	0.00022	0.00045	0	0.00034	0.00034	0.00034	0.00011	0.00067	0.00045	0.00034	0.00034
NZ_CP019355.1		0.00022	0.00067	0.00011	0	0	0	0	0	0	0.00011	0.00011	0.00011	0.00011	0.00011	0	0	0	0.00011	0.00011	0.00011	0.00022	0.00011	0.00022	0.00146	0.00022	0.00011	0.00011	0	0.00022	0.00011	0	0	0.00034	0.00022	0.00022	0.00022	0.00045	0.00022	0.00045	0	0.00034	0.00034	0.00034	0.00011	0.00067	0.00045	0.00034	0.00034
NZ_CP019359.1		0.00022	0.00067	0.00011	0	0	0	0	0	0	0.00011	0.00011	0.00011	0.00011	0.00011	0	0	0	0.00011	0.00011	0.00011	0.00022	0.00011	0.00022	0.00146	0.00022	0.00011	0.00011	0	0.00022	0.00011	0	0	0.00034	0.00022	0.00022	0.00022	0.00045	0.00022	0.00045	0	0.00034	0.00034	0.00034	0.00011	0.00067	0.00045	0.00034	0.00034
NZ_CP019361.1		0.00022	0.00067	0.00011	0	0	0	0	0	0	0.00011	0.00011	0.00011	0.00011	0.00011	0	0	0	0.00011	0.00011	0.00011	0.00022	0.00011	0.00022	0.00146	0.00022	0.00011	0.00011	0	0.00022	0.00011	0	0	0.00034	0.00022	0.00022	0.00022	0.00045	0.00022	0.00045	0	0.00034	0.00034	0.00034	0.00011	0.00067	0.00045	0.00034	0.00034
NZ_CP019392.1		0.00022	0.00067	0.00011	0	0	0	0	0	0	0.00011	0.00011	0.00011	0.00011	0.00011	0	0	0	0.00011	0.00011	0.00011	0.00022	0.00011	0.00022	0.00146	0.00022	0.00011	0.00011	0	0.00022	0.00011	0	0	0.00034	0.00022	0.00022	0.00022	0.00045	0.00022	0.00045	0	0.00034	0.00034	0.00034	0.00011	0.00067	0.00045	0.00034	0.00034
NZ_CP019455.1		0.00022	0.00067	0.00011	0	0	0	0	0	0	0.00011	0.00011	0.00011	0.00011	0.00011	0	0	0	0.00011	0.00011	0.00011	0.00022	0.00011	0.00022	0.00146	0.00022	0.00011	0.00011	0	0.00022	0.00011	0	0	0.00034	0.00022	0.00022	0.00022	0.00045	0.00022	0.00045	0	0.00034	0.00034	0.00034	0.00011	0.00067	0.00045	0.00034	0.00034
NZ_CP019558.1		0.00022	0.00067	0.00011	0	0	0	0	0	0	0.00011	0.00011	0.00011	0.00011	0.00011	0	0	0	0.00011	0.00011	0.00011	0.00022	0.00011	0.00022	0.00146	0.00022	0.00011	0.00011	0	0.00022	0.00011	0	0	0.00034	0.00022	0.00022	0.00022	0.00045	0.00022	0.00045	0	0.00034	0.00034	0.00034	0.00011	0.00067	0.00045	0.00034	0.00034
NZ_CP019560.1		0.00022	0.00067	0.00011	0	0	0	0	0	0	0.00011	0.00011	0.00011	0.00011	0.00011	0	0	0	0.00011	0.00011	0.00011	0.00022	0.00011	0.00022	0.00146	0.00022	0.00011	0.00011	0	0.00022	0.00011	0	0	0.00034	0.00022	0.00022	0.00022	0.00045	0.00022	0.00045	0	0.00034	0.00034	0.00034	0.00011	0.00067	0.00045	0.00034	0.00034
NZ_CP019629.1		0.00022	0.00067	0.00011	0	0	0	0	0	0	0.00011	0.00011	0.00011	0.00011	0.00011	0	0	0	0.00011	0.00011	0.00011	0.00022	0.00011	0.00022	0.00146	0.00022	0.00011	0.00011	0	0.00022	0.00011	0	0	0.00034	0.00022	0.00022	0.00022	0.00045	0.00022	0.00045	0	0.00034	0.00034	0.00034	0.00011	0.00067	0.00045	0.00034	0.00034
NZ_CP019777.1		0.00022	0.00067	0.00011	0	0	0	0	0	0	0.00011	0.00011	0.00011	0.00011	0.00011	0	0	0	0.00011	0.00011	0.00011	0.00022	0.00011	0.00022	0.00146	0.00022	0.00011	0.00011	0	0.00022	0.00011	0	0	0.00034	0.00022	0.00022	0.00022	0.00045	0.00022	0.00045	0	0.00034	0.00034	0.00034	0.00011	0.00067	0.00045	0.00034	0.00034
NZ_CP019778.1		0.00022	0.00067	0.00011	0	0	0	0	0	0	0.00011	0.00011	0.00011	0.00011	0.00011	0	0	0	0.00011	0.00011	0.00011	0.00022	0.00011	0.00022	0.00146	0.00022	0.00011	0.00011	0	0.00022	0.00011	0	0	0.00034	0.00022	0.00022	0.00022	0.00045	0.00022	0.00045	0	0.00034	0.00034	0.00034	0.00011	0.00067	0.00045	0.00034	0.00034
NZ_CP019903.1		0.00022	0.00067	0.00011	0	0	0	0	0	0	0.00011	0.00011	0.00011	0.00011	0.00011	0	0	0	0.00011	0.00011	0.00011	0.00022	0.00011	0.00022	0.00146	0.00022	0.00011	0.00011	0	0.00022	0.00011	0	0	0.00034	0.00022	0.00022	0.00022	0.00045	0.00022	0.00045	0	0.00034	0.00034	0.00034	0.00011	0.00067	0.00045	0.00034	0.00034
NZ_CP019944.1		0.00022	0.00067	0.00011	0	0	0	0	0	0	0.00011	0.00011	0.00011	0.00011	0.00011	0	0	0	0.00011	0.00011	0.00011	0.00022	0.00011	0.00022	0.00146	0.00022	0.00011	0.00011	0	0.00022	0.00011	0	0	0.00034	0.00022	0.00022	0.00022	0.00045	0.00022	0.00045	0	0.00034	0.00034	0.00034	0.00011	0.00067	0.00045	0.00034	0.00034
NZ_CP019953.1		0.00022	0.00067	0.00011	0	0	0	0	0	0	0.00011	0.00011	0.00011	0.00011	0.00011	0	0	0	0.00011	0.00011	0.00011	0.00022	0.00011	0.00022	0.00146	0.00022	0.00011	0.00011	0	0.00022	0.00011	0	0	0.00034	0.00022	0.00022	0.00022	0.00045	0.00022	0.00045	0	0.00034	0.00034	0.00034	0.00011	0.00067	0.00045	0.00034	0.00034
NZ_CP019961.1		0.00022	0.00067	0.00011	0	0	0	0	0	0	0.00011	0.00011	0.00011	0.00011	0.00011	0	0	0	0.00011	0.00011	0.00011	0.00022	0.00011	0.00022	0.00146	0.00022	0.00011	0.00011	0	0.00022	0.00011	0	0	0.00034	0.00022	0.00022	0.00022	0.00045	0.00022	0.00045	0	0.00034	0.00034	0.00034	0.00011	0.00067	0.00045	0.00034	0.00034
NZ_CP020048.1		0.00022	0.00067	0.00011	0	0	0	0	0	0	0.00011	0.00011	0.00011	0.00011	0.00011	0	0	0	0.00011	0.00011	0.00011	0.00022	0.00011	0.00022	0.00146	0.00022	0.00011	0.00011	0	0.00022	0.00011	0	0	0.00034	0.00022	0.00022	0.00022	0.00045	0.00022	0.00045	0	0.00034	0.00034	0.00034	0.00011	0.00067	0.00045	0.00034	0.00034
NZ_CP020055.1		0.00022	0.00067	0.00011	0	0	0	0	0	0	0.00011	0.00011	0.00011	0.00011	0.00011	0	0	0	0.00011	0.00011	0.00011	0.00022	0.00011	0.00022	0.00146	0.00022	0.00011	0.00011	0	0.00022	0.00011	0	0	0.00034	0.00022	0.00022	0.00022	0.00045	0.00022	0.00045	0	0.00034	0.00034	0.00034	0.00011	0.00067	0.00045	0.00034	0.00034
NZ_CP020058.1		0.00022	0.00067	0.00011	0	0	0	0	0	0	0.00011	0.00011	0.00011	0.00011	0.00011	0	0	0	0.00011	0.00011	0.00011	0.00022	0.00011	0.00022	0.00146	0.00022	0.00011	0.00011	0	0.00022	0.00011	0	0	0.00034	0.00022	0.00022	0.00022	0.00045	0.00022	0.00045	0	0.00034	0.00034	0.00034	0.00011	0.00067	0.00045	0.00034	0.00034
NZ_CP020092.1		0.00022	0.00067	0.00011	0	0	0	0	0	0	0.00011	0.00011	0.00011	0.00011	0.00011	0	0	0	0.00011	0.00011	0.00011	0.00022	0.00011	0.00022	0.00146	0.00022	0.00011	0.00011	0	0.00022	0.00011	0	0	0.00034	0.00022	0.00022	0.00022	0.00045	0.00022	0.00045	0	0.00034	0.00034	0.00034	0.00011	0.00067	0.00045	0.00034	0.00034
NZ_CP020106.1		0.00022	0.00067	0.00011	0	0	0	0	0	0	0.00011	0.00011	0.00011	0.00011	0.00011	0	0	0	0.00011	0.00011	0.00011	0.00022	0.00011	0.00022	0.00146	0.00022	0.00011	0.00011	0	0.00022	0.00011	0	0	0.00034	0.00022	0.00022	0.00022	0.00045	0.00022	0.00045	0	0.00034	0.00034	0.00034	0.00011	0.00067	0.00045	0.00034	0.00034
NZ_CP020107.1		0.00022	0.00067	0.00011	0	0	0	0	0	0	0.00011	0.00011	0.00011	0.00011	0.00011	0	0	0	0.00011	0.00011	0.00011	0.00022	0.00011	0.00022	0.00146	0.00022	0.00011	0.00011	0	0.00022	0.00011	0	0	0.00034	0.00022	0.00022	0.00022	0.00045	0.00022	0.00045	0	0.00034	0.00034	0.00034	0.00011	0.00067	0.00045	0.00034	0.00034
NZ_CP020116.1		0.00022	0.00067	0.00011	0	0	0	0	0	0	0.00011	0.00011	0.00011	0.00011	0.00011	0	0	0	0.00011	0.00011	0.00011	0.00022	0.00011	0.00022	0.00146	0.00022	0.00011	0.00011	0	0.00022	0.00011	0	0	0.00034	0.00022	0.00022	0.00022	0.00045	0.00022	0.00045	0	0.00034	0.00034	0.00034	0.00011	0.00067	0.00045	0.00034	0.00034
NZ_CP020368.1		0.00022	0.00067	0.00011	0	0	0	0	0	0	0.00011	0.00011	0.00011	0.00011	0.00011	0	0	0	0.00011	0.00011	0.00011	0.00022	0.00011	0.00022	0.00146	0.00022	0.00011	0.00011	0	0.00022	0.00011	0	0	0.00034	0.00022	0.00022	0.00022	0.00045	0.00022	0.00045	0	0.00034	0.00034	0.00034	0.00011	0.00067	0.00045	0.00034	0.00034
NZ_CP020495.1		0.00022	0.00067	0.00011	0	0	0	0	0	0	0.00011	0.00011	0.00011	0.00011	0.00011	0	0	0	0.00011	0.00011	0.00011	0.00022	0.00011	0.00022	0.00146	0.00022	0.00011	0.00011	0	0.00022	0.00011	0	0	0.00034	0.00022	0.00022	0.00022	0.00045	0.00022	0.00045	0	0.00034	0.00034	0.00034	0.00011	0.00067	0.00045	0.00034	0.00034
NZ_CP020509.1		0.00022	0.00067	0.00011	0	0	0	0	0	0	0.00011	0.00011	0.00011	0.00011	0.00011	0	0	0	0.00011	0.00011	0.00011	0.00022	0.00011	0.00022	0.00146	0.00022	0.00011	0.00011	0	0.00022	0.00011	0	0	0.00034	0.00022	0.00022	0.00022	0.00045	0.00022	0.00045	0	0.00034	1.13254	0.00034	0.00011	0.00067	0.00045	0.00034	0.00034
NZ_CP020514.1		0.00022	0.00067	0.00011	0	0	0	0	0	0	0.00011	0.00011	0.00011	0.00011	0.00011	0	0	0	0.00011	0.00011	0.00011	0.00022	0.00011	0.00022	0.00146	0.00022	0.00011	0.00011	0	0.00022	0.00011	0	0	0.00034	0.00022	0.00022	0.00022	0.00045	0.00022	0.00045	0	0.00034	0.00034	0.00034	0.00011	0.00067	0.00045	0.00034	0.00034
NZ_CP020516.1		0.00022	0.00067	0.00011	0	0	0	0	0	0	0.00011	0.00011	0.00011	0.00011	0.00011	0	0	0	0.00011	0.00011	0.00011	0.00022	0.00011	0.00022	0.00146	0.00022	0.00011	0.00011	0	0.00022	0.00011	0	0	0.00034	0.00022	0.00022	0.00022	0.00045	0.00022	0.00045	0	0.00034	0.00034	0.00034	0.00011	0.00067	0.00045	0.00034	0.00034
NZ_CP020520.1		0.00022	0.00067	0.00011	0	0	0	0	0	0	0.00011	0.00011	0.00011	0.00011	0.00011	0	0	0	0.00011	0.00011	0.00011	0.00022	0.00011	0.00022	0.00146	0.00022	0.00011	0.00011	0	0.00022	0.00011	0	0	0.00034	0.00022	0.00022	0.00022	0.00045	0.00022	0.00045	0	0.00034	0.00034	0.00034	0.00011	0.00067	0.00045	0.00034	0.00034
NZ_CP020543.1		0.00022	0.00067	0.00011	0	0	0	0	0	0	0.00011	0.00011	0.00011	0.00011	0.00011	0	0	0	0.00011	0.00011	0.00011	0.00022	0.00011	0.00022	0.00146	0.00022	0.00011	0.00011	0	0.00022	0.00011	0	0	0.00034	0.00022	0.00022	0.00022	0.00045	0.00022	0.00045	0	0.00034	0.00034	0.00034	0.00011	0.00067	0.00045	0.00034	0.00034
NZ_CP020545.1		0.00022	0.00067	0.00011	0	0	0	0	0	0	0.00011	0.00011	0.00011	0.00011	0.00011	0	0	0	0.00011	0.00011	0.00011	0.00022	0.00011	0.00022	0.00146	0.00022	0.00011	0.00011	0	0.00022	0.00011	0	0	0.00034	0.00022	0.00022	0.00022	0.00045	0.00022	0.00045	0	0.00034	0.00034	0.00034	0.00011	0.00067	0.00045	0.00034	0.00034
NZ_CP020835.1		0.00022	0.00067	0.00011	0	0	0	0	0	0	0.00011	0.00011	0.00011	0.00011	0.00011	0	0	0	0.00011	0.00011	0.00011	0.00022	0.00011	0.00022	0.00146	0.00022	0.00011	0.00011	0	0.00022	0.00011	0	0	0.00034	0.00022	0.00022	0.00022	0.00045	0.00022	0.00045	0	0.00034	0.00034	0.00034	0.00011	0.00067	0.00045	0.00034	0.00034
NZ_CP020933.1		0.00022	0.00067	0.00011	0	0	0	0	0	0	0.00011	0.00011	0.00011	0.00011	0.00011	0	0	0	0.00011	0.00011	0.00011	0.00022	0.00011	0.00022	0.00146	0.00022	0.00011	0.00011	0	0.00022	0.00011	0	0	0.00034	0.00022	0.00022	0.00022	0.00045	0.00022	0.00045	0	0.00034	0.00034	0.00034	0.00011	0.00067	0.00045	0.00034	0.00034
NZ_CP021175.1		0.00022	0.00067	0.00011	0	0	0	0	0	0	0.00011	0.00011	0.00011	0.00011	0.00011	0	0	0	0.00011	0.00011	0.00011	0.00022	0.00011	0.00022	0.00146	0.00022	0.00011	0.00011	0	0.00022	0.00011	0	0	0.00034	0.00022	0.00022	0.00022	0.00045	0.00022	0.00045	0	0.00034	0.00034	0.00034	0.00011	0.00067	0.00045	0.00034	0.00034
NZ_CP021179.1		0.00022	0.00067	0.00011	0	0	0	0	0	0	0.00011	0.00011	0.00011	0.00011	0.00011	0	0	0	0.00011	0.00011	0.00011	0.00022	0.00011	0.00022	0.00146	0.00022	0.00011	0.00011	0	0.00022	0.00011	0	0	0.00034	0.00022	0.00022	0.00022	0.00045	0.00022	0.00045	0	0.00034	0.00034	0.00034	0.00011	0.00067	0.00045	0.00034	0.00034
NZ_CP021202.1		0.00022	0.00067	0.00011	0	0	0	0	0	0	0.00011	0.00011	0.00011	0.00011	0.00011	0	0	0	0.00011	0.00011	0.00011	0.00022	0.00011	0.00022	0.00146	0.00022	0.00011	0.00011	0	0.00022	0.00011	0	0	0.00034	0.00022	0.00022	0.00022	0.00045	0.00022	0.00045	0	0.00034	0.00034	0.00034	0.00011	0.00067	0.00045	0.00034	0.00034
NZ_CP021207.1		0.00022	0.00067	0.00011	0	0	0	0	0	0	0.00011	0.00011	0.00011	0.00011	0.00011	0	0	0	0.00011	0.00011	0.00011	0.00022	0.00011	0.00022	0.00146	0.00022	0.00011	0.00011	0	0.00022	0.00011	0	0	0.00034	0.00022	0.00022	0.00022	0.00045	0.00022	0.00045	0	0.00034	0.00034	0.00034	0.00011	0.00067	0.00045	0.00034	0.00034
NZ_CP021288.1		0.00022	0.00067	0.00011	0	0	0	0	0	0	0.00011	0.00011	0.00011	0.00011	0.00011	0	0	0	0.00011	0.00011	0.00011	0.00022	0.00011	0.00022	0.00146	0.00022	0.00011	0.00011	0	0.00022	0.00011	0	0	0.00034	0.00022	0.00022	0.00022	0.00045	0.00022	0.00045	0	0.00034	0.00034	0.00034	0.00011	0.00067	0.00045	0.00034	0.00034
NZ_CP021335.1		0.00022	0.00067	0.00011	0	0	0	0	0	0	0.00011	0.00011	0.00011	0.00011	0.00011	0	0	0	0.00011	0.00011	0.00011	0.00022	0.00011	0.00022	0.00146	0.00022	0.00011	0.00011	0	0.00022	0.00011	0	0	0.00034	0.00022	0.00022	0.00022	0.00045	0.00022	0.00045	0	0.00034	0.00034	0.00034	0.00011	0.00067	0.00045	0.00034	0.00034
NZ_CP021339.1		0.00022	0.00067	0.00011	0	0	0	0	0	0	0.00011	0.00011	0.00011	0.00011	0.00011	0	0	0	0.00011	0.00011	0.00011	0.00022	0.00011	0.00022	0.00146	0.00022	0.00011	0.00011	0	0.00022	0.00011	0	0	0.00034	0.00022	0.00022	0.00022	0.00045	0.00022	0.00045	0	0.00034	0.00034	0.00034	0.00011	0.00067	0.00045	0.00034	0.00034
NZ_CP021454.1		0.00022	0.00067	0.00011	0	0	0	0	0	0	0.00011	0.00011	0.00011	0.00011	0.00011	0	0	0	0.00011	0.00011	0.00011	0.00022	0.00011	0.00022	0.00146	0.00022	0.00011	0.00011	0	0.00022	0.00011	0	0	0.00034	0.00022	0.00022	0.00022	0.00045	0.00022	0.00045	0	0.00034	0.00034	0.00034	0.00011	0.00067	0.00045	0.00034	0.00034
NZ_CP021532.1		0.00022	0.00067	0.00011	0	0	0	0	0	0	0.00011	0.00011	0.00011	0.00011	0.00011	0	0	0	0.00011	0.00011	0.00011	0.00022	0.00011	0.00022	0.00146	0.00022	0.00011	0.00011	0	0.00022	0.00011	0	0	0.00034	0.00022	0.00022	0.00022	0.00045	0.00022	0.00045	0	0.00034	0.00034	0.00034	0.00011	0.00067	0.00045	0.00034	0.00034
NZ_CP021535.1		0.00022	0.00067	0.00011	0	0	0	0	0	0	0.00011	0.00011	0.00011	0.00011	0.00011	0	0	0	0.00011	0.00011	0.00011	0.00022	0.00011	0.00022	0.00146	0.00022	0.00011	0.00011	0	0.00022	0.00011	0	0	0.00034	0.00022	0.00022	0.00022	0.00045	0.00022	0.00045	0	0.00034	0.00034	0.00034	0.00011	0.00067	0.00045	0.00034	0.00034
NZ_CP021683.1		0.00022	0.00067	0.00011	0	0	0	0	0	0	0.00011	0.00011	0.00011	0.00011	0.00011	0	0	0	0.00011	0.00011	0.00011	0.00022	0.00011	0.00022	0.00146	0.00022	0.00011	0.00011	0	0.00022	0.00011	0	0	0.00034	0.00022	0.00022	0.00022	0.00045	0.00022	0.00045	0	0.00034	0.00034	0.00034	0.00011	0.00067	0.00045	0.00034	0.00034
NZ_CP021689.1		0.00022	0.00067	0.00011	0	0	0	0	0	0	0.00011	0.00011	0.00011	0.00011	0.00011	0	0	0	0.00011	0.00011	0.00011	0.00022	0.00011	0.00022	0.00146	0.00022	0.00011	0.00011	0	0.00022	0.00011	0	0	0.00034	0.00022	0.00022	0.00022	0.00045	0.00022	0.00045	0	0.00034	0.00034	0.00034	0.00011	0.00067	0.00045	0.00034	0.00034
NZ_CP021691.1		0.00022	0.00067	0.00011	0	0	0	0	0	0	0.00011	0.00011	0.00011	0.00011	0.00011	0	0	0	0.00011	0.00011	0.00011	0.00022	0.00011	0.00022	0.00146	0.00022	0.00011	0.00011	0	0.00022	0.00011	0	0	0.00034	0.00022	0.00022	0.00022	0.00045	0.00022	0.00045	0	0.00034	0.00034	0.00034	0.00011	0.00067	0.00045	0.00034	0.00034
NZ_CP021722.1		0.00022	0.00067	0.00011	0	0	0	0	0	0	0.00011	0.00011	0.00011	0.00011	0.00011	0	0	0	0.00011	0.00011	0.00011	0.00022	0.00011	0.00022	0.00146	0.00022	0.00011	0.00011	0	0.00022	0.00011	0	0	0.00034	0.00022	0.00022	0.00022	0.00045	0.00022	0.00045	0	0.00034	0.00034	0.00034	0.00011	0.00067	0.00045	0.00034	0.00034
NZ_CP021726.1		0.00022	0.00067	0.00011	0	0	0	0	0	0	0.00011	0.00011	0.00011	0.00011	0.00011	0	0	0	0.00011	0.00011	0.00011	0.00022	0.00011	0.00022	0.00146	0.00022	0.00011	0.00011	0	0.00022	0.00011	0	0	0.00034	0.00022	0.00022	0.00022	0.00045	0.00022	0.00045	0	0.00034	0.00034	0.00034	0.00011	0.00067	0.00045	0.00034	0.00034
NZ_CP021732.1		0.00022	0.00067	0.00011	0	0	0	0	0	0	0.00011	0.00011	0.00011	0.00011	0.00011	0	0	0	0.00011	0.00011	0.00011	0.00022	0.00011	0.00022	0.00146	0.00022	0.00011	0.00011	0	0.00022	0.00011	0	0	0.00034	0.00022	0.00022	0.00022	0.00045	0.00022	0.00045	0	1.13254	0.00034	0.00034	0.00011	0.00067	0.00045	0.00034	0.00034
NZ_CP021736.1		0.00022	0.00067	0.00011	0	0	0	0	0	0	0.00011	0.00011	0.00011	0.00011	0.00011	0	0	0	0.00011	0.00011	0.00011	0.00022	0.00011	0.00022	0.00146	0.00022	0.00011	0.00011	0	0.00022	0.00011	0	0	0.00034	0.00022	0.00022	0.00022	0.00045	0.00022	0.00045	0	0.00034	0.00034	0.00034	0.00011	0.00067	0.00045	0.00034	0.00034
NZ_CP021840.1		0.00022	0.00067	0.00011	0	0	0	0	0	0	0.00011	0.00011	0.00011	0.00011	0.00011	0	0	0	0.00011	0.00011	0.00011	0.00022	0.00011	0.00022	0.00146	0.00022	0.00011	0.00011	0	0.00022	0.00011	0	0	0.00034	0.00022	0.00022	0.00022	0.00045	0.00022	0.00045	0	0.00034	0.00034	0.00034	0.00011	0.00067	0.00045	0.00034	0.00034
NZ_CP021844.1		0.00022	0.00067	0.00011	0	0	0	0	0	0	0.00011	0.00011	0.00011	0.00011	0.00011	0	0	0	0.00011	0.00011	0.00011	0.00022	0.00011	0.00022	0.00146	0.00022	0.00011	0.00011	0	0.00022	0.00011	0	0	0.00034	0.00022	0.00022	0.00022	0.00045	0.00022	0.00045	0	0.00034	0.00034	0.00034	0.00011	0.00067	0.00045	0.00034	0.00034
NZ_CP021879.1		0.00022	0.00067	0.00011	0	0	0	0	0	0	0.00011	0.00011	0.00011	0.00011	0.00011	0	0	0	0.00011	0.00011	0.00011	0.00022	0.00011	0.00022	0.00146	0.00022	0.00011	0.00011	0	0.00022	0.00011	0	0	0.00034	0.00022	0.00022	0.00022	0.00045	0.00022	0.00045	0	0.00034	0.00034	0.00034	0.00011	0.00067	0.00045	0.00034	0.00034
NZ_CP021935.1		0.00022	0.00067	0.00011	0	0	0	0	0	0	0.00011	0.00011	0.00011	0.00011	0.00011	0	0	0	0.00011	0.00011	0.00011	0.00022	0.00011	0.00022	0.00146	0.00022	0.00011	0.00011	0	0.00022	0.00011	0	0	0.00034	0.00022	0.00022	0.00022	0.00045	0.00022	0.00045	0	0.00034	0.00034	0.00034	0.00011	0.00067	0.00045	0.00034	0.00034
NZ_CP022050.2		0.00022	0.00067	0.00011	0	0	0	0	0	0	0.00011	0.00011	0.00011	0.00011	0.00011	0	0	0	0.00011	0.00011	0.00011	0.00022	0.00011	0.00022	0.00146	0.00022	0.00011	0.00011	0	0.00022	0.00011	0	0	0.00034	0.00022	0.00022	0.00022	0.00045	0.00022	0.00045	0	0.00034	0.00034	0.00034	0.00011	0.00067	0.00045	0.00034	0.00034
NZ_CP022086.2		0.00022	0.00067	0.00011	0	0	0	0	0	0	0.00011	0.00011	0.00011	0.00011	0.00011	0	0	0	0.00011	0.00011	0.00011	0.00022	0.00011	0.00022	0.00146	0.00022	0.00011	0.00011	0	0.00022	0.00011	0	0	0.00034	0.00022	0.00022	0.00022	0.00045	0.00022	0.00045	0	0.00034	0.00034	0.00034	0.00011	0.00067	0.00045	0.00034	0.00034
NZ_CP022154.1		0.00022	0.00067	0.00011	0	0	0	0	0	0	0.00011	0.00011	0.00011	0.00011	0.00011	0	0	0	0.00011	0.00011	0.00011	0.00022	0.00011	0.00022	0.00146	0.00022	0.00011	0.00011	0	0.00022	0.00011	0	0	0.00034	0.00022	0.00022	0.00022	0.00045	0.00022	0.00045	0	0.00034	0.00034	0.00034	0.00011	0.00067	0.00045	0.00034	0.00034
NZ_CP022164.1		0.00022	0.00067	0.00011	0	0	0	0	0	0	0.00011	0.00011	0.00011	0.00011	0.00011	0	0	0	0.00011	0.00011	0.00011	0.00022	0.00011	0.00022	0.00146	0.00022	0.00011	0.00011	0	0.00022	0.00011	0	0	0.00034	0.00022	0.00022	0.00022	0.00045	0.00022	0.00045	0	0.00034	0.00034	0.00034	0.00011	0.00067	0.00045	0.00034	0.00034
NZ_CP022229.3		0.00022	0.00067	0.00011	0	0	0	0	0	0	0.00011	0.00011	0.00011	0.00011	0.00011	0	0	0	0.00011	0.00011	0.00011	0.00022	0.00011	0.00022	0.00146	0.00022	0.00011	0.00011	0	0.00022	0.00011	0	0	0.00034	0.00022	0.00022	0.00022	0.00045	0.00022	0.00045	0	0.00034	0.00034	0.00034	0.00011	0.00067	0.00045	0.00034	0.00034
NZ_CP022279.1		0.00022	0.00067	0.00011	0	0	0	0	0	0	0.00011	0.00011	0.00011	0.00011	0.00011	0	0	0	0.00011	0.00011	0.00011	0.00022	0.00011	0.00022	0.00146	0.00022	0.00011	0.00011	0	0.00022	0.00011	0	0	0.00034	0.00022	0.00022	0.00022	0.00045	0.00022	0.00045	0	0.00034	0.00034	0.00034	0.00011	0.00067	0.00045	0.00034	0.00034
NZ_CP022393.1		0.00022	0.00067	0.00011	0	0	0	0	0	0	0.00011	0.00011	0.00011	0.00011	0.00011	0	0	0	0.00011	0.00011	0.00011	0.00022	0.00011	0.00022	0.00146	0.00022	0.00011	0.00011	0	0.00022	0.00011	0	0	0.00034	0.00022	0.00022	0.00022	0.00045	0.00022	0.00045	0	0.00034	0.00034	0.00034	0.00011	0.00067	0.00045	0.00034	0.00034
NZ_CP022407.1		0.00022	0.00067	0.00011	0	0	0	0	0	0	0.00011	0.00011	0.00011	0.00011	0.00011	0	0	0	0.00011	0.00011	0.00011	0.00022	0.00011	0.00022	0.00146	0.00022	0.00011	0.00011	0	0.00022	0.00011	0	0	0.00034	0.00022	0.00022	0.00022	0.00045	0.00022	0.00045	0	0.00034	0.00034	0.00034	0.00011	0.00067	0.00045	0.00034	0.00034
NZ_CP022664.1		0.00022	0.00067	0.00011	0	0	0	0	0	0	0.00011	0.00011	0.00011	0.00011	0.00011	0	0	0	0.00011	0.00011	0.00011	0.00022	0.00011	0.00022	0.00146	0.00022	0.00011	0.00011	0	0.00022	0.00011	0	0	0.00034	0.00022	0.00022	0.00022	0.00045	0.00022	0.00045	0	0.00034	0.00034	0.00034	0.00011	0.00067	0.00045	0.00034	0.00034
NZ_CP022686.1		0.00022	0.00067	0.00011	0	0	0	0	0	0	0.00011	0.00011	0.00011	0.00011	0.00011	0	0	0	0.00011	0.00011	0.00011	0.00022	0.00011	0.00022	0.00146	0.00022	0.00011	0.00011	0	0.00022	0.00011	0	0	0.00034	0.00022	0.00022	0.00022	0.00045	0.00022	0.00045	0	0.00034	0.00034	0.00034	0.00011	0.00067	0.00045	0.00034	0.00034
NZ_CP022689.1		0.00022	0.00067	0.00011	0	0	0	0	0	0	0.00011	0.00011	0.00011	0.00011	0.00011	0	0	0	0.00011	0.00011	0.00011	0.00022	0.00011	0.00022	0.00146	0.00022	0.00011	0.00011	0	0.00022	0.00011	0	0	0.00034	0.00022	0.00022	0.00022	0.00045	0.00022	0.00045	0	0.00034	0.00034	0.00034	0.00011	0.00067	0.00045	0.00034	0.00034
NZ_CP022730.1		0.00022	0.00067	0.00011	0	0	0	0	0	0	0.00011	0.00011	0.00011	0.00011	0.00011	0	0	0	0.00011	0.00011	0.00011	0.00022	0.00011	0.00022	0.00146	0.00022	0.00011	0.00011	0	0.00022	0.00011	0	0	0.00034	0.00022	0.00022	0.00022	0.00045	0.00022	0.00045	0	0.00034	0.00034	0.00034	0.00011	0.00067	0.00045	0.00034	0.00034
NZ_CP022912.1		0.00022	0.00067	0.00011	0	0	0	0	0	0	0.00011	0.00011	0.00011	0.00011	0.00011	0	0	0	0.00011	0.00011	0.00011	0.00022	0.00011	0.00022	0.00146	0.00022	0.00011	0.00011	0	0.00022	0.00011	0	0	0.00034	0.00022	0.00022	0.00022	0.00045	0.00022	0.00045	0	0.00034	0.00034	0.00034	0.00011	0.00067	0.00045	0.00034	0.00034
NZ_CP022959.1		0.00022	0.00067	0.00011	0	0	0	0	0	0	0.00011	0.00011	0.00011	0.00011	0.00011	0	0	0	0.00011	0.00011	0.00011	0.00022	0.00011	0.00022	0.00146	0.00022	0.00011	0.00011	0	0.00022	0.00011	0	0	0.00034	0.00022	0.00022	0.00022	0.00045	0.00022	0.00045	0	0.00034	0.00034	0.00034	0.00011	0.00067	0.00045	0.00034	0.00034
NZ_CP023061.1		0.00022	0.00067	0.00011	0	0	0	0	0	0	0.00011	0.00011	0.00011	0.00011	0.00011	0	0	0	0.00011	0.00011	0.00011	0.00022	0.00011	0.00022	0.00146	0.00022	0.00011	0.00011	0	0.00022	0.00011	0	0	0.00034	0.00022	0.00022	0.00022	0.00045	0.00022	0.00045	0	0.00034	0.00034	0.00034	0.00011	0.00067	0.00045	0.00034	0.00034
NZ_CP023142.1		0.00022	0.00067	0.00011	0	0	0	0	0	0	0.00011	0.00011	0.00011	0.00011	0.00011	0	0	0	0.00011	0.00011	0.00011	0.00022	0.00011	0.00022	0.00146	0.00022	0.00011	0.00011	0	0.00022	0.00011	0	0	0.00034	0.00022	0.00022	0.00022	0.00045	0.00022	0.00045	0	0.00034	0.00034	0.00034	0.00011	0.00067	0.00045	0.00034	0.00034
NZ_CP023165.1		0.00022	0.00067	0.00011	0	0	0	0	0	0	0.00011	0.00011	0.00011	0.00011	0.00011	0	0	0	0.00011	0.00011	0.00011	0.00022	0.00011	0.00022	0.00146	0.00022	0.00011	0.00011	0	0.00022	0.00011	0	0	0.00034	0.00022	0.00022	0.00022	0.00045	0.00022	0.00045	0	0.00034	0.00034	0.00034	0.00011	0.00067	0.00045	0.00034	0.00034
NZ_CP023346.1		0.00022	0.00067	0.00011	0	0	0	0	0	0	0.00011	0.00011	0.00011	0.00011	0.00011	0	0	0	0.00011	0.00011	0.00011	0.00022	0.00011	0.00022	0.00146	0.00022	0.00011	0.00011	0	0.00022	0.00011	0	0	0.00034	0.00022	0.00022	0.00022	0.00045	0.00022	0.00045	0	0.00034	0.00034	0.00034	0.00011	0.00067	0.00045	0.00034	0.00034
NZ_CP023349.1		0.00022	0.00067	0.00011	0	0	0	0	0	0	0.00011	0.00011	0.00011	0.00011	0.00011	0	0	0	0.00011	0.00011	0.00011	0.00022	0.00011	0.00022	0.00146	0.00022	0.00011	0.00011	0	0.00022	0.00011	0	0	0.00034	0.00022	0.00022	0.00022	0.00045	0.00022	0.00045	0	0.00034	0.00034	1.13254	0.00011	0.00067	0.00045	0.00034	0.00034
NZ_CP023353.1		0.00022	0.00067	0.00011	0	0	0	0	0	0	0.00011	0.00011	0.00011	0.00011	0.00011	0	0	0	0.00011	0.00011	0.00011	0.00022	0.00011	0.00022	0.00146	0.00022	0.00011	0.00011	0	0.00022	0.00011	0	0	0.00034	0.00022	0.00022	0.00022	0.00045	0.00022	0.00045	0	0.00034	0.00034	0.00034	0.00011	0.00067	0.00045	0.00034	0.00034
NZ_CP023357.1		0.00022	0.00067	0.00011	0	0	0	0	0	0	0.00011	0.00011	0.00011	0.00011	0.00011	0	0	0	0.00011	0.00011	0.00011	0.00022	0.00011	0.00022	0.00146	0.00022	0.00011	0.00011	0	0.00022	0.00011	0	0	0.00034	0.00022	0.00022	0.00022	0.00045	0.00022	0.00045	0	0.00034	0.00034	0.00034	0.00011	0.00067	0.00045	0.00034	0.00034
NZ_CP023359.1		0.00022	0.00067	0.00011	0	0	0	0	0	0	0.00011	0.00011	0.00011	0.00011	0.00011	0	0	0	0.00011	0.00011	0.00011	0.00022	0.00011	0.00022	0.00146	0.00022	0.00011	0.00011	0	0.00022	0.00011	0	0	0.00034	0.00022	0.00022	0.00022	0.00045	0.00022	0.00045	0	0.00034	0.00034	0.00034	0.00011	0.00067	0.00045	0.00034	0.00034
NZ_CP023364.1		0.00022	0.00067	0.00011	0	0	0	0	0	0	0.00011	0.00011	0.00011	0.00011	0.00011	0	0	0	0.00011	0.00011	0.00011	0.00022	0.00011	0.00022	0.00146	0.00022	0.00011	0.00011	0	0.00022	0.00011	0	0	0.00034	0.00022	0.00022	0.00022	0.00045	0.00022	0.00045	0	0.00034	0.00034	0.00034	0.00011	0.00067	0.00045	0.00034	0.00034
NZ_CP023366.1		0.00022	0.00067	0.00011	0	0	0	0	0	0	0.00011	0.00011	0.00011	0.00011	0.00011	0	0	0	0.00011	0.00011	0.00011	0.00022	0.00011	0.00022	0.00146	0.00022	0.00011	0.00011	0	0.00022	0.00011	0	0	0.00034	0.00022	0.00022	0.00022	0.00045	0.00022	0.00045	0	0.00034	0.00034	0.00034	0.00011	0.00067	0.00045	0.00034	0.00034
NZ_CP023371.1		0.00022	0.00067	0.00011	0	0	0	0	0	0	0.00011	0.00011	0.00011	0.00011	0.00011	0	0	0	0.00011	0.00011	0.00011	0.00022	0.00011	0.00022	0.00146	0.00022	0.00011	0.00011	0	0.00022	0.00011	0	0	0.00034	0.00022	0.00022	0.00022	0.00045	0.00022	0.00045	0	0.00034	0.00034	0.00034	0.00011	0.00067	0.00045	0.00034	0.00034
NZ_CP023377.1		0.00022	0.00067	0.00011	0	0	0	0	0	0	0.00011	0.00011	0.00011	0.00011	0.00011	0	0	0	0.00011	0.00011	0.00011	0.00022	0.00011	0.00022	0.00146	0.00022	0.00011	0.00011	0	0.00022	0.00011	0	0	0.00034	0.00022	0.00022	0.00022	0.00045	0.00022	0.00045	0	0.00034	0.00034	0.00034	0.00011	0.00067	0.00045	0.00034	0.00034
NZ_CP023383.1		0.00022	0.00067	0.00011	0	0	0	0	0	0	0.00011	0.00011	0.00011	0.00011	0.00011	0	0	0	0.00011	0.00011	0.00011	0.00022	0.00011	0.00022	0.00146	0.00022	0.00011	0.00011	0	0.00022	0.00011	0	0	0.00034	0.00022	0.00022	0.00022	0.00045	0.00022	0.00045	0	0.00034	0.00034	0.00034	0.00011	0.00067	0.00045	0.00034	0.00034
NZ_CP023386.1		0.00022	0.00067	0.00011	0	0	0	0	0	0	0.00011	0.00011	0.00011	0.00011	0.00011	0	0	0	0.00011	0.00011	0.00011	0.00022	0.00011	0.00022	0.00146	0.00022	0.00011	0.00011	0	0.00022	0.00011	0	0	0.00034	0.00022	0.00022	0.00022	0.00045	0.00022	0.00045	0	0.00034	0.00034	0.00034	0.00011	0.00067	0.00045	0.00034	0.00034
NZ_CP023388.1		0.00022	0.00067	0.00011	0	0	0	0	0	0	0.00011	0.00011	0.00011	0.00011	0.00011	0	0	0	0.00011	0.00011	0.00011	0.00022	0.00011	0.00022	0.00146	0.00022	0.00011	0.00011	0	0.00022	0.00011	0	0	0.00034	0.00022	0.00022	0.00022	0.00045	0.00022	0.00045	0	0.00034	0.00034	0.00034	0.00011	0.00067	0.00045	0.00034	0.00034
NZ_CP023531.1		0.00022	0.00067	0.00011	0	0	0	0	0	0	0.00011	0.00011	0.00011	0.00011	0.00011	0	0	0	0.00011	0.00011	0.00011	0.00022	0.00011	0.00022	0.00146	0.00022	0.00011	0.00011	0	0.00022	0.00011	0	0	0.00034	0.00022	0.00022	0.00022	0.00045	0.00022	0.00045	0	0.00034	0.00034	0.00034	0.00011	0.00067	0.00045	0.00034	0.00034
NZ_CP023535.1		0.00022	0.00067	0.00011	0	0	0	0	0	0	0.00011	0.00011	0.00011	0.00011	0.00011	0	0	0	0.00011	0.00011	0.00011	0.00022	0.00011	0.00022	0.00146	0.00022	0.00011	0.00011	0	0.00022	0.00011	0	0	0.00034	0.00022	0.00022	0.00022	0.00045	0.00022	0.00045	0	0.00034	0.00034	0.00034	0.00011	0.00067	0.00045	0.00034	0.00034
NZ_CP023541.1		0.00022	0.00067	0.00011	0	0	0	0	0	0	0.00011	0.00011	0.00011	0.00011	0.00011	0	0	0	0.00011	0.00011	0.00011	0.00022	0.00011	0.00022	0.00146	0.00022	0.00011	0.00011	0	0.00022	0.00011	0	0	0.00034	0.00022	0.00022	0.00022	0.00045	0.00022	0.00045	0	0.00034	0.00034	0.00034	0.00011	0.00067	0.00045	0.00034	0.00034
NZ_CP023673.1		0.00022	0.00067	0.00011	0	0	0	0	0	0	0.00011	0.00011	0.00011	0.00011	0.00011	0	0	0	0.00011	0.00011	0.00011	0.00022	0.00011	0.00022	0.00146	0.00022	0.00011	0.00011	0	0.00022	0.00011	0	0	0.00034	0.00022	0.00022	0.00022	0.00045	0.00022	0.00045	0	0.00034	0.00034	0.00034	0.00011	0.00067	0.00045	0.00034	0.00034
NZ_CP023815.1		0.00022	0.00067	0.00011	0	0	0	0	0	0	0.00011	0.00011	0.00011	0.00011	0.00011	0	0	0	0.00011	0.00011	0.00011	0.00022	0.00011	0.00022	0.00146	0.00022	0.00011	0.00011	0	0.00022	0.00011	0	0	0.00034	0.00022	0.00022	0.00022	0.00045	0.00022	0.00045	0	0.00034	0.00034	0.00034	0.00011	0.00067	0.00045	0.00034	0.00034
NZ_CP023820.1		0.00022	0.00067	0.00011	0	0	0	0	0	0	0.00011	0.00011	0.00011	0.00011	0.00011	0	0	0	0.00011	0.00011	0.00011	0.00022	0.00011	0.00022	0.00146	0.00022	0.00011	0.00011	0	0.00022	0.00011	0	0	0.00034	0.00022	0.00022	0.00022	0.00045	0.00022	0.00045	0	0.00034	0.00034	0.00034	0.00011	0.00067	0.00045	0.00034	0.00034
NZ_CP023826.1		0.00022	0.00067	0.00011	0	0	0	0	0	0	0.00011	0.00011	0.00011	0.00011	0.00011	0	0	0	0.00011	0.00011	0.00011	0.00022	0.00011	0.00022	0.00146	0.00022	0.00011	0.00011	0	0.00022	0.00011	0	0	0.00034	0.00022	0.00022	0.00022	0.00045	0.00022	0.00045	0	0.00034	0.00034	0.00034	0.00011	0.00067	0.00045	0.00034	0.00034
NZ_CP023834.1		0.00022	0.00067	0.00011	0	0	0	0	0	0	0.00011	0.00011	0.00011	0.00011	0.00011	0	0	0	0.00011	0.00011	0.00011	0.00022	0.00011	0.00022	0.00146	0.00022	0.00011	0.00011	0	0.00022	0.00011	0	0	0.00034	0.00022	0.00022	0.00022	0.00045	0.00022	0.00045	0	0.00034	0.00034	0.00034	0.00011	0.00067	0.00045	0.00034	0.00034
NZ_CP023844.1		0.00022	0.00067	0.00011	0	0	0	0	0	0	0.00011	0.00011	0.00011	0.00011	0.00011	0	0	0	0.00011	0.00011	0.00011	0.00022	0.00011	0.00022	0.00146	0.00022	0.00011	0.00011	0	0.00022	0.00011	0	0	0.00034	0.00022	0.00022	0.00022	0.00045	0.00022	0.00045	0	0.00034	0.00034	0.00034	0.00011	0.00067	0.00045	0.00034	0.00034
NZ_CP023849.1		0.00022	0.00067	0.00011	0	0	0	0	0	0	0.00011	0.00011	0.00011	0.00011	0.00011	0	0	0	0.00011	0.00011	0.00011	0.00022	0.00011	0.00022	0.00146	0.00022	0.00011	0.00011	0	0.00022	0.00011	0	0	0.00034	0.00022	0.00022	0.00022	0.00045	0.00022	0.00045	0	0.00034	0.00034	0.00034	0.00011	0.00067	0.00045	0.00034	0.00034
NZ_CP023853.1		0.00022	0.00067	0.00011	0	0	0	0	0	0	0.00011	0.00011	0.00011	0.00011	0.00011	0	0	0	0.00011	0.00011	0.00011	0.00022	0.00011	0.00022	0.00146	0.00022	0.00011	0.00011	0	0.00022	0.00011	0	0	0.00034	0.00022	0.00022	0.00022	0.00045	0.00022	0.00045	0	0.00034	0.00034	0.00034	0.00011	0.00067	0.00045	0.00034	0.00034
NZ_CP023899.1		0.00022	0.00067	0.00011	0	0	0	0	0	0	0.00011	0.00011	0.00011	0.00011	0.00011	0	0	0	0.00011	0.00011	0.00011	0.00022	0.00011	0.00022	0.00146	0.00022	0.00011	0.00011	0	0.00022	0.00011	0	0	0.00034	0.00022	0.00022	0.00022	0.00045	0.00022	0.00045	0	0.00034	0.00034	0.00034	0.00011	0.00067	0.00045	0.00034	0.00034
NZ_CP023960.1		0.00022	0.00067	0.00011	0	0	0	0	0	0	0.00011	0.00011	0.00011	0.00011	0.00011	0	0	0	0.00011	0.00011	0.00011	0.00022	0.00011	0.00022	0.00146	0.00022	0.00011	0.00011	0	0.00022	0.00011	0	0	0.00034	0.00022	0.00022	0.00022	0.00045	0.00022	0.00045	0	0.00034	0.00034	0.00034	0.00011	0.00067	0.00045	0.00034	0.00034
NZ_CP024056.1		0.00022	0.00067	0.00011	0	0	0	0	0	0	0.00011	0.00011	0.00011	0.00011	0.00011	0	0	0	0.00011	0.00011	0.00011	0.00022	0.00011	0.00022	0.00146	0.00022	0.00011	0.00011	0	0.00022	0.00011	0	0	0.00034	0.00022	0.00022	0.00022	0.00045	0.00022	0.00045	0	0.00034	0.00034	0.00034	0.00011	0.00067	0.00045	0.00034	0.00034
NZ_CP024090.1		0.00022	0.00067	0.00011	0	0	0	0	0	0	0.00011	0.00011	0.00011	0.00011	0.00011	0	0	0	0.00011	0.00011	0.00011	0.00022	0.00011	0.00022	0.00146	0.00022	0.00011	0.00011	0	0.00022	0.00011	0	0	0.00034	0.00022	0.00022	0.00022	0.00045	0.00022	0.00045	0	0.00034	0.00034	0.00034	0.00011	0.00067	0.00045	0.00034	0.00034
NZ_CP024127.1		0.00022	0.00067	0.00011	0	0	0	0	0	0	0.00011	0.00011	0.00011	0.00011	0.00011	0	0	0	0.00011	0.00011	0.00011	0.00022	0.00011	0.00022	0.00146	0.00022	0.00011	0.00011	0	0.00022	0.00011	0	0	0.00034	0.00022	0.00022	0.00022	0.00045	0.00022	0.00045	0	0.00034	0.00034	0.00034	0.00011	0.00067	0.00045	0.00034	0.00034
NZ_CP024131.1		0.00022	0.00067	0.00011	0	0	0	0	0	0	0.00011	0.00011	0.00011	0.00011	0.00011	0	0	0	0.00011	0.00011	0.00011	0.00022	0.00011	0.00022	0.00146	0.00022	0.00011	0.00011	0	0.00022	0.00011	0	0	0.00034	0.00022	0.00022	0.00022	0.00045	0.00022	0.00045	0	0.00034	0.00034	0.00034	0.00011	0.00067	0.00045	0.00034	0.00034
NZ_CP024134.1		0.00022	0.00067	0.00011	0	0	0	0	0	0	0.00011	0.00011	0.00011	0.00011	0.00011	0	0	0	0.00011	0.00011	0.00011	0.00022	0.00011	0.00022	0.00146	0.00022	0.00011	0.00011	0	0.00022	0.00011	0	0	0.00034	0.00022	0.00022	0.00022	0.00045	0.00022	0.00045	0	0.00034	0.00034	0.00034	0.00011	0.00067	0.00045	0.00034	0.00034
NZ_CP024138.1		0.00022	0.00067	0.00011	0	0	0	0	0	0	0.00011	0.00011	0.00011	0.00011	0.00011	0	0	0	0.00011	0.00011	0.00011	0.00022	0.00011	0.00022	0.00146	0.00022	0.00011	0.00011	0	0.00022	0.00011	0	0	0.00034	0.00022	0.00022	0.00022	0.00045	0.00022	0.00045	0	0.00034	0.00034	0.00034	0.00011	0.00067	0.00045	0.00034	0.00034
NZ_CP024141.1		0.00022	0.00067	0.00011	0	0	0	0	0	0	0.00011	0.00011	0.00011	0.00011	0.00011	0	0	0	0.00011	0.00011	0.00011	0.00022	0.00011	0.00022	0.00146	0.00022	0.00011	0.00011	0	0.00022	0.00011	0	0	0.00034	0.00022	0.00022	0.00022	0.00045	0.00022	0.00045	0	0.00034	0.00034	0.00034	0.00011	0.00067	0.00045	0.00034	0.00034
NZ_CP024147.1		0.00022	0.00067	0.00011	0	0	0	0	0	0	0.00011	0.00011	0.00011	0.00011	0.00011	0	0	0	0.00011	0.00011	0.00011	0.00022	0.00011	0.00022	0.00146	0.00022	0.00011	0.00011	0	0.00022	0.00011	0	0	0.00034	0.00022	0.00022	0.00022	0.00045	0.00022	0.00045	0	0.00034	0.00034	0.00034	0.00011	0.00067	0.00045	0.00034	0.00034
NZ_CP024223.1		0.00022	0.00067	0.00011	0	0	0	0	0	0	0.00011	0.00011	0.00011	0.00011	0.00011	0	0	0	0.00011	0.00011	0.00011	0.00022	0.00011	0.00022	0.00146	0.00022	0.00011	0.00011	0	0.00022	0.00011	0	0	0.00034	0.00022	0.00022	0.00022	0.00045	0.00022	0.00045	0	0.00034	0.00034	0.00034	0.00011	0.00067	0.00045	0.00034	0.00034
NZ_CP024228.1		0.00022	0.00067	0.00011	0	0	0	0	0	0	0.00011	0.00011	0.00011	0.00011	0.00011	0	0	0	0.00011	0.00011	0.00011	0.00022	0.00011	0.00022	0.00146	0.00022	0.00011	0.00011	0	0.00022	0.00011	0	0	0.00034	0.00022	0.00022	0.00022	0.00045	0.00022	0.00045	0	0.00034	0.00034	0.00034	0.00011	0.00067	0.00045	0.00034	0.00034
NZ_CP024232.1		0.00022	0.00067	0.00011	0	0	0	0	0	0	0.00011	0.00011	0.00011	0.00011	0.00011	0	0	0	0.00011	0.00011	0.00011	0.00022	0.00011	0.00022	0.00146	0.00022	0.00011	0.00011	0	0.00022	0.00011	0	0	0.00034	0.00022	0.00022	0.00022	0.00045	0.00022	0.00045	0	0.00034	0.00034	0.00034	0.00011	0.00067	0.00045	0.00034	0.00034
NZ_CP024240.1		0.00022	0.00067	0.00011	0	0	0	0	0	0	0.00011	0.00011	0.00011	0.00011	0.00011	0	0	0	0.00011	0.00011	0.00011	0.00022	0.00011	0.00022	0.00146	0.00022	0.00011	0.00011	0	0.00022	0.00011	0	0	0.00034	0.00022	0.00022	0.00022	0.00045	0.00022	0.00045	0	0.00034	0.00034	0.00034	0.00011	0.00067	0.00045	0.00034	0.00034
NZ_CP024243.1		0.00022	0.00067	0.00011	0	0	0	0	0	0	0.00011	0.00011	0.00011	0.00011	0.00011	0	0	0	0.00011	0.00011	0.00011	0.00022	0.00011	0.00022	0.00146	0.00022	0.00011	0.00011	0	0.00022	0.00011	0	0	0.00034	0.00022	0.00022	0.00022	0.00045	0.00022	0.00045	0	0.00034	0.00034	0.00034	0.00011	0.00067	0.00045	0.00034	0.00034
NZ_CP024245.1		0.00022	0.00067	0.00011	0	0	0	0	0	0	0.00011	0.00011	0.00011	0.00011	0.00011	0	0	0	0.00011	0.00011	0.00011	0.00022	0.00011	0.00022	0.00146	0.00022	0.00011	0.00011	0	0.00022	0.00011	0	0	0.00034	0.00022	0.00022	0.00022	0.00045	0.00022	0.00045	0	0.00034	0.00034	0.00034	0.00011	0.00067	0.00045	0.00034	0.00034
NZ_CP024256.1		0.00022	0.00067	0.00011	0	0	0	0	0	0	0.00011	0.00011	0.00011	0.00011	0.00011	0	0	0	0.00011	0.00011	0.00011	0.00022	0.00011	0.00022	0.00146	0.00022	0.00011	0.00011	0	0.00022	0.00011	0	0	0.00034	0.00022	0.00022	0.00022	0.00045	0.00022	0.00045	0	0.00034	0.00034	0.00034	0.00011	0.00067	0.00045	0.00034	0.00034
NZ_CP024257.1		0.00022	0.00067	0.00011	0	0	0	0	0	0	0.00011	0.00011	0.00011	0.00011	0.00011	0	0	0	0.00011	0.00011	0.00011	0.00022	0.00011	0.00022	0.00146	0.00022	0.00011	0.00011	0	0.00022	0.00011	0	0	0.00034	0.00022	0.00022	0.00022	0.00045	0.00022	0.00045	0	0.00034	0.00034	0.00034	0.00011	0.00067	0.00045	0.00034	0.00034
NZ_CP024260.1		0.00022	0.00067	0.00011	0	0	0	0	0	0	0.00011	0.00011	0.00011	0.00011	0.00011	0	0	0	0.00011	0.00011	0.00011	0.00022	0.00011	0.00022	0.00146	0.00022	0.00011	0.00011	0	0.00022	0.00011	0	0	0.00034	0.00022	0.00022	0.00022	0.00045	0.00022	0.00045	0	0.00034	0.00034	0.00034	0.00011	0.00067	0.00045	0.00034	0.00034
NZ_CP024263.1		0.00022	0.00067	0.00011	0	0	0	0	0	0	0.00011	0.00011	0.00011	0.00011	0.00011	0	0	0	0.00011	0.00011	0.00011	0.00022	0.00011	0.00022	0.00146	0.00022	0.00011	0.00011	0	0.00022	0.00011	0	0	0.00034	0.00022	0.00022	0.00022	0.00045	0.00022	0.00045	0	0.00034	0.00034	0.00034	0.00011	0.00067	0.00045	0.00034	0.00034
NZ_CP024269.1		0.00022	0.00067	0.00011	0	0	0	0	0	0	0.00011	0.00011	0.00011	0.00011	0.00011	0	0	0	0.00011	0.00011	0.00011	0.00022	0.00011	0.00022	0.00146	0.00022	0.00011	0.00011	0	0.00022	0.00011	0	0	0.00034	0.00022	0.00022	0.00022	0.00045	0.00022	0.00045	0	0.00034	0.00034	0.00034	0.00011	0.00067	0.00045	0.00034	0.00034
NZ_CP024273.1		0.00022	0.00067	0.00011	0	0	0	0	0	0	0.00011	0.00011	0.00011	0.00011	0.00011	0	0	0	0.00011	0.00011	0.00011	0.00022	0.00011	0.00022	0.00146	0.00022	0.00011	0.00011	0	0.00022	0.00011	0	0	0.00034	0.00022	0.00022	0.00022	0.00045	0.00022	0.00045	0	0.00034	0.00034	0.00034	0.00011	0.00067	0.00045	0.00034	0.00034
NZ_CP024275.1		0.00022	0.00067	0.00011	0	0	0	0	0	0	0.00011	0.00011	0.00011	0.00011	0.00011	0	0	0	0.00011	0.00011	0.00011	0.00022	0.00011	0.00022	0.00146	0.00022	0.00011	0.00011	0	0.00022	0.00011	0	0	0.00034	0.00022	0.00022	0.00022	0.00045	0.00022	0.00045	0	0.00034	0.00034	0.00034	0.00011	0.00067	0.00045	0.00034	0.00034
NZ_CP024278.1		0.00022	0.00067	0.00011	0	0	0	0	0	0	0.00011	0.00011	0.00011	0.00011	0.00011	0	0	0	0.00011	0.00011	0.00011	0.00022	0.00011	0.00022	0.00146	0.00022	0.00011	0.00011	0	0.00022	0.00011	0	0	0.00034	0.00022	0.00022	0.00022	0.00045	0.00022	0.00045	0	0.00034	0.00034	0.00034	0.00011	0.00067	0.00045	0.00034	0.00034
NZ_CP024289.1		0.00022	0.00067	0.00011	0	0	0	0	0	0	0.00011	0.00011	0.00011	0.00011	0.00011	0	0	0	0.00011	0.00011	0.00011	0.00022	0.00011	0.00022	0.00146	0.00022	0.00011	0.00011	0	0.00022	0.00011	0	0	0.00034	0.00022	0.00022	0.00022	0.00045	0.00022	0.00045	0	0.00034	0.00034	0.00034	0.00011	0.00067	0.00045	0.00034	0.00034
NZ_CP024479.1		0.00022	0.00067	0.00011	0	0	0	0	0	0	0.00011	0.00011	0.00011	0.00011	0.00011	0	0	0	0.00011	0.00011	0.00011	0.00022	0.00011	0.00022	0.00146	0.00022	0.00011	0.00011	0	0.00022	0.00011	0	0	0.00034	0.00022	0.00022	0.00022	0.00045	0.00022	0.00045	0	0.00034	0.00034	0.00034	0.00011	0.00067	0.00045	0.00034	0.00034
NZ_CP024618.1		0.00022	0.00067	0.00011	0	0	0	0	0	0	0.00011	0.00011	0.00011	0.00011	0.00011	0	0	0	0.00011	0.00011	0.00011	0.00022	0.00011	0.00022	0.00146	0.00022	0.00011	0.00011	0	0.00022	0.00011	0	0	0.00034	0.00022	0.00022	0.00022	0.00045	0.00022	0.00045	0	0.00034	0.00034	0.00034	0.00011	0.00067	0.00045	0.00034	0.00034
NZ_CP024650.2		0.00022	0.00067	0.00011	0	0	0	0	0	0	0.00011	0.00011	0.00011	0.00011	0.00011	0	0	0	0.00011	0.00011	0.00011	0.00022	0.00011	0.00022	0.00146	0.00022	0.00011	0.00011	0	0.00022	0.00011	0	0	0.00034	0.00022	0.00022	0.00022	0.00045	0.00022	0.00045	0	0.00034	0.00034	0.00034	0.00011	0.00067	0.00045	0.00034	0.00034
NZ_CP024659.1		0.00022	0.00067	0.00011	0	0	0	0	0	0	0.00011	0.00011	0.00011	0.00011	0.00011	0	0	0	0.00011	0.00011	0.00011	0.00022	0.00011	0.00022	0.00146	0.00022	0.00011	0.00011	0	0.00022	0.00011	0	0	0.00034	0.00022	0.00022	0.00022	0.00045	0.00022	0.00045	0	0.00034	0.00034	0.00034	0.00011	0.00067	0.00045	0.00034	0.00034
NZ_CP024717.1		0.00022	0.00067	0.00011	0	0	0	0	0	0	0.00011	0.00011	0.00011	0.00011	0.00011	0	0	0	0.00011	0.00011	0.00011	0.00022	0.00011	0.00022	0.00146	0.00022	0.00011	0.00011	0	0.00022	0.00011	0	0	0.00034	0.00022	0.00022	0.00022	0.00045	0.00022	0.00045	0	0.00034	0.00034	0.00034	0.00011	0.00067	0.00045	0.00034	0.00034
NZ_CP024720.1		0.00022	0.00067	0.00011	0	0	0	0	0	0	0.00011	0.00011	0.00011	0.00011	0.00011	0	0	0	0.00011	0.00011	0.00011	0.00022	0.00011	0.00022	0.00146	0.00022	0.00011	0.00011	0	0.00022	0.00011	0	0	0.00034	0.00022	0.00022	0.00022	0.00045	0.00022	0.00045	0	0.00034	0.00034	0.00034	0.00011	0.00067	0.00045	0.00034	0.00034
NZ_CP024801.1		0.00022	0.00067	0.00011	0	0	0	0	0	0	0.00011	0.00011	0.00011	0.00011	0.00011	0	0	0	0.00011	0.00011	0.00011	0.00022	0.00011	0.00022	0.00146	0.00022	0.00011	0.00011	0	0.00022	0.00011	0	0	0.00034	0.00022	0.00022	0.00022	0.00045	0.00022	0.00045	0	0.00034	0.00034	0.00034	0.00011	0.00067	0.00045	0.00034	0.00034
NZ_CP024815.1		0.00022	0.00067	0.00011	0	0	0	0	0	0	0.00011	0.00011	0.00011	0.00011	0.00011	0	0	0	0.00011	0.00011	0.00011	0.00022	0.00011	0.00022	0.00146	0.00022	0.00011	0.00011	0	0.00022	0.00011	0	0	0.00034	0.00022	0.00022	0.00022	0.00045	0.00022	0.00045	0	0.00034	0.00034	0.00034	0.00011	0.00067	0.00045	0.00034	0.00034
NZ_CP024821.1		0.00022	0.00067	0.00011	0	0	0	0	0	0	0.00011	0.00011	0.00011	0.00011	0.00011	0	0	0	0.00011	0.00011	0.00011	0.00022	0.00011	0.00022	0.00146	0.00022	0.00011	0.00011	0	0.00022	0.00011	0	0	0.00034	0.00022	0.00022	0.00022	0.00045	0.00022	0.00045	0	0.00034	1.13254	0.00034	0.00011	0.00067	0.00045	0.00034	0.00034
NZ_CP024826.1		0.00022	0.00067	0.00011	0	0	0	0	0	0	0.00011	0.00011	0.00011	0.00011	0.00011	0	0	0	0.00011	0.00011	0.00011	0.00022	0.00011	0.00022	0.00146	0.00022	0.00011	0.00011	0	0.00022	0.00011	0	0	0.00034	0.00022	0.00022	0.00022	0.00045	0.00022	0.00045	0	0.00034	0.00034	0.00034	0.00011	0.00067	0.00045	0.00034	0.00034
NZ_CP024830.1		0.00022	0.00067	0.00011	0	0	0	0	0	0	0.00011	0.00011	0.00011	0.00011	0.00011	0	0	0	0.00011	0.00011	0.00011	0.00022	0.00011	0.00022	0.00146	0.00022	0.00011	0.00011	0	0.00022	0.00011	0	0	0.00034	0.00022	0.00022	0.00022	0.00045	0.00022	0.00045	0	0.00034	0.00034	0.00034	0.00011	0.00067	0.00045	0.00034	0.00034
NZ_CP024851.1		0.00022	0.00067	0.00011	0	0	0	0	0	0	0.00011	0.00011	0.00011	0.00011	0.00011	0	0	0	0.00011	0.00011	0.00011	0.00022	0.00011	0.00022	0.00146	0.00022	0.00011	0.00011	0	0.00022	0.00011	0	0	0.00034	0.00022	0.00022	0.00022	0.00045	0.00022	0.00045	0	0.00034	0.00034	0.00034	0.00011	0.00067	0.00045	0.00034	0.00034
NZ_CP024855.1		0.00022	0.00067	0.00011	0	0	0	0	0	0	0.00011	0.00011	0.00011	0.00011	0.00011	0	0	0	0.00011	0.00011	0.00011	0.00022	0.00011	0.00022	0.00146	0.00022	0.00011	0.00011	0	0.00022	0.00011	0	0	0.00034	0.00022	0.00022	0.00022	0.00045	0.00022	0.00045	0	0.00034	0.00034	0.00034	0.00011	0.00067	0.00045	0.00034	0.00034
NZ_CP024859.1		0.00022	0.00067	0.00011	0	0	0	0	0	0	0.00011	0.00011	0.00011	0.00011	0.00011	0	0	0	0.00011	0.00011	0.00011	0.00022	0.00011	0.00022	0.00146	0.00022	0.00011	0.00011	0	0.00022	0.00011	0	0	0.00034	0.00022	0.00022	0.00022	0.00045	0.00022	0.00045	0	0.00034	0.00034	0.00034	0.00011	0.00067	0.00045	0.00034	0.00034
NZ_CP024862.1		0.00022	0.00067	0.00011	0	0	0	0	0	0	0.00011	0.00011	0.00011	0.00011	0.00011	0	0	0	0.00011	0.00011	0.00011	0.00022	0.00011	0.00022	0.00146	0.00022	0.00011	0.00011	0	0.00022	0.00011	0	0	0.00034	0.00022	0.00022	0.00022	0.00045	0.00022	0.00045	0	0.00034	0.00034	0.00034	0.00011	0.00067	0.00045	0.00034	0.00034
NZ_CP024886.1		0.00022	0.00067	0.00011	0	0	0	0	0	0	0.00011	0.00011	0.00011	0.00011	0.00011	0	0	0	0.00011	0.00011	0.00011	0.00022	0.00011	0.00022	0.00146	0.00022	0.00011	0.00011	0	0.00022	0.00011	0	0	0.00034	0.00022	0.00022	0.00022	0.00045	0.00022	0.00045	0	0.00034	0.00034	0.00034	0.00011	0.00067	0.00045	0.00034	0.00034
NZ_CP024889.1		0.00022	0.00067	0.00011	0	0	0	0	0	0	0.00011	0.00011	0.00011	0.00011	0.00011	0	0	0	0.00011	0.00011	0.00011	0.00022	0.00011	0.00022	0.00146	0.00022	0.00011	0.00011	0	0.00022	0.00011	0	0	0.00034	0.00022	0.00022	0.00022	0.00045	0.00022	0.00045	0	0.00034	0.00034	0.00034	0.00011	0.00067	0.00045	0.00034	0.00034
NZ_CP024978.1		0.00022	0.00067	0.00011	0	0	0	0	0	0	0.00011	0.00011	0.00011	0.00011	0.00011	0	0	0	0.00011	0.00011	0.00011	0.00022	0.00011	0.00022	0.00146	0.00022	0.00011	0.00011	0	0.00022	0.00011	0	0	0.00034	0.00022	0.00022	0.00022	0.00045	0.00022	0.00045	0	0.00034	0.00034	0.00034	0.00011	0.00067	0.00045	0.00034	0.00034
NZ_CP025048.1		0.00022	0.00067	0.00011	0	0	0	0	0	0	0.00011	0.00011	0.00011	0.00011	0.00011	0	0	0	0.00011	0.00011	0.00011	0.00022	0.00011	0.00022	0.00146	0.00022	0.00011	0.00011	0	0.00022	0.00011	0	0	0.00034	0.00022	0.00022	0.00022	0.00045	0.00022	0.00045	0	0.00034	0.00034	0.00034	0.00011	0.00067	0.00045	0.00034	0.00034
NZ_CP025268.1		0.00022	0.00067	0.00011	0	0	0	0	0	0	0.00011	0.00011	0.00011	0.00011	0.00011	0	0	0	0.00011	0.00011	0.00011	0.00022	0.00011	0.00022	0.00146	0.00022	0.00011	0.00011	0	0.00022	0.00011	0	0	0.00034	0.00022	0.00022	0.00022	0.00045	0.00022	0.00045	0	0.00034	0.00034	0.00034	0.00011	0.00067	0.00045	0.00034	0.00034
NZ_CP025318.1		0.00022	0.00067	0.00011	0	0	0	0	0	0	0.00011	0.00011	0.00011	0.00011	0.00011	0	0	0	0.00011	0.00011	0.00011	0.00022	0.00011	0.00022	0.00146	0.00022	0.00011	0.00011	0	0.00022	0.00011	0	0	0.00034	0.00022	0.00022	0.00022	0.00045	0.00022	0.00045	0	0.00034	0.00034	0.00034	0.00011	0.00067	0.00045	0.00034	0.00034
NZ_CP025328.1		0.00022	0.00067	0.00011	0	0	0	0	0	0	0.00011	0.00011	0.00011	0.00011	0.00011	0	0	0	0.00011	0.00011	0.00011	0.00022	0.00011	0.00022	0.00146	0.00022	0.00011	0.00011	0	0.00022	0.00011	0	0	0.00034	0.00022	0.00022	0.00022	0.00045	0.00022	0.00045	0	0.00034	0.00034	0.00034	0.00011	0.00067	0.00045	0.00034	0.00034
NZ_CP025401.1		0.00022	0.00067	0.00011	0	0	0	0	0	0	0.00011	0.00011	0.00011	0.00011	0.00011	0	0	0	0.00011	0.00011	0.00011	0.00022	0.00011	0.00022	0.00146	0.00022	0.00011	0.00011	0	0.00022	0.00011	0	0	0.00034	0.00022	0.00022	0.00022	0.00045	0.00022	0.00045	0	0.00034	0.00034	0.00034	0.00011	0.00067	0.00045	0.00034	0.00034
NZ_CP025520.1		0.00022	0.00067	0.00011	0	0	0	0	0	0	0.00011	0.00011	0.00011	0.00011	0.00011	0	0	0	0.00011	0.00011	0.00011	0.00022	0.00011	0.00022	0.00146	0.00022	0.00011	0.00011	0	0.00022	0.00011	0	0	0.00034	0.00022	0.00022	0.00022	0.00045	0.00022	0.00045	0	0.00034	0.00034	0.00034	0.00011	0.00067	0.00045	0.00034	0.00034
NZ_CP025573.1		0.00022	0.00067	0.00011	0	0	0	0	0	0	0.00011	0.00011	0.00011	0.00011	0.00011	0	0	0	0.00011	0.00011	0.00011	0.00022	0.00011	0.00022	0.00146	0.00022	0.00011	0.00011	0	0.00022	0.00011	0	0	0.00034	0.00022	0.00022	0.00022	0.00045	0.00022	0.00045	0	0.00034	0.00034	0.00034	0.00011	0.00067	0.00045	0.00034	0.00034
NZ_CP025627.1		0.00022	0.00067	0.00011	0	0	0	0	0	0	0.00011	0.00011	0.00011	0.00011	0.00011	0	0	0	0.00011	0.00011	0.00011	0.00022	0.00011	0.00022	0.00146	0.00022	0.00011	0.00011	0	0.00022	0.00011	0	0	0.00034	0.00022	0.00022	0.00022	0.00045	0.00022	0.00045	0	0.00034	0.00034	0.00034	0.00011	0.00067	0.00045	0.00034	0.00034
NZ_CP025703.1		0.00022	0.00067	0.00011	0	0	0	0	0	0	0.00011	0.00011	0.00011	0.00011	0.00011	0	0	0	0.00011	0.00011	0.00011	0.00022	0.00011	0.00022	0.00146	0.00022	0.00011	0.00011	0	0.00022	0.00011	0	0	0.00034	0.00022	0.00022	0.00022	0.00045	0.00022	0.00045	0	0.00034	0.00034	0.00034	0.00011	0.00067	0.00045	0.00034	0.00034
NZ_CP025707.1		0.00022	0.00067	0.00011	0	0	0	0	0	0	0.00011	0.00011	0.00011	0.00011	0.00011	0	0	0	0.00011	0.00011	0.00011	0.00022	0.00011	0.00022	0.00146	0.00022	0.00011	0.00011	0	0.00022	0.00011	0	0	0.00034	0.00022	0.00022	0.00022	0.00045	0.00022	0.00045	0	0.00034	0.00034	0.00034	0.00011	0.00067	0.00045	0.00034	0.00034
NZ_CP025747.1		0.00022	0.00067	0.00011	0	0	0	0	0	0	0.00011	0.00011	0.00011	0.00011	0.00011	0	0	0	0.00011	0.00011	0.00011	0.00022	0.00011	0.00022	0.00146	0.00022	0.00011	0.00011	0	0.00022	0.00011	0	0	0.00034	0.00022	0.00022	0.00022	0.00045	0.00022	0.00045	0	0.00034	0.00034	0.00034	0.00011	0.00067	0.00045	0.00034	0.00034
NZ_CP025753.1		0.00022	0.00067	0.00011	0	0	0	0	0	0	0.00011	0.00011	0.00011	0.00011	0.00011	0	0	0	0.00011	0.00011	0.00011	0.00022	0.00011	0.00022	0.00146	0.00022	0.00011	0.00011	0	0.00022	0.00011	0	0	0.00034	0.00022	0.00022	0.00022	0.00045	0.00022	0.00045	0	0.00034	0.00034	0.00034	0.00011	0.00067	0.00045	0.00034	0.00034
NZ_CP025840.1		0.00022	0.00067	0.00011	0	0	0	0	0	0	0.00011	0.00011	0.00011	0.00011	0.00011	0	0	0	0.00011	0.00011	0.00011	0.00022	0.00011	0.00022	0.00146	0.00022	0.00011	0.00011	0	0.00022	0.00011	0	0	0.00034	0.00022	0.00022	0.00022	0.00045	0.00022	0.00045	0	0.00034	0.00034	0.00034	0.00011	0.00067	0.00045	0.00034	0.00034
NZ_CP025842.1		0.00022	0.00067	0.00011	0	0	0	0	0	0	0.00011	0.00011	0.00011	0.00011	0.00011	0	0	0	0.00011	0.00011	0.00011	0.00022	0.00011	0.00022	0.00146	0.00022	0.00011	0.00011	0	0.00022	0.00011	0	0	0.00034	0.00022	0.00022	0.00022	0.00045	0.00022	0.00045	0	0.00034	0.00034	0.00034	0.00011	0.00067	0.00045	0.00034	0.00034
NZ_CP025847.1		0.00022	0.00067	0.00011	0	0	0	0	0	0	0.00011	0.00011	0.00011	0.00011	0.00011	0	0	0	0.00011	0.00011	0.00011	0.00022	0.00011	0.00022	0.00146	0.00022	0.00011	0.00011	0	0.00022	0.00011	0	0	0.00034	0.00022	0.00022	0.00022	0.00045	0.00022	0.00045	0	0.00034	0.00034	0.00034	0.00011	0.00067	0.00045	0.00034	0.00034
NZ_CP025849.1		0.00022	0.00067	0.00011	0	0	0	0	0	0	0.00011	0.00011	0.00011	0.00011	0.00011	0	0	0	0.00011	0.00011	0.00011	0.00022	0.00011	0.00022	0.00146	0.00022	0.00011	0.00011	0	0.00022	0.00011	0	0	0.00034	0.00022	0.00022	0.00022	0.00045	0.00022	0.00045	0	0.00034	0.00034	0.00034	0.00011	0.00067	0.00045	0.00034	0.00034
NZ_CP025851.1		0.00022	0.00067	0.00011	0	0	0	0	0	0	0.00011	0.00011	0.00011	0.00011	0.00011	0	0	0	0.00011	0.00011	0.00011	0.00022	0.00011	0.00022	0.00146	0.00022	0.00011	0.00011	0	0.00022	0.00011	0	0	0.00034	0.00022	0.00022	0.00022	0.00045	0.00022	0.00045	0	0.00034	0.00034	0.00034	0.00011	0.00067	0.00045	0.00034	0.00034
NZ_CP025856.1		0.00022	0.00067	0.00011	0	0	0	0	0	0	0.00011	0.00011	0.00011	0.00011	0.00011	0	0	0	0.00011	0.00011	0.00011	0.00022	0.00011	0.00022	0.00146	0.00022	0.00011	0.00011	0	0.00022	0.00011	0	0	0.00034	0.00022	0.00022	0.00022	0.00045	0.00022	0.00045	0	0.00034	0.00034	0.00034	0.00011	0.00067	0.00045	0.00034	0.00034
NZ_CP025859.1		0.00022	0.00067	0.00011	0	0	0	0	0	0	0.00011	0.00011	0.00011	0.00011	0.00011	0	0	0	0.00011	0.00011	0.00011	0.00022	0.00011	0.00022	0.00146	0.00022	0.00011	0.00011	0	0.00022	0.00011	0	0	0.00034	0.00022	0.00022	0.00022	0.00045	0.00022	0.00045	0	0.00034	0.00034	0.00034	0.00011	0.00067	0.00045	0.00034	0.00034
NZ_CP025862.1		0.00022	0.00067	0.00011	0	0	0	0	0	0	0.00011	0.00011	0.00011	0.00011	0.00011	0	0	0	0.00011	0.00011	0.00011	0.00022	0.00011	0.00022	0.00146	0.00022	0.00011	0.00011	0	0.00022	0.00011	0	0	0.00034	0.00022	0.00022	0.00022	0.00045	0.00022	0.00045	0	0.00034	0.00034	0.00034	0.00011	0.00067	0.00045	0.00034	0.00034
NZ_CP025865.1		0.00022	0.00067	0.00011	0	0	0	0	0	0	0.00011	0.00011	0.00011	0.00011	0.00011	0	0	0	0.00011	0.00011	0.00011	0.00022	0.00011	0.00022	0.00146	0.00022	0.00011	0.00011	0	0.00022	0.00011	0	0	0.00034	0.00022	0.00022	0.00022	0.00045	0.00022	0.00045	0	0.00034	0.00034	0.00034	0.00011	0.00067	0.00045	0.00034	0.00034
NZ_CP025869.1		0.00022	0.00067	0.00011	0	0	0	0	0	0	0.00011	0.00011	0.00011	0.00011	0.00011	0	0	0	0.00011	0.00011	0.00011	0.00022	0.00011	0.00022	0.00146	0.00022	0.00011	0.00011	0	0.00022	0.00011	0	0	0.00034	0.00022	0.00022	0.00022	0.00045	0.00022	0.00045	0	0.00034	0.00034	0.00034	0.00011	0.00067	0.00045	0.00034	0.00034
NZ_CP025881.1		0.00022	0.00067	0.00011	0	0	0	0	0	0	0.00011	0.00011	0.00011	0.00011	0.00011	0	0	0	0.00011	0.00011	0.00011	0.00022	0.00011	0.00022	0.00146	0.00022	0.00011	0.00011	0	0.00022	0.00011	0	0	0.00034	0.00022	0.00022	0.00022	0.00045	0.00022	0.00045	0	0.00034	0.00034	0.00034	0.00011	0.00067	0.00045	0.00034	0.00034
NZ_CP025892.1		0.00022	0.00067	0.00011	0	0	0	0	0	0	0.00011	0.00011	0.00011	0.00011	0.00011	0	0	0	0.00011	0.00011	0.00011	0.00022	0.00011	0.00022	0.00146	0.00022	0.00011	0.00011	0	0.00022	0.00011	0	0	0.00034	0.00022	0.00022	0.00022	0.00045	0.00022	0.00045	0	0.00034	0.00034	0.00034	0.00011	0.00067	0.00045	0.00034	0.00034
NZ_CP025903.1		0.00022	0.00067	0.00011	0	0	0	0	0	0	0.00011	0.00011	0.00011	0.00011	0.00011	0	0	0	0.00011	0.00011	0.00011	0.00022	0.00011	0.00022	0.00146	0.00022	0.00011	0.00011	0	0.00022	0.00011	0	0	0.00034	0.00022	0.00022	0.00022	0.00045	0.00022	0.00045	0	0.00034	0.00034	0.00034	0.00011	0.00067	0.00045	0.00034	0.00034
NZ_CP025910.1		0.00022	0.00067	0.00011	0	0	0	0	0	0	0.00011	0.00011	0.00011	0.00011	0.00011	0	0	0	0.00011	0.00011	0.00011	0.00022	0.00011	0.00022	0.00146	0.00022	0.00011	0.00011	0	0.00022	0.00011	0	0	0.00034	0.00022	0.00022	0.00022	0.00045	0.00022	0.00045	0	0.00034	0.00034	0.00034	0.00011	0.00067	0.00045	0.00034	0.00034
NZ_CP025913.1		0.00022	0.00067	0.00011	0	0	0	0	0	0	0.00011	0.00011	0.00011	0.00011	0.00011	0	0	0	0.00011	0.00011	0.00011	0.00022	0.00011	0.00022	0.00146	0.00022	0.00011	0.00011	0	0.00022	0.00011	0	0	0.00034	0.00022	0.00022	0.00022	0.00045	0.00022	0.00045	0	0.00034	0.00034	0.00034	0.00011	0.00067	0.00045	0.00034	0.00034
NZ_CP025916.1		0.00022	0.00067	0.00011	0	0	0	0	0	0	0.00011	0.00011	0.00011	0.00011	0.00011	0	0	0	0.00011	0.00011	0.00011	0.00022	0.00011	0.00022	0.00146	0.00022	0.00011	0.00011	0	0.00022	0.00011	0	0	0.00034	0.00022	0.00022	0.00022	0.00045	0.00022	0.00045	0	0.00034	0.00034	0.00034	0.00011	0.00067	0.00045	0.00034	0.00034
NZ_CP025920.1		0.00022	0.00067	0.00011	0	0	0	0	0	0	0.00011	0.00011	0.00011	0.00011	0.00011	0	0	0	0.00011	0.00011	0.00011	0.00022	0.00011	0.00022	0.00146	0.00022	0.00011	0.00011	0	0.00022	0.00011	0	0	0.00034	0.00022	0.00022	0.00022	0.00045	0.00022	0.00045	0	0.00034	0.00034	0.00034	0.00011	0.00067	0.00045	0.00034	0.00034
NZ_CP025950.3		0.00022	0.00067	0.00011	0	0	0	0	0	0	0.00011	0.00011	0.00011	0.00011	0.00011	0	0	0	0.00011	0.00011	0.00011	0.00022	0.00011	0.00022	0.00146	0.00022	0.00011	0.00011	0	0.00022	0.00011	0	0	0.00034	0.00022	0.00022	0.00022	0.00045	0.00022	0.00045	0	0.00034	0.00034	0.00034	0.00011	0.00067	0.00045	0.00034	0.00034
NZ_CP026026.1		0.00022	0.00067	0.00011	0	0	0	0	0	0	0.00011	0.00011	0.00011	0.00011	0.00011	0	0	0	0.00011	0.00011	0.00011	0.00022	0.00011	0.00022	0.00146	0.00022	0.00011	0.00011	0	0.00022	0.00011	0	0	0.00034	0.00022	0.00022	0.00022	0.00045	0.00022	0.00045	0	0.00034	0.00034	0.00034	0.00011	0.00067	0.00045	0.00034	0.00034
NZ_CP026027.1		0.00022	0.00067	0.00011	0	0	0	0	0	0	0.00011	0.00011	0.00011	0.00011	0.00011	0	0	0	0.00011	0.00011	0.00011	0.00022	0.00011	0.00022	0.00146	0.00022	0.00011	0.00011	0	0.00022	0.00011	0	0	0.00034	0.00022	0.00022	0.00022	0.00045	0.00022	0.00045	0	0.00034	0.00034	0.00034	0.00011	0.00067	0.00045	0.00034	0.00034
NZ_CP026028.1		0.00022	0.00067	0.00011	0	0	0	0	0	0	0.00011	0.00011	0.00011	0.00011	0.00011	0	0	0	0.00011	0.00011	0.00011	0.00022	0.00011	0.00022	0.00146	0.00022	0.00011	0.00011	0	0.00022	0.00011	0	0	0.00034	0.00022	0.00022	0.00022	0.00045	0.00022	0.00045	0	0.00034	0.00034	0.00034	0.00011	0.00067	0.00045	0.00034	0.00034
NZ_CP026085.1		0.00022	0.00067	0.00011	0	0	0	0	0	0	0.00011	0.00011	0.00011	0.00011	0.00011	0	0	0	0.00011	0.00011	0.00011	0.00022	0.00011	0.00022	0.00146	0.00022	0.00011	0.00011	0	0.00022	0.00011	0	0	0.00034	0.00022	0.00022	0.00022	0.00045	0.00022	0.00045	0	0.00034	0.00034	0.00034	0.00011	0.00067	0.00045	0.00034	0.00034
NZ_CP026199.1		0.00022	0.00067	0.00011	0	0	0	0	0	0	0.00011	0.00011	0.00011	0.00011	0.00011	0	0	0	0.00011	0.00011	0.00011	0.00022	0.00011	0.00022	0.00146	0.00022	0.00011	0.00011	0	0.00022	0.00011	0	0	0.00034	0.00022	0.00022	0.00022	0.00045	0.00022	0.00045	0	0.00034	0.00034	0.00034	0.00011	0.00067	0.00045	0.00034	0.00034
NZ_CP026202.1		0.00022	0.00067	0.00011	0	0	0	0	0	0	0.00011	0.00011	0.00011	0.00011	0.00011	0	0	0	0.00011	0.00011	0.00011	0.00022	0.00011	0.00022	0.00146	0.00022	0.00011	0.00011	0	0.00022	0.00011	0	0	0.00034	0.00022	0.00022	0.00022	0.00045	0.00022	0.00045	0	0.00034	0.00034	0.00034	0.00011	0.00067	0.00045	0.00034	0.00034
NZ_CP026342.1		0.00022	0.00067	0.00011	0	0	0	0	0	0	0.00011	0.00011	0.00011	0.00011	0.00011	0	0	0	0.00011	0.00011	0.00011	0.00022	0.00011	0.00022	0.00146	0.00022	0.00011	0.00011	0	0.00022	0.00011	0	0	0.00034	0.00022	0.00022	0.00022	0.00045	0.00022	0.00045	0	0.00034	0.00034	0.00034	0.00011	0.00067	0.00045	0.00034	0.00034
NZ_CP026343.1		0.00022	0.00067	0.00011	0	0	0	0	0	0	0.00011	0.00011	0.00011	0.00011	0.00011	0	0	0	0.00011	0.00011	0.00011	0.00022	0.00011	0.00022	0.00146	0.00022	0.00011	0.00011	0	0.00022	0.00011	0	0	0.00034	0.00022	0.00022	0.00022	0.00045	0.00022	0.00045	0	0.00034	0.00034	0.00034	0.00011	0.00067	0.00045	0.00034	0.00034
NZ_CP026344.1		0.00022	0.00067	0.00011	0	0	0	0	0	0	0.00011	0.00011	0.00011	0.00011	0.00011	0	0	0	0.00011	0.00011	0.00011	0.00022	0.00011	0.00022	0.00146	0.00022	0.00011	0.00011	0	0.00022	0.00011	0	0	0.00034	0.00022	0.00022	0.00022	0.00045	0.00022	0.00045	0	0.00034	0.00034	0.00034	0.00011	0.00067	0.00045	0.00034	0.00034
NZ_CP026345.1		0.00022	0.00067	0.00011	0	0	0	0	0	0	0.00011	0.00011	0.00011	0.00011	0.00011	0	0	0	0.00011	0.00011	0.00011	0.00022	0.00011	0.00022	0.00146	0.00022	0.00011	0.00011	0	0.00022	0.00011	0	0	0.00034	0.00022	0.00022	0.00022	0.00045	0.00022	0.00045	0	0.00034	0.00034	0.00034	0.00011	0.00067	0.00045	0.00034	0.00034
NZ_CP026346.1		0.00022	0.00067	0.00011	0	0	0	0	0	0	0.00011	0.00011	0.00011	0.00011	0.00011	0	0	0	0.00011	0.00011	0.00011	0.00022	0.00011	0.00022	0.00146	0.00022	0.00011	0.00011	0	0.00022	0.00011	0	0	0.00034	0.00022	0.00022	0.00022	0.00045	0.00022	0.00045	0	0.00034	0.00034	0.00034	0.00011	0.00067	0.00045	0.00034	0.00034
NZ_CP026347.1		0.00022	0.00067	0.00011	0	0	0	0	0	0	0.00011	0.00011	0.00011	0.00011	0.00011	0	0	0	0.00011	0.00011	0.00011	0.00022	0.00011	0.00022	0.00146	0.00022	0.00011	0.00011	0	0.00022	0.00011	0	0	0.00034	0.00022	0.00022	0.00022	0.00045	0.00022	0.00045	0	0.00034	0.00034	0.00034	0.00011	0.00067	0.00045	0.00034	0.00034
NZ_CP026348.1		0.00022	0.00067	0.00011	0	0	0	0	0	0	0.00011	0.00011	0.00011	0.00011	0.00011	0	0	0	0.00011	0.00011	0.00011	0.00022	0.00011	0.00022	0.00146	0.00022	0.00011	0.00011	0	0.00022	0.00011	0	0	0.00034	0.00022	0.00022	0.00022	0.00045	0.00022	0.00045	0	0.00034	0.00034	0.00034	0.00011	0.00067	0.00045	0.00034	0.00034
NZ_CP026349.1		0.00022	0.00067	0.00011	0	0	0	0	0	0	0.00011	0.00011	0.00011	0.00011	0.00011	0	0	0	0.00011	0.00011	0.00011	0.00022	0.00011	0.00022	0.00146	0.00022	0.00011	0.00011	0	0.00022	0.00011	0	0	0.00034	0.00022	0.00022	0.00022	0.00045	0.00022	0.00045	0	0.00034	0.00034	0.00034	0.00011	0.00067	0.00045	0.00034	0.00034
NZ_CP026350.1		0.00022	0.00067	0.00011	0	0	0	0	0	0	0.00011	0.00011	0.00011	0.00011	0.00011	0	0	0	0.00011	0.00011	0.00011	0.00022	0.00011	0.00022	0.00146	0.00022	0.00011	0.00011	0	0.00022	0.00011	0	0	0.00034	0.00022	0.00022	0.00022	0.00045	0.00022	0.00045	0	0.00034	0.00034	0.00034	0.00011	0.00067	0.00045	0.00034	0.00034
NZ_CP026351.1		0.00022	0.00067	0.00011	0	0	0	0	0	0	0.00011	0.00011	0.00011	0.00011	0.00011	0	0	0	0.00011	0.00011	0.00011	0.00022	0.00011	0.00022	0.00146	0.00022	0.00011	0.00011	0	0.00022	0.00011	0	0	0.00034	0.00022	0.00022	0.00022	0.00045	0.00022	0.00045	0	0.00034	0.00034	0.00034	0.00011	0.00067	0.00045	0.00034	0.00034
NZ_CP026352.1		0.00022	0.00067	0.00011	0	0	0	0	0	0	0.00011	0.00011	0.00011	0.00011	0.00011	0	0	0	0.00011	0.00011	0.00011	0.00022	0.00011	0.00022	0.00146	0.00022	0.00011	0.00011	0	0.00022	0.00011	0	0	0.00034	0.00022	0.00022	0.00022	0.00045	0.00022	0.00045	0	0.00034	0.00034	0.00034	0.00011	0.00067	0.00045	0.00034	0.00034
NZ_CP026353.1		0.00022	0.00067	0.00011	0	0	0	0	0	0	0.00011	0.00011	0.00011	0.00011	0.00011	0	0	0	0.00011	0.00011	0.00011	0.00022	0.00011	0.00022	0.00146	0.00022	0.00011	0.00011	0	0.00022	0.00011	0	0	0.00034	0.00022	0.00022	0.00022	0.00045	0.00022	0.00045	0	0.00034	0.00034	0.00034	0.00011	0.00067	0.00045	0.00034	0.00034
NZ_CP026354.1		0.00022	0.00067	0.00011	0	0	0	0	0	0	0.00011	0.00011	0.00011	0.00011	0.00011	0	0	0	0.00011	0.00011	0.00011	0.00022	0.00011	0.00022	0.00146	0.00022	0.00011	0.00011	0	0.00022	0.00011	0	0	0.00034	0.00022	0.00022	0.00022	0.00045	0.00022	0.00045	0	0.00034	0.00034	0.00034	0.00011	0.00067	0.00045	0.00034	0.00034
NZ_CP026355.1		0.00022	0.00067	0.00011	0	0	0	0	0	0	0.00011	0.00011	0.00011	0.00011	0.00011	0	0	0	0.00011	0.00011	0.00011	0.00022	0.00011	0.00022	0.00146	0.00022	0.00011	0.00011	0	0.00022	0.00011	0	0	0.00034	0.00022	0.00022	0.00022	0.00045	0.00022	0.00045	0	0.00034	0.00034	0.00034	0.00011	0.00067	0.00045	0.00034	0.00034
NZ_CP026356.1		0.00022	0.00067	0.00011	0	0	0	0	0	0	0.00011	0.00011	0.00011	0.00011	0.00011	0	0	0	0.00011	0.00011	0.00011	0.00022	0.00011	0.00022	0.00146	0.00022	0.00011	0.00011	0	0.00022	0.00011	0	0	0.00034	0.00022	0.00022	0.00022	0.00045	0.00022	0.00045	0	0.00034	0.00034	0.00034	0.00011	0.00067	0.00045	0.00034	0.00034
NZ_CP026357.1		0.00022	0.00067	0.00011	0	0	0	0	0	0	0.00011	0.00011	0.00011	0.00011	0.00011	0	0	0	0.00011	0.00011	0.00011	0.00022	0.00011	0.00022	0.00146	0.00022	0.00011	0.00011	0	0.00022	0.00011	0	0	0.00034	0.00022	0.00022	0.00022	0.00045	0.00022	0.00045	0	0.00034	0.00034	0.00034	0.00011	0.00067	0.00045	0.00034	0.00034
NZ_CP026358.1		0.00022	0.00067	0.00011	0	0	0	0	0	0	0.00011	0.00011	0.00011	0.00011	0.00011	0	0	0	0.00011	0.00011	0.00011	0.00022	0.00011	0.00022	0.00146	0.00022	0.00011	0.00011	0	0.00022	0.00011	0	0	0.00034	0.00022	0.00022	0.00022	0.00045	0.00022	0.00045	0	0.00034	0.00034	0.00034	0.00011	0.00067	0.00045	0.00034	0.00034
NZ_CP026359.1		0.00022	0.00067	0.00011	0	0	0	0	0	0	0.00011	0.00011	0.00011	0.00011	0.00011	0	0	0	0.00011	0.00011	0.00011	0.00022	0.00011	0.00022	0.00146	0.00022	0.00011	0.00011	0	0.00022	0.00011	0	0	0.00034	0.00022	0.00022	0.00022	0.00045	0.00022	0.00045	0	0.00034	0.00034	0.00034	0.00011	0.00067	0.00045	0.00034	0.00034
NZ_CP026360.1		0.00022	0.00067	0.00011	0	0	0	0	0	0	0.00011	0.00011	0.00011	0.00011	0.00011	0	0	0	0.00011	0.00011	0.00011	0.00022	0.00011	0.00022	0.00146	0.00022	0.00011	0.00011	0	0.00022	0.00011	0	0	0.00034	0.00022	0.00022	0.00022	0.00045	0.00022	0.00045	0	0.00034	0.00034	0.00034	0.00011	0.00067	0.00045	0.00034	0.00034
NZ_CP026361.1		0.00022	0.00067	0.00011	0	0	0	0	0	0	0.00011	0.00011	0.00011	0.00011	0.00011	0	0	0	0.00011	0.00011	0.00011	0.00022	0.00011	0.00022	0.00146	0.00022	0.00011	0.00011	0	0.00022	0.00011	0	0	0.00034	0.00022	0.00022	0.00022	0.00045	0.00022	0.00045	0	0.00034	0.00034	0.00034	0.00011	0.00067	0.00045	0.00034	0.00034
NZ_CP026399.1		0.00022	0.00067	0.00011	0	0	0	0	0	0	0.00011	0.00011	0.00011	0.00011	0.00011	0	0	0	0.00011	0.00011	0.00011	0.00022	0.00011	0.00022	0.00146	0.00022	0.00011	0.00011	0	0.00022	0.00011	0	0	0.00034	0.00022	0.00022	0.00022	0.00045	0.00022	0.00045	0	0.00034	0.00034	0.00034	0.00011	0.00067	0.00045	0.00034	0.00034
NZ_CP026473.1		0.00022	0.00067	0.00011	0	0	0	0	0	0	0.00011	0.00011	0.00011	0.00011	0.00011	0	0	0	0.00011	0.00011	0.00011	0.00022	0.00011	0.00022	0.00146	0.00022	0.00011	0.00011	0	0.00022	0.00011	0	0	0.00034	0.00022	0.00022	0.00022	0.00045	0.00022	0.00045	0	0.00034	0.00034	0.00034	0.00011	0.00067	0.00045	0.00034	0.00034
NZ_CP026491.1		0.00022	0.00067	0.00011	0	0	0	0	0	0	0.00011	0.00011	0.00011	0.00011	0.00011	0	0	0	0.00011	0.00011	0.00011	0.00022	0.00011	0.00022	0.00146	0.00022	0.00011	0.00011	0	0.00022	0.00011	0	0	0.00034	0.00022	0.00022	0.00022	0.00045	0.00022	0.00045	0	0.00034	0.00034	0.00034	0.00011	0.00067	0.00045	0.00034	0.00034
NZ_CP026580.3		0.00022	0.00067	0.00011	0	0	0	0	0	0	0.00011	0.00011	0.00011	0.00011	0.00011	0	0	0	0.00011	0.00011	0.00011	0.00022	0.00011	0.00022	0.00146	0.00022	0.00011	0.00011	0	0.00022	0.00011	0	0	0.00034	0.00022	0.00022	0.00022	0.00045	0.00022	0.00045	0	0.00034	0.00034	0.00034	0.00011	0.00067	0.00045	0.00034	0.00034
NZ_CP026612.1		0.00022	0.00067	0.00011	0	0	0	0	0	0	0.00011	0.00011	0.00011	0.00011	0.00011	0	0	0	0.00011	0.00011	0.00011	0.00022	0.00011	0.00022	0.00146	0.00022	0.00011	0.00011	0	0.00022	0.00011	0	0	0.00034	0.00022	0.00022	0.00022	0.00045	0.00022	0.00045	0	0.00034	0.00034	0.00034	0.00011	0.00067	0.00045	0.00034	0.00034
NZ_CP026723.1		0.00022	0.00067	0.00011	0	0	0	0	0	0	0.00011	0.00011	0.00011	0.00011	0.00011	0	0	0	0.00011	0.00011	0.00011	0.00022	0.00011	0.00022	0.00146	0.00022	0.00011	0.00011	0	0.00022	0.00011	0	0	0.00034	0.00022	0.00022	0.00022	0.00045	0.00022	0.00045	0	0.00034	0.00034	0.00034	0.00011	0.00067	0.00045	0.00034	0.00034
NZ_CP026755.1		0.00022	0.00067	0.00011	0	0	0	0	0	0	0.00011	0.00011	0.00011	0.00011	0.00011	0	0	0	0.00011	0.00011	0.00011	0.00022	0.00011	0.00022	0.00146	0.00022	0.00011	0.00011	0	0.00022	0.00011	0	0	0.00034	0.00022	0.00022	0.00022	0.00045	0.00022	0.00045	0	0.00034	0.00034	0.00034	0.00011	0.00067	0.00045	0.00034	0.00034
NZ_CP026853.1		0.00022	0.00067	0.00011	0	0	0	0	0	0	0.00011	0.00011	0.00011	0.00011	0.00011	0	0	0	0.00011	0.00011	0.00011	0.00022	0.00011	0.00022	0.00146	0.00022	0.00011	0.00011	0	0.00022	0.00011	0	0	0.00034	0.00022	0.00022	0.00022	0.00045	0.00022	0.00045	0	0.00034	0.00034	0.00034	0.00011	0.00067	0.00045	0.00034	0.00034
NZ_CP026929.2		0.00022	0.00067	0.00011	0	0	0	0	0	0	0.00011	0.00011	0.00011	0.00011	0.00011	0	0	0	0.00011	0.00011	0.00011	0.00022	0.00011	0.00022	0.00146	0.00022	0.00011	0.00011	0	0.00022	0.00011	0	0	0.00034	0.00022	0.00022	0.00022	0.00045	0.00022	0.00045	0	0.00034	0.00034	0.00034	0.00011	0.00067	0.00045	0.00034	0.00034
NZ_CP026932.2		0.00022	0.00067	0.00011	0	0	0	0	0	0	0.00011	0.00011	0.00011	0.00011	0.00011	0	0	0	0.00011	0.00011	0.00011	0.00022	0.00011	0.00022	0.00146	0.00022	0.00011	0.00011	0	0.00022	0.00011	0	0	0.00034	0.00022	0.00022	0.00022	0.00045	0.00022	0.00045	0	0.00034	0.00034	0.00034	0.00011	0.00067	0.00045	0.00034	0.00034
NZ_CP026935.2		0.00022	0.00067	0.00011	0	0	0	0	0	0	0.00011	0.00011	0.00011	0.00011	0.00011	0	0	0	0.00011	0.00011	0.00011	0.00022	0.00011	0.00022	0.00146	0.00022	0.00011	0.00011	0	0.00022	0.00011	0	0	0.00034	0.00022	0.00022	0.00022	0.00045	0.00022	0.00045	0	0.00034	0.00034	0.00034	0.00011	0.00067	0.00045	0.00034	0.00034
NZ_CP026939.2		0.00022	0.00067	0.00011	0	0	0	0	0	0	0.00011	0.00011	0.00011	0.00011	0.00011	0	0	0	0.00011	0.00011	0.00011	0.00022	0.00011	0.00022	0.00146	0.00022	0.00011	0.00011	0	0.00022	0.00011	0	0	0.00034	0.00022	0.00022	0.00022	0.00045	0.00022	0.00045	0	0.00034	0.00034	0.00034	0.00011	0.00067	0.00045	0.00034	0.00034
NZ_CP027103.1		0.00022	0.00067	0.00011	0	0	0	0	0	0	0.00011	0.00011	0.00011	0.00011	0.00011	0	0	0	0.00011	0.00011	0.00011	0.00022	0.00011	0.00022	0.00146	0.00022	0.00011	0.00011	0	0.00022	0.00011	0	0	0.00034	0.00022	0.00022	0.00022	0.00045	0.00022	0.00045	0	0.00034	0.00034	0.00034	0.00011	0.00067	0.00045	0.00034	0.00034
NZ_CP027105.1		0.00022	0.00067	0.00011	0	0	0	0	0	0	0.00011	0.00011	0.00011	0.00011	0.00011	0	0	0	0.00011	0.00011	0.00011	0.00022	0.00011	0.00022	0.00146	0.00022	0.00011	0.00011	0	0.00022	0.00011	0	0	0.00034	0.00022	0.00022	0.00022	0.00045	0.00022	0.00045	0	0.00034	0.00034	0.00034	0.00011	0.00067	0.00045	0.00034	0.00034
NZ_CP027118.1		0.00022	0.00067	0.00011	0	0	0	0	0	0	0.00011	0.00011	0.00011	0.00011	0.00011	0	0	0	0.00011	0.00011	0.00011	0.00022	0.00011	0.00022	0.00146	0.00022	0.00011	0.00011	0	0.00022	0.00011	0	0	0.00034	0.00022	0.00022	0.00022	0.00045	0.00022	0.00045	0	0.00034	0.00034	0.00034	0.00011	0.00067	0.00045	0.00034	0.00034
NZ_CP027126.1		0.00022	0.00067	0.00011	0	0	0	0	0	0	0.00011	0.00011	0.00011	0.00011	0.00011	0	0	0	0.00011	0.00011	0.00011	0.00022	0.00011	0.00022	0.00146	0.00022	0.00011	0.00011	0	0.00022	0.00011	0	0	0.00034	0.00022	0.00022	0.00022	0.00045	0.00022	0.00045	0	0.00034	0.00034	0.00034	0.00011	0.00067	0.00045	0.00034	0.00034
NZ_CP027134.1		0.00022	0.00067	0.00011	0	0	0	0	0	0	0.00011	0.00011	0.00011	0.00011	0.00011	0	0	0	0.00011	0.00011	0.00011	0.00022	0.00011	0.00022	0.00146	0.00022	0.00011	0.00011	0	0.00022	0.00011	0	0	0.00034	0.00022	0.00022	0.00022	0.00045	0.00022	0.00045	0	0.00034	0.00034	0.00034	0.00011	0.00067	0.00045	0.00034	0.00034
NZ_CP027140.1		0.00022	0.00067	0.00011	0	0	0	0	0	0	0.00011	0.00011	0.00011	0.00011	0.00011	0	0	0	0.00011	0.00011	0.00011	0.00022	0.00011	0.00022	0.00146	0.00022	0.00011	0.00011	0	0.00022	0.00011	0	0	0.00034	0.00022	0.00022	0.00022	0.00045	0.00022	0.00045	0	0.00034	0.00034	0.00034	0.00011	0.00067	0.00045	0.00034	0.00034
NZ_CP027205.2		0.00022	0.00067	0.00011	0	0	0	0	0	0	0.00011	0.00011	0.00011	0.00011	0.00011	0	0	0	0.00011	0.00011	0.00011	0.00022	0.00011	0.00022	0.00146	0.00022	0.00011	0.00011	0	0.00022	0.00011	0	0	0.00034	0.00022	0.00022	0.00022	0.00045	0.00022	0.00045	0	0.00034	0.00034	0.00034	0.00011	0.00067	0.00045	0.00034	0.00034
NZ_CP027219.1		0.00022	0.00067	0.00011	0	0	0	0	0	0	0.00011	0.00011	0.00011	0.00011	0.00011	0	0	0	0.00011	0.00011	0.00011	0.00022	0.00011	0.00022	1.1335	0.00022	0.00011	0.00011	0	0.00022	0.00011	0	0	0.00034	0.00022	0.00022	0.00022	0.00045	0.00022	0.00045	0	0.00034	0.00034	0.00034	0.00011	0.00067	0.00045	0.00034	0.00034
NZ_CP027221.1		0.00022	0.00067	0.00011	0	0	0	0	0	0	0.00011	0.00011	0.00011	0.00011	0.00011	0	0	0	0.00011	0.00011	0.00011	0.00022	0.00011	0.00022	0.00146	0.00022	0.00011	0.00011	0	0.00022	0.00011	0	0	0.00034	0.00022	0.00022	0.00022	0.00045	0.00022	0.00045	0	0.00034	0.00034	0.00034	0.00011	0.00067	0.00045	0.00034	0.00034
NZ_CP027255.1		0.00022	0.00067	0.00011	0	0	0	0	0	0	0.00011	0.00011	0.00011	0.00011	0.00011	0	0	0	0.00011	0.00011	0.00011	0.00022	0.00011	0.00022	0.00146	0.00022	0.00011	0.00011	0	0.00022	0.00011	0	0	0.00034	0.00022	0.00022	0.00022	0.00045	0.00022	0.00045	0	0.00034	0.00034	0.00034	0.00011	0.00067	0.00045	0.00034	0.00034
NZ_CP027307.1		0.00022	0.00067	0.00011	0	0	0	0	0	0	0.00011	0.00011	0.00011	0.00011	0.00011	0	0	0	0.00011	0.00011	0.00011	0.00022	0.00011	0.00022	0.00146	0.00022	0.00011	0.00011	0	0.00022	0.00011	0	0	0.00034	0.00022	0.00022	0.00022	0.00045	0.00022	0.00045	0	0.00034	0.00034	0.00034	0.00011	0.00067	0.00045	0.00034	0.00034
NZ_CP027310.1		0.00022	0.00067	0.00011	0	0	0	0	0	0	0.00011	0.00011	0.00011	0.00011	0.00011	0	0	0	0.00011	0.00011	0.00011	0.00022	0.00011	0.00022	0.00146	0.00022	0.00011	0.00011	0	0.00022	0.00011	0	0	0.00034	0.00022	0.00022	0.00022	0.00045	0.00022	0.00045	0	0.00034	0.00034	0.00034	0.00011	0.00067	0.00045	0.00034	0.00034
NZ_CP027312.1		0.00022	0.00067	0.00011	0	0	0	0	0	0	0.00011	0.00011	0.00011	0.00011	0.00011	0	0	0	0.00011	0.00011	0.00011	0.00022	0.00011	0.00022	0.00146	0.00022	0.00011	0.00011	0	0.00022	0.00011	0	0	0.00034	0.00022	0.00022	0.00022	0.00045	0.00022	0.00045	0	0.00034	0.00034	0.00034	0.00011	0.00067	0.00045	0.00034	0.00034
NZ_CP027317.1		0.00022	0.00067	0.00011	0	0	0	0	0	0	0.00011	0.00011	0.00011	0.00011	0.00011	0	0	0	0.00011	0.00011	0.00011	0.00022	0.00011	0.00022	0.00146	0.00022	0.00011	0.00011	0	0.00022	0.00011	0	0	0.00034	0.00022	0.00022	0.00022	0.00045	0.00022	0.00045	0	0.00034	0.00034	0.00034	0.00011	0.00067	0.00045	0.00034	0.00034
NZ_CP027319.1		0.00022	0.00067	0.00011	0	0	0	0	0	0	0.00011	0.00011	0.00011	0.00011	0.00011	0	0	0	0.00011	0.00011	0.00011	0.00022	0.00011	0.00022	0.00146	0.00022	0.00011	0.00011	0	0.00022	0.00011	0	0	0.00034	0.00022	0.00022	0.00022	0.00045	0.00022	0.00045	0	0.00034	0.00034	0.00034	0.00011	0.00067	0.00045	0.00034	0.00034
NZ_CP027323.1		0.00022	0.00067	0.00011	0	0	0	0	0	0	0.00011	0.00011	0.00011	0.00011	0.00011	0	0	0	0.00011	0.00011	0.00011	0.00022	0.00011	0.00022	0.00146	0.00022	0.00011	0.00011	0	0.00022	0.00011	0	0	0.00034	0.00022	0.00022	0.00022	0.00045	0.00022	0.00045	0	0.00034	0.00034	0.00034	0.00011	0.00067	0.00045	0.00034	0.00034
NZ_CP027325.1		0.00022	0.00067	0.00011	0	0	0	0	0	0	0.00011	0.00011	0.00011	0.00011	0.00011	0	0	0	0.00011	0.00011	0.00011	0.00022	0.00011	0.00022	0.00146	0.00022	0.00011	0.00011	0	0.00022	0.00011	0	0	0.00034	0.00022	0.00022	0.00022	0.00045	0.00022	0.00045	0	0.00034	0.00034	0.00034	0.00011	0.00067	0.00045	0.00034	0.00034
NZ_CP027331.1		0.00022	0.00067	0.00011	0	0	0	0	0	0	0.00011	0.00011	0.00011	0.00011	0.00011	0	0	0	0.00011	0.00011	0.00011	0.00022	0.00011	0.00022	0.00146	0.00022	0.00011	0.00011	0	0.00022	0.00011	0	0	0.00034	0.00022	0.00022	0.00022	0.00045	0.00022	0.00045	0	0.00034	0.00034	0.00034	0.00011	1.02754	0.00045	0.00034	0.00034
NZ_CP027338.1		0.00022	0.00067	0.00011	0	0	0	0	0	0	0.00011	0.00011	0.00011	0.00011	0.00011	0	0	0	0.00011	0.00011	0.00011	0.00022	0.00011	0.00022	0.00146	0.00022	0.00011	0.00011	0	0.00022	0.00011	0	0	0.00034	0.00022	0.00022	0.00022	0.00045	0.00022	0.00045	0	0.00034	0.00034	0.00034	0.00011	0.00067	0.00045	0.00034	0.00034
NZ_CP027340.1		0.00022	0.00067	0.00011	0	0	0	0	0	0	0.00011	0.00011	0.00011	0.00011	0.00011	0	0	0	0.00011	0.00011	0.00011	0.00022	0.00011	0.00022	0.00146	0.00022	0.00011	0.00011	0	0.00022	0.00011	0	0	0.00034	0.00022	0.00022	0.00022	0.00045	0.00022	0.00045	0	0.00034	0.00034	0.00034	0.00011	0.00067	0.00045	0.00034	0.00034
NZ_CP027342.1		0.00022	0.00067	0.00011	0	0	0	0	0	0	0.00011	0.00011	0.00011	0.00011	0.00011	0	0	0	0.00011	0.00011	0.00011	0.00022	0.00011	0.00022	0.00146	0.00022	0.00011	0.00011	0	0.00022	0.00011	0	0	0.00034	0.00022	0.00022	0.00022	0.00045	0.00022	0.00045	0	0.00034	0.00034	0.00034	0.00011	0.00067	0.00045	0.00034	0.00034
NZ_CP027347.1		0.00022	0.00067	0.00011	0	0	0	0	0	0	0.00011	0.00011	0.00011	0.00011	0.00011	0	0	0	0.00011	0.00011	0.00011	0.00022	0.00011	0.00022	0.00146	0.00022	0.00011	0.00011	0	0.00022	0.00011	0	0	0.00034	0.00022	0.00022	0.00022	0.00045	0.00022	0.00045	0	0.00034	0.00034	0.00034	0.00011	0.00067	0.00045	0.00034	0.00034
NZ_CP027351.1		0.00022	0.00067	0.00011	0	0	0	0	0	0	0.00011	0.00011	0.00011	0.00011	0.00011	0	0	0	0.00011	0.00011	0.00011	0.00022	0.00011	0.00022	0.00146	0.00022	0.00011	0.00011	0	0.00022	0.00011	0	0	0.00034	0.00022	0.00022	0.00022	0.00045	0.00022	0.00045	0	0.00034	0.00034	0.00034	0.00011	0.00067	0.00045	0.00034	0.00034
NZ_CP027352.1		0.00022	0.00067	0.00011	0	0	0	0	0	0	0.00011	0.00011	0.00011	0.00011	0.00011	0	0	0	0.00011	0.00011	0.00011	0.00022	0.00011	0.00022	0.00146	0.00022	0.00011	0.00011	0	0.00022	0.00011	0	0	0.00034	0.00022	0.00022	0.00022	0.00045	0.00022	0.00045	0	0.00034	0.00034	0.00034	0.00011	0.00067	0.00045	0.00034	0.00034
NZ_CP027355.1		0.00022	0.00067	0.00011	0	0	0	0	0	0	0.00011	0.00011	0.00011	0.00011	0.00011	0	0	0	0.00011	0.00011	0.00011	0.00022	0.00011	0.00022	0.00146	0.00022	0.00011	0.00011	0	0.00022	0.00011	0	0	0.00034	0.00022	0.00022	0.00022	0.00045	0.00022	0.00045	0	0.00034	0.00034	0.00034	0.00011	0.00067	0.00045	0.00034	0.00034
NZ_CP027361.1		0.00022	0.00067	0.00011	0	0	0	0	0	0	0.00011	0.00011	0.00011	0.00011	0.00011	0	0	0	0.00011	0.00011	0.00011	0.00022	0.00011	0.00022	0.00146	0.00022	0.00011	0.00011	0	0.00022	0.00011	0	0	0.00034	0.00022	0.00022	0.00022	0.00045	0.00022	0.00045	0	0.00034	0.00034	0.00034	0.00011	0.00067	0.00045	0.00034	0.00034
NZ_CP027362.1		0.00022	0.00067	0.00011	0	0	0	0	0	0	0.00011	0.00011	0.00011	0.00011	0.00011	0	0	0	0.00011	0.00011	0.00011	0.00022	0.00011	0.00022	0.00146	0.00022	0.00011	0.00011	0	0.00022	0.00011	0	0	0.00034	0.00022	0.00022	0.00022	0.00045	0.00022	0.00045	0	0.00034	0.00034	0.00034	0.00011	0.00067	0.00045	0.00034	0.00034
NZ_CP027363.1		0.00022	0.00067	0.00011	0	0	0	0	0	0	0.00011	0.00011	0.00011	0.00011	0.00011	0	0	0	0.00011	0.00011	0.00011	0.00022	0.00011	0.00022	0.00146	0.00022	0.00011	0.00011	0	0.00022	0.00011	0	0	0.00034	0.00022	0.00022	0.00022	0.00045	0.00022	0.00045	0	0.00034	0.00034	0.00034	0.00011	0.00067	0.00045	0.00034	0.00034
NZ_CP027366.1		0.00022	0.00067	0.00011	0	0	0	0	0	0	0.00011	0.00011	0.00011	0.00011	0.00011	0	0	0	0.00011	0.00011	0.00011	0.00022	0.00011	0.00022	0.00146	0.00022	0.00011	0.00011	0	0.00022	0.00011	0	0	0.00034	0.00022	0.00022	0.00022	0.00045	0.00022	0.00045	0	0.00034	0.00034	0.00034	0.00011	0.00067	0.00045	0.00034	0.00034
NZ_CP027368.1		0.00022	0.00067	0.00011	0	0	0	0	0	0	0.00011	0.00011	0.00011	0.00011	0.00011	0	0	0	0.00011	0.00011	0.00011	0.00022	0.00011	0.00022	0.00146	0.00022	0.00011	0.00011	0	0.00022	0.00011	0	0	0.00034	0.00022	0.00022	0.00022	0.00045	0.00022	0.00045	0	0.00034	0.00034	0.00034	0.00011	0.00067	0.00045	0.00034	0.00034
NZ_CP027371.1		0.00022	0.00067	0.00011	0	0	0	0	0	0	0.00011	0.00011	0.00011	0.00011	0.00011	0	0	0	0.00011	0.00011	0.00011	0.00022	0.00011	0.00022	0.00146	0.00022	0.00011	0.00011	0	0.00022	0.00011	0	0	0.00034	0.00022	0.00022	0.00022	0.00045	0.00022	0.00045	0	0.00034	0.00034	0.00034	0.00011	0.00067	0.00045	0.00034	0.00034
NZ_CP027373.1		0.00022	0.00067	0.00011	0	0	0	0	0	0	0.00011	0.00011	0.00011	0.00011	0.00011	0	0	0	0.00011	0.00011	0.00011	0.00022	0.00011	0.00022	0.00146	0.00022	0.00011	0.00011	0	0.00022	0.00011	0	0	0.00034	0.00022	0.00022	0.00022	0.00045	0.00022	0.00045	0	0.00034	0.00034	0.00034	0.00011	0.00067	0.00045	0.00034	0.00034
NZ_CP027380.1		0.00022	0.00067	0.00011	0	0	0	0	0	0	0.00011	0.00011	0.00011	0.00011	0.00011	0	0	0	0.00011	0.00011	0.00011	0.00022	0.00011	0.00022	0.00146	0.00022	0.00011	0.00011	0	0.00022	0.00011	0	0	0.00034	0.00022	0.00022	0.00022	0.00045	0.00022	0.00045	0	0.00034	0.00034	0.00034	0.00011	0.00067	0.00045	0.00034	0.00034
NZ_CP027387.1		0.00022	0.00067	0.00011	0	0	0	0	0	0	0.00011	0.00011	0.00011	0.00011	0.00011	0	0	0	0.00011	0.00011	0.00011	0.00022	0.00011	0.00022	0.00146	0.00022	0.00011	0.00011	0	0.00022	0.00011	0	0	0.00034	0.00022	0.00022	0.00022	0.00045	0.00022	0.00045	0	0.00034	0.00034	0.00034	0.00011	0.00067	0.00045	0.00034	0.00034
NZ_CP027388.1		0.00022	0.00067	0.00011	0	0	0	0	0	0	0.00011	0.00011	0.00011	0.00011	0.00011	0	0	0	0.00011	0.00011	0.00011	0.00022	0.00011	0.00022	0.00146	0.00022	0.00011	0.00011	0	0.00022	0.00011	0	0	0.00034	0.00022	0.00022	0.00022	0.00045	0.00022	0.00045	0	0.00034	0.00034	0.00034	0.00011	0.00067	0.00045	0.00034	0.00034
NZ_CP027390.1		0.00022	0.00067	0.00011	0	0	0	0	0	0	0.00011	0.00011	0.00011	0.00011	0.00011	0	0	0	0.00011	0.00011	0.00011	0.00022	0.00011	0.00022	0.00146	0.00022	0.00011	0.00011	0	0.00022	0.00011	0	0	0.00034	0.00022	0.00022	0.00022	0.00045	0.00022	0.00045	0	0.00034	0.00034	0.00034	0.00011	0.00067	0.00045	0.00034	0.00034
NZ_CP027394.1		0.00022	0.00067	0.00011	0	0	0	0	0	0	0.00011	0.00011	0.00011	0.00011	0.00011	0	0	0	0.00011	0.00011	0.00011	0.00022	0.00011	0.00022	0.00146	0.00022	0.00011	0.00011	0	0.00022	0.00011	0	0	0.00034	0.00022	0.00022	0.00022	0.00045	0.00022	0.00045	0	0.00034	0.00034	0.00034	0.00011	0.00067	0.00045	0.00034	0.00034
NZ_CP027430.1		0.00022	0.00067	0.00011	0	0	0	0	0	0	0.00011	0.00011	0.00011	0.00011	0.00011	0	0	0	0.00011	0.00011	0.00011	0.00022	0.00011	0.00022	0.00146	0.00022	0.00011	0.00011	0	0.00022	0.00011	0	0	0.00034	0.00022	0.00022	0.00022	0.00045	0.00022	0.00045	0	0.00034	0.00034	0.00034	0.00011	0.00067	0.00045	0.00034	0.00034
NZ_CP027435.1		0.00022	0.00067	0.00011	0	0	0	0	0	0	0.00011	0.00011	0.00011	0.00011	0.00011	0	0	0	0.00011	0.00011	0.00011	0.00022	0.00011	0.00022	0.00146	0.00022	0.00011	0.00011	0	0.00022	0.00011	0	0	0.00034	0.00022	0.00022	0.00022	0.00045	0.00022	0.00045	0	0.00034	0.00034	0.00034	0.00011	0.00067	0.00045	0.00034	0.00034
NZ_CP027437.1		0.00022	0.00067	0.00011	0	0	0	0	0	0	0.00011	0.00011	0.00011	0.00011	0.00011	0	0	0	0.00011	0.00011	0.00011	0.00022	0.00011	0.00022	0.00146	0.00022	0.00011	0.00011	0	0.00022	0.00011	0	0	0.00034	0.00022	0.00022	0.00022	0.00045	0.00022	0.00045	0	0.00034	0.00034	0.00034	0.00011	0.00067	0.00045	0.00034	0.00034
NZ_CP027440.1		0.00022	0.00067	0.00011	0	0	0	0	0	0	0.00011	0.00011	0.00011	0.00011	0.00011	0	0	0	0.00011	0.00011	0.00011	0.00022	0.00011	0.00022	0.00146	0.00022	0.00011	0.00011	0	0.00022	0.00011	0	0	0.00034	0.00022	0.00022	0.00022	0.00045	0.00022	0.00045	0	0.00034	0.00034	0.00034	0.00011	0.00067	0.00045	0.00034	0.00034
NZ_CP027442.1		0.00022	0.00067	0.00011	0	0	0	0	0	0	0.00011	0.00011	0.00011	0.00011	0.00011	0	0	0	0.00011	0.00011	0.00011	0.00022	0.00011	0.00022	0.00146	0.00022	0.00011	0.00011	0	0.00022	0.00011	0	0	0.00034	0.00022	0.00022	0.00022	0.00045	0.00022	0.00045	0	0.00034	0.00034	0.00034	0.00011	0.00067	0.00045	0.00034	0.00034
NZ_CP027445.1		0.00022	0.00067	0.00011	0	0	0	0	0	0	0.00011	0.00011	0.00011	0.00011	0.00011	0	0	0	0.00011	0.00011	0.00011	0.00022	0.00011	0.00022	0.00146	0.00022	0.00011	0.00011	0	0.00022	0.00011	0	0	0.00034	0.00022	0.00022	0.00022	0.00045	0.00022	0.00045	0	0.00034	0.00034	0.00034	0.00011	0.00067	0.00045	0.00034	0.00034
NZ_CP027447.1		0.00022	0.00067	0.00011	0	0	0	0	0	0	0.00011	0.00011	0.00011	0.00011	0.00011	0	0	0	0.00011	0.00011	0.00011	0.00022	0.00011	0.00022	0.00146	0.00022	0.00011	0.00011	0	0.00022	0.00011	0	0	0.00034	0.00022	0.00022	0.00022	0.00045	0.00022	0.00045	0	0.00034	0.00034	0.00034	0.00011	0.00067	0.00045	0.00034	0.00034
NZ_CP027449.1		0.00022	0.00067	0.00011	0	0	0	0	0	0	0.00011	0.00011	0.00011	0.00011	0.00011	0	0	0	0.00011	0.00011	0.00011	0.00022	0.00011	0.00022	0.00146	0.00022	0.00011	0.00011	0	0.00022	0.00011	0	0	0.00034	0.00022	0.00022	0.00022	0.00045	0.00022	0.00045	0	0.00034	0.00034	0.00034	0.00011	0.00067	0.00045	0.00034	0.00034
NZ_CP027452.1		0.00022	0.00067	0.00011	0	0	0	0	0	0	0.00011	0.00011	0.00011	0.00011	0.00011	0	0	0	0.00011	0.00011	0.00011	0.00022	0.00011	0.00022	2.18146	0.00022	0.00011	0.00011	0	0.00022	0.00011	0	0	0.00034	0.00022	0.00022	0.00022	0.00045	0.00022	0.00045	0	0.00034	0.00034	0.00034	0.00011	0.00067	0.00045	0.00034	0.00034
NZ_CP027454.1		0.00022	0.00067	0.00011	0	0	0	0	0	0	0.00011	0.00011	0.00011	0.00011	0.00011	0	0	0	0.00011	0.00011	0.00011	0.00022	0.00011	0.00022	0.00146	0.00022	0.00011	0.00011	0	0.00022	0.00011	0	0	0.00034	0.00022	0.00022	0.00022	0.00045	0.00022	0.00045	0	0.00034	0.00034	0.00034	0.00011	0.00067	0.00045	0.00034	0.00034
NZ_CP027457.1		0.00022	0.00067	0.00011	0	0	0	0	0	0	0.00011	0.00011	0.00011	0.00011	0.00011	0	0	0	0.00011	0.00011	0.00011	0.00022	0.00011	0.00022	0.00146	0.00022	0.00011	0.00011	0	0.00022	0.00011	0	0	0.00034	0.00022	0.00022	0.00022	0.00045	0.00022	0.00045	0	0.00034	0.00034	0.00034	0.00011	0.00067	0.00045	0.00034	0.00034
NZ_CP027459.1		0.00022	0.00067	0.00011	0	0	0	0	0	0	0.00011	0.00011	0.00011	0.00011	0.00011	0	0	0	0.00011	0.00011	0.00011	0.00022	0.00011	0.00022	0.00146	0.00022	0.00011	0.00011	0	0.00022	0.00011	0	0	0.00034	0.00022	0.00022	0.00022	0.00045	0.00022	0.00045	0	0.00034	0.00034	0.00034	0.00011	0.00067	0.00045	0.00034	0.00034
NZ_CP027461.1		0.00022	0.00067	0.00011	0	0	0	0	0	0	0.00011	0.00011	0.00011	0.00011	0.00011	0	0	0	0.00011	0.00011	0.00011	0.00022	0.00011	0.00022	0.00146	0.00022	0.00011	0.00011	0	0.00022	0.00011	0	0	0.00034	0.00022	0.00022	0.00022	0.00045	0.00022	0.00045	0	0.00034	0.00034	0.00034	0.00011	0.00067	0.00045	0.00034	0.00034
NZ_CP027462.1		0.00022	0.00067	0.00011	0	0	0	0	0	0	0.00011	0.00011	0.00011	0.00011	0.00011	0	0	0	0.00011	0.00011	0.00011	0.00022	0.00011	0.00022	0.00146	0.00022	0.00011	0.00011	0	0.00022	0.00011	0	0	0.00034	0.00022	0.00022	0.00022	0.00045	0.00022	0.00045	0	0.00034	0.00034	0.00034	0.00011	0.00067	0.00045	0.00034	0.00034
NZ_CP027472.1		0.00022	0.00067	0.00011	0	0	0	0	0	0	0.00011	0.00011	0.00011	0.00011	0.00011	0	0	0	0.00011	0.00011	0.00011	0.00022	0.00011	0.00022	0.00146	0.00022	0.00011	0.00011	0	0.00022	0.00011	0	0	0.00034	0.00022	0.00022	0.00022	0.00045	0.00022	0.00045	0	0.00034	0.00034	0.00034	0.00011	0.00067	0.00045	0.00034	0.00034
NZ_CP027534.1		0.00022	0.00067	0.00011	0	0	0	0	0	0	0.00011	0.00011	0.00011	0.00011	0.00011	0	0	0	0.00011	0.00011	0.00011	0.00022	0.00011	0.00022	0.00146	0.00022	0.00011	0.00011	0	0.00022	0.00011	0	0	0.00034	0.00022	0.00022	0.00022	0.00045	0.00022	0.00045	0	0.00034	0.00034	0.00034	0.00011	0.00067	0.00045	0.00034	0.00034
NZ_CP027544.1		0.00022	0.98996	0.00011	0	0	0	0	0	0	0.00011	0.00011	0.00011	0.00011	0.00011	0	0	0	0.00011	0.00011	0.00011	0.00022	0.00011	0.00022	0.00146	0.00022	0.00011	0.00011	0	0.00022	0.00011	0	0	0.00034	0.00022	0.00022	0.00022	0.00045	0.00022	0.00045	0	0.00034	0.00034	0.00034	0.00011	0.00067	0.00045	0.00034	0.00034
NZ_CP027546.1		0.00022	0.00067	0.00011	0	0	0	0	0	0	0.00011	0.00011	0.00011	0.00011	0.00011	0	0	0	0.00011	0.00011	0.00011	0.00022	0.00011	0.00022	0.00146	0.00022	0.00011	0.00011	0	0.00022	0.00011	0	0	0.00034	0.00022	0.00022	0.00022	0.00045	0.00022	0.00045	0	0.00034	0.00034	0.00034	0.00011	0.00067	0.00045	0.00034	0.00034
NZ_CP027548.1		0.00022	0.00067	0.00011	0	0	0	0	0	0	0.00011	0.00011	0.00011	0.00011	0.00011	0	0	0	0.00011	0.00011	0.00011	0.00022	0.00011	0.00022	0.00146	0.00022	0.00011	0.00011	0	0.00022	0.00011	0	0	0.00034	0.00022	0.00022	0.00022	0.00045	0.00022	0.00045	0	0.00034	0.00034	0.00034	0.00011	0.00067	0.00045	0.00034	0.00034
NZ_CP027550.1		0.00022	0.00067	0.00011	0	0	0	0	0	0	0.00011	0.00011	0.00011	0.00011	0.00011	0	0	0	0.00011	0.00011	0.00011	0.00022	0.00011	0.00022	0.00146	0.00022	0.00011	0.00011	0	0.00022	0.00011	0	0	0.00034	0.00022	0.00022	0.00022	0.00045	0.00022	0.00045	0	0.00034	0.00034	0.00034	0.00011	0.00067	0.00045	0.00034	0.00034
NZ_CP027552.1		0.00022	0.00067	0.00011	0	0	0	0	0	0	0.00011	0.00011	0.00011	0.00011	0.00011	0	0	0	0.00011	0.00011	0.00011	0.00022	0.00011	0.00022	0.00146	0.00022	0.00011	0.00011	0	0.00022	0.00011	0	0	0.00034	0.00022	0.00022	0.00022	0.00045	0.00022	0.00045	0	0.00034	0.00034	0.00034	0.00011	0.00067	0.00045	0.00034	0.00034
NZ_CP027555.1		0.00022	0.00067	0.00011	0	0	0	0	0	0	0.00011	0.00011	0.00011	0.00011	0.00011	0	0	0	0.00011	0.00011	0.00011	0.00022	0.00011	0.00022	0.00146	0.00022	0.00011	0.00011	0	0.00022	0.00011	0	0	0.00034	0.00022	0.00022	0.00022	0.00045	0.00022	0.00045	0	0.00034	0.00034	0.00034	0.00011	0.00067	0.00045	0.00034	0.00034
NZ_CP027573.1		0.00022	0.00067	0.00011	0	0	0	0	0	0	0.00011	0.00011	0.00011	0.00011	0.00011	0	0	0	0.00011	0.00011	0.00011	0.00022	0.00011	0.00022	0.00146	0.00022	0.00011	0.00011	0	0.00022	0.00011	0	0	0.00034	0.00022	0.00022	0.00022	0.00045	0.00022	0.00045	0	0.00034	0.00034	0.00034	0.00011	0.00067	0.00045	0.00034	0.00034
NZ_CP027577.1		0.00022	0.00067	0.00011	0	0	0	0	0	0	0.00011	0.00011	0.00011	0.00011	0.00011	0	0	0	0.00011	0.00011	0.00011	0.00022	0.00011	0.00022	0.00146	0.00022	0.00011	0.00011	0	0.00022	0.00011	0	0	0.00034	0.00022	0.00022	0.00022	0.00045	0.00022	0.00045	0	0.00034	0.00034	0.00034	0.00011	0.00067	0.00045	0.00034	0.00034
NZ_CP027579.1		0.00022	0.00067	0.00011	0	0	0	0	0	0	0.00011	0.00011	0.00011	0.00011	0.00011	0	0	0	0.00011	0.00011	0.00011	0.00022	0.00011	0.00022	0.00146	0.00022	0.00011	0.00011	0	0.00022	0.00011	0	0	0.00034	0.00022	0.00022	0.00022	0.00045	0.00022	0.00045	0	0.00034	0.00034	0.00034	0.00011	0.00067	0.00045	0.00034	0.00034
NZ_CP027582.1		0.00022	0.00067	0.00011	0	0	0	0	0	0	0.00011	0.00011	0.00011	0.00011	0.00011	0	0	0	0.00011	0.00011	0.00011	0.00022	0.00011	0.00022	0.00146	0.00022	0.00011	0.00011	0	0.00022	0.00011	0	0	0.00034	0.00022	0.00022	0.00022	0.00045	0.00022	0.00045	0	0.00034	0.00034	0.00034	0.00011	0.00067	0.00045	0.00034	0.00034
NZ_CP027584.1		0.00022	0.00067	0.00011	0	0	0	0	0	0	0.00011	0.00011	0.00011	0.00011	0.00011	0	0	0	0.00011	0.00011	0.00011	0.00022	0.00011	0.00022	0.00146	0.00022	0.00011	0.00011	0	0.00022	0.00011	0	0	0.00034	0.00022	0.00022	0.00022	0.00045	0.00022	0.00045	0	0.00034	0.00034	0.00034	0.00011	0.00067	0.00045	0.00034	0.00034
NZ_CP027586.1		0.00022	0.00067	0.00011	0	0	0	0	0	0	0.00011	0.00011	0.00011	0.00011	0.00011	0	0	0	0.00011	0.00011	0.00011	0.00022	0.00011	0.00022	0.00146	0.00022	0.00011	0.00011	0	0.00022	0.00011	0	0	0.00034	0.00022	0.00022	0.00022	0.00045	0.00022	0.00045	0	0.00034	0.00034	0.00034	0.00011	0.00067	0.00045	0.00034	0.00034
NZ_CP027587.1		0.00022	0.00067	0.00011	0	0	0	0	0	0	0.00011	0.00011	0.00011	0.00011	0.00011	0	0	0	0.00011	0.00011	0.00011	0.00022	0.00011	0.00022	0.00146	0.00022	0.00011	0.00011	0	0.00022	0.00011	0	0	0.00034	0.00022	0.00022	0.00022	0.00045	0.00022	0.00045	0	0.00034	0.00034	0.00034	0.00011	0.00067	0.00045	0.00034	0.00034
NZ_CP027591.1		0.00022	0.00067	0.00011	0	0	0	0	0	0	0.00011	0.00011	0.00011	0.00011	0.00011	0	0	0	0.00011	0.00011	0.00011	0.00022	0.00011	0.00022	0.00146	0.00022	0.00011	0.00011	0	0.00022	0.00011	0	0	0.00034	0.00022	0.00022	0.00022	0.00045	0.00022	0.00045	0	0.00034	0.00034	0.00034	0.00011	0.00067	0.00045	0.00034	0.00034
NZ_CP027597.1		0.00022	0.00067	0.00011	0	0	0	0	0	0	0.00011	0.00011	0.00011	0.00011	0.00011	0	0	0	0.00011	0.00011	0.00011	0.00022	0.00011	0.00022	0.00146	0.00022	0.00011	0.00011	0	0.00022	0.00011	0	0	0.00034	0.00022	0.00022	0.00022	0.00045	0.00022	0.00045	0	0.00034	0.00034	0.00034	0.00011	0.00067	0.00045	0.00034	0.00034
NZ_CP027599.1		0.00022	0.00067	0.00011	0	0	0	0	0	0	0.00011	0.00011	0.00011	0.00011	0.00011	0	0	0	0.00011	0.00011	0.00011	0.00022	0.00011	0.00022	0.00146	0.00022	0.00011	0.00011	0	0.00022	0.00011	0	0	0.00034	0.00022	0.00022	0.00022	0.00045	0.00022	0.00045	0	0.00034	0.00034	0.00034	0.00011	0.00067	0.00045	0.00034	0.00034
NZ_CP027701.1		0.00022	0.00067	0.00011	0	0	0	0	0	0	0.00011	0.00011	0.00011	0.00011	0.00011	0	0	0	0.00011	0.00011	0.00011	0.00022	0.00011	0.00022	0.00146	0.00022	0.00011	0.00011	0	0.00022	0.00011	0	0	0.00034	0.00022	0.00022	0.00022	0.00045	0.00022	0.00045	0	0.00034	0.00034	0.00034	0.00011	0.00067	0.00045	0.00034	0.00034
NZ_CP027766.1		0.00022	0.00067	0.00011	0	0	0	0	0	0	0.00011	0.00011	0.00011	0.00011	0.00011	0	0	0	0.00011	0.00011	0.00011	0.00022	0.00011	0.00022	0.00146	0.00022	0.00011	0.00011	0	0.00022	0.00011	0	0	0.00034	0.00022	0.00022	0.00022	0.00045	0.00022	0.00045	0	0.00034	0.00034	0.00034	0.00011	0.00067	0.00045	0.00034	0.00034
NZ_CP028110.1		0.00022	0.00067	0.00011	0	0	0	0	0	0	0.00011	0.00011	0.00011	0.00011	0.00011	0	0	0	0.00011	0.00011	0.00011	0.00022	0.00011	0.00022	0.00146	0.00022	0.00011	0.00011	0	0.00022	0.00011	0	0	0.00034	0.00022	0.00022	0.00022	0.00045	0.00022	0.00045	0	0.00034	0.00034	0.00034	0.00011	0.00067	0.00045	0.00034	0.00034
NZ_CP028112.1		0.00022	0.00067	0.00011	0	0	0	0	0	0	0.00011	0.00011	0.00011	0.00011	0.00011	0	0	0	0.00011	0.00011	0.00011	0.00022	0.00011	0.00022	0.00146	0.00022	0.00011	0.00011	0	0.00022	0.00011	0	0	0.00034	0.00022	0.00022	0.00022	0.00045	0.00022	0.00045	0	0.00034	0.00034	0.00034	0.00011	0.00067	0.00045	0.00034	0.00034
NZ_CP028116.1		0.00022	0.00067	0.00011	0	0	0	0	0	0	0.00011	0.00011	0.00011	0.00011	0.00011	0	0	0	0.00011	0.00011	0.00011	0.00022	0.00011	0.00022	0.00146	0.00022	0.00011	0.00011	0	0.00022	0.00011	0	0	0.00034	0.00022	0.00022	0.00022	0.00045	0.00022	0.00045	0	0.00034	0.00034	0.00034	0.00011	0.00067	0.00045	0.00034	0.00034
NZ_CP028117.1		0.00022	0.00067	0.00011	0	0	0	0	0	0	0.00011	0.00011	0.00011	0.00011	0.00011	0	0	0	0.00011	0.00011	0.00011	0.00022	0.00011	0.00022	0.00146	0.00022	0.00011	0.00011	0	0.00022	0.00011	0	0	0.00034	0.00022	0.00022	0.00022	0.00045	0.00022	0.00045	0	0.00034	0.00034	0.00034	0.00011	0.00067	0.00045	0.00034	0.00034
NZ_CP028122.1		0.00022	0.00067	0.00011	0	0	0	0	0	0	0.00011	0.00011	0.00011	0.00011	0.00011	0	0	0	0.00011	0.00011	0.00011	0.00022	0.00011	0.00022	0.00146	0.00022	0.00011	0.00011	0	0.00022	0.00011	0	0	0.00034	0.00022	0.00022	0.00022	0.00045	0.00022	0.00045	0	0.00034	0.00034	0.00034	0.00011	0.00067	0.00045	0.00034	0.00034
NZ_CP028126.1		0.00022	0.00067	0.00011	0	0	0	0	0	0	0.00011	0.00011	0.00011	0.00011	0.00011	0	0	0	0.00011	0.00011	0.00011	0.00022	0.00011	0.00022	0.00146	0.00022	0.00011	0.00011	0	0.00022	0.00011	0	0	0.00034	0.00022	0.00022	0.00022	0.00045	0.00022	0.00045	0	0.00034	0.00034	0.00034	0.00011	0.00067	0.00045	0.00034	0.00034
NZ_CP028166.1		0.00022	0.00067	0.00011	0	0	0	0	0	0	0.00011	0.00011	0.00011	0.00011	0.00011	0	0	0	0.00011	0.00011	0.00011	0.00022	0.00011	0.00022	0.00146	0.00022	0.00011	0.00011	0	0.00022	0.00011	0	0	0.00034	0.00022	0.00022	0.00022	0.00045	0.00022	0.00045	0	0.00034	0.00034	0.00034	0.00011	0.00067	0.00045	0.00034	0.00034
NZ_CP028192.1		0.00022	0.00067	0.00011	0	0	0	0	0	0	0.00011	0.00011	0.00011	0.00011	0.00011	0	0	0	0.00011	0.00011	0.00011	0.00022	0.00011	0.00022	0.00146	0.00022	0.00011	0.00011	0	0.00022	0.00011	0	0	0.00034	0.00022	0.00022	0.00022	0.00045	0.00022	0.00045	0	0.00034	0.00034	0.00034	0.00011	0.00067	0.00045	0.00034	0.00034
NZ_CP028320.1		0.00022	0.00067	0.00011	0	0	0	0	0	0	0.00011	0.00011	0.00011	0.00011	0.00011	0	0	0	0.00011	0.00011	0.00011	0.00022	0.00011	0.00022	0.00146	0.00022	0.00011	0.00011	0	0.00022	0.00011	0	0	0.00034	0.00022	0.00022	0.00022	0.00045	0.00022	0.00045	0	0.00034	0.00034	0.00034	0.00011	0.00067	0.00045	0.00034	0.00034
NZ_CP028379.1		0.00022	0.00067	0.00011	0	0	0	0	0	0	0.00011	0.00011	0.00011	0.00011	0.00011	0	0	0	0.00011	0.00011	0.00011	0.00022	0.00011	0.00022	0.00146	0.00022	0.00011	0.00011	0	0.00022	0.00011	0	0	0.00034	0.00022	0.00022	0.00022	0.00045	0.00022	0.00045	0	0.00034	0.00034	0.00034	0.00011	0.00067	0.00045	0.00034	0.00034
NZ_CP028381.1		0.00022	0.00067	0.00011	0	0	0	0	0	0	0.00011	0.00011	0.00011	0.00011	0.00011	0	0	0	0.00011	0.00011	0.00011	0.00022	0.00011	0.00022	0.00146	0.00022	0.00011	0.00011	0	0.00022	0.00011	0	0	0.00034	0.00022	0.00022	0.00022	0.00045	0.00022	0.00045	0	0.00034	0.00034	0.00034	0.00011	0.00067	0.00045	0.00034	0.00034
NZ_CP028429.1		0.00022	0.00067	0.00011	0	0	0	0	0	0	0.00011	0.00011	0.00011	0.00011	0.00011	0	0	0	0.00011	0.00011	0.00011	0.00022	0.00011	0.00022	0.00146	0.00022	0.00011	0.00011	0	0.00022	0.00011	0	0	0.00034	0.00022	0.00022	0.00022	0.00045	0.00022	0.00045	0	0.00034	0.00034	0.00034	0.00011	0.00067	0.00045	0.00034	0.00034
NZ_CP028432.1		0.00022	0.00067	0.00011	0	0	0	0	0	0	0.00011	0.00011	0.00011	0.00011	0.00011	0	0	0	0.00011	0.00011	0.00011	0.00022	0.00011	0.00022	0.00146	0.00022	0.00011	0.00011	0	0.00022	0.00011	0	0	0.00034	0.00022	0.00022	0.00022	0.00045	0.00022	0.00045	0	0.00034	0.00034	0.00034	0.00011	0.00067	0.00045	0.00034	0.00034
NZ_CP028483.1		0.00022	0.00067	0.00011	0	0	0	0	0	0	0.00011	0.00011	0.00011	0.00011	0.00011	0	0	0	0.00011	0.00011	0.00011	0.00022	0.00011	0.00022	0.00146	0.00022	0.00011	0.00011	0	0.00022	0.00011	0	0	0.00034	0.00022	0.00022	0.00022	0.00045	0.00022	0.00045	0	0.00034	0.00034	0.00034	0.00011	0.00067	0.00045	0.00034	0.00034
NZ_CP028578.2		0.00022	0.00067	0.00011	0	0	0	0	0	0	0.00011	0.00011	0.00011	0.00011	0.00011	0	0	0	0.00011	0.00011	0.00011	0.00022	0.00011	0.00022	0.00146	0.00022	0.00011	0.00011	0	0.00022	0.00011	0	0	0.00034	0.00022	0.00022	0.00022	0.00045	0.00022	0.00045	0	0.00034	0.00034	0.00034	0.00011	0.00067	0.00045	0.00034	0.00034
NZ_CP028589.2		0.00022	0.00067	0.00011	0	0	0	0	0	0	0.00011	0.00011	0.00011	0.00011	0.00011	0	0	0	0.00011	0.00011	0.00011	0.00022	0.00011	0.00022	0.00146	0.00022	0.00011	0.00011	0	0.00022	0.00011	0	0	0.00034	0.00022	0.00022	0.00022	0.00045	0.00022	0.00045	0	0.00034	0.00034	0.00034	0.00011	0.00067	0.00045	0.00034	0.00034
NZ_CP028592.1		0.00022	0.00067	0.00011	0	0	0	0	0	0	0.00011	0.00011	0.00011	0.00011	0.00011	0	0	0	0.00011	0.00011	0.00011	0.00022	0.00011	0.00022	0.00146	0.00022	0.00011	0.00011	0	0.00022	0.00011	0	0	0.00034	0.00022	0.00022	0.00022	0.00045	0.00022	0.00045	0	0.00034	0.00034	0.00034	0.00011	0.00067	0.00045	0.00034	0.00034
NZ_CP028596.1		0.00022	0.00067	0.00011	0	0	0	0	0	0	0.00011	0.00011	0.00011	0.00011	0.00011	0	0	0	0.00011	0.00011	0.00011	0.00022	0.00011	0.00022	0.00146	0.00022	0.00011	0.00011	0	0.00022	0.00011	0	0	0.00034	0.00022	0.00022	0.00022	0.00045	0.00022	0.00045	0	0.00034	0.00034	0.00034	0.00011	0.00067	0.00045	0.00034	0.00034
NZ_CP028598.1		0.00022	0.00067	0.00011	0	0	0	0	0	0	0.00011	0.00011	0.00011	0.00011	0.00011	0	0	0	0.00011	0.00011	0.00011	0.00022	0.00011	0.00022	0.00146	0.00022	0.00011	0.00011	0	0.00022	0.00011	0	0	0.00034	0.00022	0.00022	0.00022	0.00045	0.00022	0.00045	0	0.00034	0.00034	0.00034	0.00011	0.00067	0.00045	0.00034	0.00034
NZ_CP028600.1		0.00022	0.00067	0.00011	0	0	0	0	0	0	0.00011	0.00011	0.00011	0.00011	0.00011	0	0	0	0.00011	0.00011	0.00011	0.00022	0.00011	0.00022	0.00146	0.00022	0.00011	0.00011	0	0.00022	0.00011	0	0	0.00034	0.00022	0.00022	0.00022	0.00045	0.00022	0.00045	0	0.00034	0.00034	0.00034	0.00011	0.00067	0.00045	0.00034	0.00034
NZ_CP028603.1		0.00022	0.00067	0.00011	0	0	0	0	0	0	0.00011	0.00011	0.00011	0.00011	0.00011	0	0	0	0.00011	0.00011	0.00011	0.00022	0.00011	0.00022	0.00146	0.00022	0.00011	0.00011	0	0.00022	0.00011	0	0	0.00034	0.00022	0.00022	0.00022	0.00045	0.00022	0.00045	0	0.00034	0.00034	0.00034	0.00011	0.00067	0.00045	0.00034	0.00034
NZ_CP028607.1		0.00022	0.00067	0.00011	0	0	0	0	0	0	0.00011	0.00011	0.00011	0.00011	0.00011	0	0	0	0.00011	0.00011	0.00011	0.00022	0.00011	0.00022	0.00146	0.00022	0.00011	0.00011	0	0.00022	0.00011	0	0	0.00034	0.00022	0.00022	0.00022	0.00045	0.00022	0.00045	0	0.00034	0.00034	0.00034	0.00011	0.00067	0.00045	0.00034	0.00034
NZ_CP028609.1		0.00022	0.00067	0.00011	0	0	0	0	0	0	0.00011	0.00011	0.00011	0.00011	0.00011	0	0	0	0.00011	0.00011	0.00011	0.00022	0.00011	0.00022	0.00146	0.00022	0.00011	0.00011	0	0.00022	0.00011	0	0	0.00034	0.00022	0.00022	0.00022	0.00045	0.00022	0.00045	0	0.00034	0.00034	0.00034	0.00011	0.00067	0.00045	0.00034	0.00034
NZ_CP028614.1		0.00022	0.00067	0.00011	0	0	0	0	0	0	0.00011	0.00011	0.00011	0.00011	0.00011	0	0	0	0.00011	0.00011	0.00011	0.00022	0.00011	0.00022	0.00146	0.00022	0.00011	0.00011	0	0.00022	0.00011	0	0	0.00034	0.00022	0.00022	0.00022	0.00045	0.00022	0.00045	0	0.00034	0.00034	0.00034	0.00011	0.00067	0.00045	0.00034	0.00034
NZ_CP028617.1		0.00022	0.00067	0.00011	0	0	0	0	0	0	0.00011	0.00011	0.00011	0.00011	0.00011	0	0	0	0.00011	0.00011	0.00011	0.00022	0.00011	0.00022	0.00146	0.00022	0.00011	0.00011	0	0.00022	0.00011	0	0	0.00034	0.00022	0.00022	0.00022	0.00045	0.00022	0.00045	0	0.00034	0.00034	0.00034	0.00011	0.00067	0.00045	0.00034	0.00034
NZ_CP028620.1		0.00022	0.00067	0.00011	0	0	0	0	0	0	0.00011	0.00011	0.00011	0.00011	0.00011	0	0	0	0.00011	0.00011	0.00011	0.00022	0.00011	0.00022	0.00146	0.00022	0.00011	0.00011	0	0.00022	0.00011	0	0	0.00034	0.00022	0.00022	0.00022	0.00045	0.00022	0.00045	0	0.00034	0.00034	0.00034	0.00011	0.00067	0.00045	0.00034	0.00034
NZ_CP028623.1		0.00022	0.00067	0.00011	0	0	0	0	0	0	0.00011	0.00011	0.00011	0.00011	0.00011	0	0	0	0.00011	0.00011	0.00011	0.00022	0.00011	0.00022	0.00146	0.00022	0.00011	0.00011	0	0.00022	0.00011	0	0	0.00034	0.00022	0.00022	0.00022	0.00045	0.00022	0.00045	0	0.00034	0.00034	0.00034	0.00011	0.00067	0.00045	0.00034	0.00034
NZ_CP028626.1		0.00022	0.00067	0.00011	0	0	0	0	0	0	0.00011	0.00011	0.00011	0.00011	0.00011	0	0	0	0.00011	0.00011	0.00011	0.00022	0.00011	0.00022	0.00146	0.00022	0.00011	0.00011	0	0.00022	0.00011	0	0	0.00034	0.00022	0.00022	0.00022	0.00045	0.00022	0.00045	0	0.00034	0.00034	0.00034	0.00011	0.00067	0.00045	0.00034	0.00034
NZ_CP028629.1		0.00022	0.00067	0.00011	0	0	0	0	0	0	0.00011	0.00011	0.00011	0.00011	0.00011	0	0	0	0.00011	0.00011	0.00011	0.00022	0.00011	0.00022	0.00146	0.00022	0.00011	0.00011	0	0.00022	0.00011	0	0	0.00034	0.00022	0.00022	0.00022	0.00045	0.00022	0.00045	0	0.00034	0.00034	0.00034	0.00011	0.00067	0.00045	0.00034	0.00034
NZ_CP028632.1		0.00022	0.00067	0.00011	0	0	0	0	0	0	0.00011	0.00011	0.00011	0.00011	0.00011	0	0	0	0.00011	0.00011	0.00011	0.00022	0.00011	0.00022	0.00146	0.00022	0.00011	0.00011	0	0.00022	0.00011	0	0	0.00034	0.00022	0.00022	0.00022	0.00045	0.00022	0.00045	0	0.00034	0.00034	0.00034	0.00011	0.00067	0.00045	0.00034	0.00034
NZ_CP028635.1		0.00022	0.00067	0.00011	0	0	0	0	0	0	0.00011	0.00011	0.00011	0.00011	0.00011	0	0	0	0.00011	0.00011	0.00011	0.00022	0.00011	0.00022	0.00146	0.00022	0.00011	0.00011	0	0.00022	0.00011	0	0	0.00034	0.00022	0.00022	0.00022	0.00045	0.00022	0.00045	0	0.00034	0.00034	0.00034	0.00011	0.00067	0.00045	0.00034	0.00034
NZ_CP028638.1		0.00022	0.00067	0.00011	0	0	0	0	0	0	0.00011	0.00011	0.00011	0.00011	0.00011	0	0	0	0.00011	0.00011	0.00011	0.00022	0.00011	0.00022	0.00146	0.00022	0.00011	0.00011	0	0.00022	0.00011	0	0	0.00034	0.00022	0.00022	0.00022	0.00045	0.00022	0.00045	0	0.00034	0.00034	0.00034	0.00011	0.00067	0.00045	0.00034	0.00034
NZ_CP028641.1		0.00022	0.00067	0.00011	0	0	0	0	0	0	0.00011	0.00011	0.00011	0.00011	0.00011	0	0	0	0.00011	0.00011	0.00011	0.00022	0.00011	0.00022	0.00146	0.00022	0.00011	0.00011	0	0.00022	0.00011	0	0	0.00034	0.00022	0.00022	0.00022	0.00045	0.00022	0.00045	0	0.00034	0.00034	0.00034	0.00011	0.00067	0.00045	0.00034	0.00034
NZ_CP028644.1		0.00022	0.00067	0.00011	0	0	0	0	0	0	0.00011	0.00011	0.00011	0.00011	0.00011	0	0	0	0.00011	0.00011	0.00011	0.00022	0.00011	0.00022	0.00146	0.00022	0.00011	0.00011	0	0.00022	0.00011	0	0	0.00034	0.00022	0.00022	0.00022	0.00045	0.00022	0.00045	0	0.00034	0.00034	0.00034	0.00011	0.00067	0.00045	0.00034	0.00034
NZ_CP028647.1		0.00022	0.00067	0.00011	0	0	0	0	0	0	0.00011	0.00011	0.00011	0.00011	0.00011	0	0	0	0.00011	0.00011	0.00011	0.00022	0.00011	0.00022	0.00146	0.00022	0.00011	0.00011	0	0.00022	0.00011	0	0	0.00034	0.00022	0.00022	0.00022	0.00045	0.00022	0.00045	0	0.00034	0.00034	0.00034	0.00011	0.00067	0.00045	0.00034	0.00034
NZ_CP028650.1		0.00022	0.00067	0.00011	0	0	0	0	0	0	0.00011	0.00011	0.00011	0.00011	0.00011	0	0	0	0.00011	0.00011	0.00011	0.00022	0.00011	0.00022	0.00146	0.00022	0.00011	0.00011	0	0.00022	0.00011	0	0	0.00034	0.00022	0.00022	0.00022	0.00045	0.00022	0.00045	0	0.00034	0.00034	0.00034	0.00011	0.00067	0.00045	0.00034	0.00034
NZ_CP028652.1		0.00022	0.00067	0.00011	0	0	0	0	0	0	0.00011	0.00011	0.00011	0.00011	0.00011	0	0	0	0.00011	0.00011	0.00011	0.00022	0.00011	0.00022	0.00146	0.00022	0.00011	0.00011	0	0.00022	0.00011	0	0	0.00034	0.00022	0.00022	0.00022	0.00045	0.00022	0.00045	0	0.00034	0.00034	0.00034	0.00011	0.00067	0.00045	0.00034	0.00034
NZ_CP028654.1		0.00022	0.00067	0.00011	0	0	0	0	0	0	0.00011	0.00011	0.00011	0.00011	0.00011	0	0	0	0.00011	0.00011	0.00011	0.00022	0.00011	0.00022	0.00146	0.00022	0.00011	0.00011	0	0.00022	0.00011	0	0	0.00034	0.00022	0.00022	0.00022	0.00045	0.00022	0.00045	0	0.00034	0.00034	0.00034	0.00011	0.00067	0.00045	0.00034	0.00034
NZ_CP028656.1		0.00022	0.00067	0.00011	0	0	0	0	0	0	0.00011	0.00011	0.00011	0.00011	0.00011	0	0	0	0.00011	0.00011	0.00011	0.00022	0.00011	0.00022	0.00146	0.00022	0.00011	0.00011	0	0.00022	0.00011	0	0	0.00034	0.00022	0.00022	0.00022	0.00045	0.00022	0.00045	0	0.00034	0.00034	0.00034	0.00011	0.00067	0.00045	0.00034	0.00034
NZ_CP028659.1		0.00022	0.00067	0.00011	0	0	0	0	0	0	0.00011	0.00011	0.00011	0.00011	0.00011	0	0	0	0.00011	0.00011	0.00011	0.00022	0.00011	0.00022	0.00146	0.00022	0.00011	0.00011	0	0.00022	0.00011	0	0	0.00034	0.00022	0.00022	0.00022	0.00045	0.00022	0.00045	0	0.00034	0.00034	0.00034	0.00011	0.00067	0.00045	0.00034	0.00034
NZ_CP028662.1		0.00022	0.00067	0.00011	0	0	0	0	0	0	0.00011	0.00011	0.00011	0.00011	0.00011	0	0	0	0.00011	0.00011	0.00011	0.00022	0.00011	0.00022	0.00146	0.00022	0.00011	0.00011	0	0.00022	0.00011	0	0	0.00034	0.00022	0.00022	0.00022	0.00045	0.00022	0.00045	0	0.00034	0.00034	0.00034	0.00011	0.00067	0.00045	0.00034	0.00034
NZ_CP028665.1		0.00022	0.00067	0.00011	0	0	0	0	0	0	0.00011	0.00011	0.00011	0.00011	0.00011	0	0	0	0.00011	0.00011	0.00011	0.00022	0.00011	0.00022	0.00146	0.00022	0.00011	0.00011	0	0.00022	0.00011	0	0	0.00034	0.00022	0.00022	0.00022	0.00045	0.00022	0.00045	0	0.00034	0.00034	0.00034	0.00011	0.00067	0.00045	0.00034	0.00034
NZ_CP028668.1		0.00022	0.00067	0.00011	0	0	0	0	0	0	0.00011	0.00011	0.00011	0.00011	0.00011	0	0	0	0.00011	0.00011	0.00011	0.00022	0.00011	0.00022	0.00146	0.00022	0.00011	0.00011	0	0.00022	0.00011	0	0	0.00034	0.00022	0.00022	0.00022	0.00045	0.00022	0.00045	0	0.00034	0.00034	0.00034	0.00011	0.00067	0.00045	0.00034	0.00034
NZ_CP028671.1		0.00022	0.00067	0.00011	0	0	0	0	0	0	0.00011	0.00011	0.00011	0.00011	0.00011	0	0	0	0.00011	0.00011	0.00011	0.00022	0.00011	0.00022	0.00146	0.00022	0.00011	0.00011	0	0.00022	0.00011	0	0	0.00034	0.00022	0.00022	0.00022	0.00045	0.00022	0.00045	0	0.00034	0.00034	0.00034	0.00011	0.00067	0.00045	0.00034	0.00034
NZ_CP028674.1		0.00022	0.00067	0.00011	0	0	0	0	0	0	0.00011	0.00011	0.00011	0.00011	0.00011	0	0	0	0.00011	0.00011	0.00011	0.00022	0.00011	0.00022	0.00146	0.00022	0.00011	0.00011	0	0.00022	0.00011	0	0	0.00034	0.00022	0.00022	0.00022	0.00045	0.00022	0.00045	0	0.00034	0.00034	0.00034	0.00011	0.00067	0.00045	0.00034	0.00034
NZ_CP028677.1		0.00022	0.00067	0.00011	0	0	0	0	0	0	0.00011	0.00011	0.00011	0.00011	0.00011	0	0	0	0.00011	0.00011	0.00011	0.00022	0.00011	0.00022	0.00146	0.00022	0.00011	0.00011	0	0.00022	0.00011	0	0	0.00034	0.00022	0.00022	0.00022	0.00045	0.00022	0.00045	0	0.00034	0.00034	0.00034	0.00011	0.00067	0.00045	0.00034	0.00034
NZ_CP028680.1		0.00022	0.00067	0.00011	0	0	0	0	0	0	0.00011	0.00011	0.00011	0.00011	0.00011	0	0	0	0.00011	0.00011	0.00011	0.00022	0.00011	0.00022	0.00146	0.00022	0.00011	0.00011	0	0.00022	0.00011	0	0	0.00034	0.00022	0.00022	0.00022	0.00045	0.00022	0.00045	0	0.00034	0.00034	0.00034	0.00011	0.00067	0.00045	0.00034	0.00034
NZ_CP028683.1		0.00022	0.00067	0.00011	0	0	0	0	0	0	0.00011	0.00011	0.00011	0.00011	0.00011	0	0	0	0.00011	0.00011	0.00011	0.00022	0.00011	0.00022	0.00146	0.00022	0.00011	0.00011	0	0.00022	0.00011	0	0	0.00034	0.00022	0.00022	0.00022	0.00045	0.00022	0.00045	0	0.00034	0.00034	0.00034	0.00011	0.00067	0.00045	0.00034	0.00034
NZ_CP028685.1		0.00022	0.00067	0.00011	0	0	0	0	0	0	0.00011	0.00011	0.00011	0.00011	0.00011	0	0	0	0.00011	0.00011	0.00011	0.00022	0.00011	0.00022	0.00146	0.00022	0.00011	0.00011	0	0.00022	0.00011	0	0	0.00034	0.00022	0.00022	0.00022	0.00045	0.00022	0.00045	0	0.00034	0.00034	0.00034	0.00011	0.00067	0.00045	0.00034	0.00034
NZ_CP028687.1		0.00022	0.00067	0.00011	0	0	0	0	0	0	0.00011	0.00011	0.00011	0.00011	0.00011	0	0	0	0.00011	0.00011	0.00011	0.00022	0.00011	0.00022	0.00146	0.00022	0.00011	0.00011	0	0.00022	0.00011	0	0	0.00034	0.00022	0.00022	0.00022	0.00045	0.00022	0.00045	0	0.00034	0.00034	0.00034	0.00011	0.00067	0.00045	0.00034	0.00034
NZ_CP028690.1		0.00022	0.00067	0.00011	0	0	0	0	0	0	0.00011	0.00011	0.00011	0.00011	0.00011	0	0	0	0.00011	0.00011	0.00011	0.00022	0.00011	0.00022	0.00146	0.00022	0.00011	0.00011	0	0.00022	0.00011	0	0	0.00034	0.00022	0.00022	0.00022	0.00045	0.00022	0.00045	0	0.00034	0.00034	0.00034	0.00011	0.00067	0.00045	0.00034	0.00034
NZ_CP028693.1		0.00022	0.00067	0.00011	0	0	0	0	0	0	0.00011	0.00011	0.00011	0.00011	0.00011	0	0	0	0.00011	0.00011	0.00011	0.00022	0.00011	0.00022	0.00146	0.00022	0.00011	0.00011	0	0.00022	0.00011	0	0	0.00034	0.00022	0.00022	0.00022	0.00045	0.00022	0.00045	0	0.00034	0.00034	0.00034	0.00011	0.00067	0.00045	0.00034	0.00034
NZ_CP028695.1		0.00022	0.00067	0.00011	0	0	0	0	0	0	0.00011	0.00011	0.00011	0.00011	0.00011	0	0	0	0.00011	0.00011	0.00011	0.00022	0.00011	0.00022	0.00146	0.00022	0.00011	0.00011	0	0.00022	0.00011	0	0	0.00034	0.00022	0.00022	0.00022	0.00045	0.00022	0.00045	0	0.00034	0.00034	0.00034	0.00011	0.00067	0.00045	0.00034	0.00034
NZ_CP028698.1		0.00022	0.00067	0.00011	0	0	0	0	0	0	0.00011	0.00011	0.00011	0.00011	0.00011	0	0	0	0.00011	0.00011	0.00011	0.00022	0.00011	0.00022	0.00146	0.00022	0.00011	0.00011	0	0.00022	0.00011	0	0	0.00034	0.00022	0.00022	0.00022	0.00045	0.00022	0.00045	0	0.00034	0.00034	0.00034	0.00011	0.00067	0.00045	0.00034	0.00034
NZ_CP028700.1		0.00022	0.00067	0.00011	0	0	0	0	0	0	0.00011	0.00011	0.00011	0.00011	0.00011	0	0	0	0.00011	0.00011	0.00011	0.00022	0.00011	0.00022	0.00146	0.00022	0.00011	0.00011	0	0.00022	0.00011	0	0	0.00034	0.00022	0.00022	0.00022	0.00045	0.00022	0.00045	0	0.00034	0.00034	0.00034	0.00011	0.00067	0.00045	0.00034	0.00034
NZ_CP028702.1		0.00022	0.00067	0.00011	0	0	0	0	0	0	0.00011	0.00011	0.00011	0.00011	0.00011	0	0	0	0.00011	0.00011	0.00011	0.00022	0.00011	0.00022	0.00146	0.00022	0.00011	0.00011	0	0.00022	0.00011	0	0	0.00034	0.00022	0.00022	0.00022	0.00045	0.00022	0.00045	0	0.00034	0.00034	0.00034	0.00011	0.00067	0.00045	0.00034	0.00034
NZ_CP028703.1		0.00022	0.00067	0.00011	0	0	0	0	0	0	0.00011	0.00011	0.00011	0.00011	0.00011	0	0	0	0.00011	0.00011	0.00011	0.00022	0.00011	0.00022	0.00146	0.00022	0.00011	0.00011	0	0.00022	0.00011	0	0	0.00034	0.00022	0.00022	0.00022	0.00045	0.00022	0.00045	0	0.00034	0.00034	0.00034	0.00011	0.00067	0.00045	0.00034	0.00034
NZ_CP029057.1		0.00022	0.00067	0.00011	0	0	0	0	0	0	0.00011	0.00011	0.00011	0.00011	0.00011	0	0	0	0.00011	0.00011	0.00011	0.00022	0.00011	0.00022	0.00146	0.00022	0.00011	0.00011	0	0.00022	0.00011	0	0	0.00034	0.00022	0.00022	0.00022	0.00045	0.00022	0.00045	0	0.00034	0.00034	0.00034	0.00011	0.00067	0.00045	0.00034	0.00034
NZ_CP029108.1		0.00022	0.00067	0.00011	0	0	0	0	0	0	0.00011	0.00011	0.00011	0.00011	0.00011	0	0	0	0.00011	0.00011	0.00011	0.00022	0.00011	0.00022	0.00146	0.00022	0.00011	0.00011	0	0.00022	0.00011	0	0	0.00034	0.00022	0.00022	0.00022	0.00045	0.00022	0.00045	0	0.00034	0.00034	0.00034	0.00011	0.00067	0.00045	0.00034	0.00034
NZ_CP029111.1		0.00022	0.00067	0.00011	0	0	0	0	0	0	0.00011	0.00011	0.00011	0.00011	0.00011	0	0	0	0.00011	0.00011	0.00011	0.00022	0.00011	0.00022	0.00146	0.00022	0.00011	0.00011	0	0.00022	0.00011	0	0	0.00034	0.00022	0.00022	0.00022	0.00045	0.00022	0.00045	0	0.00034	0.00034	0.00034	0.00011	0.00067	0.00045	0.00034	0.00034
NZ_CP029115.1		0.00022	0.00067	0.00011	0	0	0	0	0	0	0.00011	0.00011	0.00011	0.00011	0.00011	0	0	0	0.00011	0.00011	0.00011	0.00022	0.00011	0.00022	0.00146	0.00022	0.00011	0.00011	0	0.00022	0.00011	0	0	0.00034	0.00022	0.00022	0.00022	0.00045	0.00022	0.00045	0	0.00034	0.00034	0.00034	0.00011	0.00067	0.00045	0.00034	0.00034
NZ_CP029122.1		0.00022	0.00067	0.00011	0	0	0	0	0	0	0.00011	0.00011	0.00011	0.00011	0.00011	0	0	0	0.00011	0.00011	0.00011	0.00022	0.00011	0.00022	0.00146	0.00022	0.00011	0.00011	0	0.00022	0.00011	0	0	0.00034	0.00022	0.00022	0.00022	0.00045	0.00022	0.00045	0	0.00034	0.00034	0.00034	0.00011	0.00067	0.00045	0.00034	0.00034
NZ_CP029164.1		0.00022	0.00067	0.00011	0	0	0	0	0	0	0.00011	0.00011	0.00011	0.00011	0.00011	0	0	0	0.00011	0.00011	0.00011	0.00022	0.00011	0.00022	1.1335	0.00022	0.00011	0.00011	0	0.00022	0.00011	0	0	0.00034	0.00022	0.00022	0.00022	0.00045	0.00022	0.00045	0	0.00034	0.00034	0.00034	0.00011	0.00067	0.00045	0.00034	0.00034
NZ_CP029180.1		0.00022	0.00067	0.00011	0	0	0	0	0	0	0.00011	0.00011	0.00011	0.00011	0.00011	0	0	0	0.00011	0.00011	0.00011	0.00022	0.00011	0.00022	0.00146	0.00022	0.00011	0.00011	0	0.00022	0.00011	0	0	0.00034	0.00022	0.00022	0.00022	0.00045	0.00022	0.00045	0	0.00034	0.00034	0.00034	0.00011	0.00067	0.00045	0.00034	0.00034
NZ_CP029238.1		0.00022	0.00067	0.00011	0	0	0	0	0	0	0.00011	0.00011	0.00011	0.00011	0.00011	0	0	0	0.00011	0.00011	0.00011	0.00022	0.00011	0.00022	0.00146	0.00022	0.00011	0.00011	0	0.00022	0.00011	0	0	0.00034	0.00022	0.00022	0.00022	0.00045	0.00022	0.00045	0	0.00034	0.00034	0.00034	0.00011	0.00067	0.00045	0.00034	0.00034
NZ_CP029239.1		0.00022	0.00067	0.00011	0	0	0	0	0	0	0.00011	0.00011	0.00011	0.00011	0.00011	0	0	0	0.00011	0.00011	0.00011	0.00022	0.00011	0.00022	0.00146	0.00022	0.00011	0.00011	0	0.00022	0.00011	0	0	0.00034	0.00022	0.00022	0.00022	0.00045	0.00022	0.00045	0	0.00034	0.00034	0.00034	0.00011	0.00067	0.00045	0.00034	0.00034
NZ_CP029242.1		0.00022	0.00067	0.00011	0	0	0	0	0	0	0.00011	0.00011	0.00011	0.00011	0.00011	0	0	0	0.00011	0.00011	0.00011	0.00022	0.00011	0.00022	0.00146	0.00022	0.00011	0.00011	0	0.00022	0.00011	0	0	0.00034	0.00022	0.00022	0.00022	0.00045	0.00022	0.00045	0	0.00034	0.00034	0.00034	0.00011	0.00067	0.00045	0.00034	0.00034
NZ_CP029369.1		0.00022	0.00067	0.00011	0	0	0	0	0	0	0.00011	0.00011	0.00011	0.00011	0.00011	0	0	0	0.00011	0.00011	0.00011	0.00022	0.00011	0.00022	0.00146	0.00022	0.00011	0.00011	0	0.00022	0.00011	0	0	0.00034	0.00022	0.00022	0.00022	0.00045	0.00022	0.00045	0	0.00034	0.00034	0.00034	0.00011	0.00067	0.00045	0.00034	0.00034
NZ_CP029371.1		0.00022	0.00067	0.00011	0	0	0	0	0	0	0.00011	0.00011	0.00011	0.00011	0.00011	0	0	0	0.00011	0.00011	0.00011	0.00022	0.00011	0.00022	0.00146	0.00022	0.00011	0.00011	0	0.00022	0.00011	0	0	0.00034	0.00022	0.00022	0.00022	0.00045	0.00022	0.00045	0	0.00034	0.00034	0.00034	0.00011	0.00067	0.00045	0.00034	0.00034
NZ_CP029420.1		0.00022	0.00067	0.00011	0	0	0	0	0	0	0.00011	0.00011	0.00011	0.00011	0.00011	0	0	0	0.00011	0.00011	0.00011	0.00022	0.00011	0.00022	0.00146	0.00022	0.00011	0.00011	0	0.00022	0.00011	0	0	0.00034	0.00022	0.00022	0.00022	0.00045	0.00022	0.00045	0	0.00034	0.00034	0.00034	0.00011	0.00067	0.00045	0.00034	0.00034
NZ_CP029492.1		0.00022	0.00067	0.00011	0	0	0	0	0	0	0.00011	0.00011	0.00011	0.00011	0.00011	0	0	0	0.00011	0.00011	0.00011	0.00022	0.00011	0.00022	0.00146	0.00022	0.00011	0.00011	0	0.00022	0.00011	0	0	0.00034	0.00022	0.00022	0.00022	0.00045	0.00022	0.00045	0	0.00034	0.00034	0.00034	0.00011	0.00067	0.00045	0.00034	0.00034
NZ_CP029574.1		0.00022	0.00067	0.00011	0	0	0	0	0	0	0.00011	0.00011	0.00011	0.00011	0.00011	0	0	0	0.00011	0.00011	0.00011	0.00022	0.00011	0.00022	0.00146	0.00022	0.00011	0.00011	0	0.00022	0.00011	0	0	0.00034	0.00022	0.00022	0.00022	0.00045	0.00022	0.00045	0	0.00034	0.00034	0.00034	0.00011	0.00067	0.00045	0.00034	0.00034
NZ_CP029576.1		0.00022	0.00067	0.00011	0	0	0	0	0	0	0.00011	0.00011	0.00011	0.00011	0.00011	0	0	0	0.00011	0.00011	0.00011	0.00022	0.00011	0.00022	0.00146	0.00022	0.00011	0.00011	0	0.00022	0.00011	0	0	0.00034	0.00022	0.00022	0.00022	0.00045	0.00022	0.00045	0	0.00034	0.00034	0.00034	0.00011	0.00067	0.00045	0.00034	0.00034
NZ_CP029579.1		0.00022	0.00067	0.00011	0	0	0	0	0	0	0.00011	0.00011	0.00011	0.00011	0.00011	0	0	0	0.00011	0.00011	0.00011	0.00022	0.00011	0.00022	0.00146	0.00022	0.00011	0.00011	0	0.00022	0.00011	0	0	0.00034	0.00022	0.00022	0.00022	0.00045	0.00022	0.00045	0	0.00034	0.00034	0.00034	0.00011	0.00067	0.00045	0.00034	0.00034
NZ_CP029687.1		0.00022	0.00067	0.00011	0	0	0	0	0	0	0.00011	0.00011	0.00011	0.00011	0.00011	0	0	0	0.00011	0.00011	0.00011	0.00022	0.00011	0.00022	0.00146	0.00022	0.00011	0.00011	0	0.00022	0.00011	0	0	0.00034	0.00022	0.00022	0.00022	0.00045	0.00022	0.00045	0	0.00034	0.00034	0.00034	0.00011	0.00067	0.00045	0.00034	0.00034
NZ_CP029692.1		0.00022	0.00067	0.00011	0	0	0	0	0	0	0.00011	0.00011	0.00011	0.00011	0.00011	0	0	0	0.00011	0.00011	0.00011	0.00022	0.00011	0.00022	0.00146	0.00022	0.00011	0.00011	0	0.00022	0.00011	0	0	0.00034	0.00022	0.00022	0.00022	0.00045	0.00022	0.00045	0	0.00034	0.00034	0.00034	0.00011	0.00067	0.00045	0.00034	0.00034
NZ_CP029741.1		0.00022	0.00067	0.00011	0	0	0	0	0	0	0.00011	0.00011	0.00011	0.00011	0.00011	0	0	0	0.00011	0.00011	0.00011	0.00022	0.00011	0.00022	0.00146	0.00022	0.00011	0.00011	0	0.00022	0.00011	0	0	0.00034	0.00022	0.00022	0.00022	0.00045	0.00022	0.00045	0	0.00034	0.00034	0.00034	0.00011	0.00067	0.00045	0.00034	0.00034
NZ_CP029747.1		0.00022	0.00067	0.00011	0	0	0	0	0	0	0.00011	0.00011	0.00011	0.00011	0.00011	0	0	0	0.00011	0.00011	0.00011	0.00022	0.00011	0.00022	0.00146	0.00022	0.00011	0.00011	0	0.00022	0.00011	0	0	0.00034	0.00022	0.00022	0.00022	0.00045	0.00022	0.00045	0	0.00034	0.00034	0.00034	0.00011	0.00067	0.00045	0.00034	0.00034
NZ_CP029973.1		0.00022	0.00067	0.00011	0	0	0	0	0	0	0.00011	0.00011	0.00011	0.00011	0.00011	0	0	0	0.00011	0.00011	0.00011	0.00022	0.00011	0.00022	0.00146	0.00022	0.00011	0.00011	0	0.00022	0.00011	0	0	0.00034	0.00022	0.00022	0.00022	0.00045	0.00022	0.00045	0	0.00034	0.00034	0.00034	0.00011	0.00067	0.00045	0.00034	0.00034
NZ_CP029981.1		0.00022	0.00067	0.00011	0	0	0	0	0	0	0.00011	0.00011	0.00011	0.00011	0.00011	0	0	0	0.00011	0.00011	0.00011	0.00022	0.00011	0.00022	0.00146	0.00022	0.00011	0.00011	0	0.00022	0.00011	0	0	0.00034	0.00022	0.00022	0.00022	0.00045	0.00022	0.00045	0	0.00034	0.00034	0.00034	0.00011	0.00067	0.00045	0.00034	0.00034
NZ_CP030111.1		0.00022	0.00067	0.00011	0	0	0	0	0	0	0.00011	0.00011	0.00011	0.00011	0.00011	0	0	0	0.00011	0.00011	0.00011	0.00022	0.00011	0.00022	0.00146	0.00022	0.00011	0.00011	0	0.00022	0.00011	0	0	0.00034	0.00022	0.00022	0.00022	0.00045	0.00022	0.00045	0	0.00034	0.00034	0.00034	0.00011	0.00067	0.00045	0.00034	0.00034
NZ_CP030240.1		0.00022	0.00067	0.00011	0	0	0	0	0	0	0.00011	0.00011	0.00011	0.00011	0.00011	0	0	0	0.00011	0.00011	0.00011	0.00022	0.00011	0.00022	0.00146	0.00022	0.00011	0.00011	0	0.00022	0.00011	0	0	0.00034	0.00022	0.00022	0.00022	0.00045	0.00022	0.00045	0	0.00034	0.00034	0.00034	0.00011	0.00067	0.00045	0.00034	0.00034
NZ_CP030281.1		0.00022	0.00067	0.00011	0	0	0	0	0	0	0.00011	0.00011	0.00011	0.00011	0.00011	0	0	0	0.00011	0.00011	0.00011	0.00022	0.00011	0.00022	0.00146	0.00022	0.00011	0.00011	0	0.00022	0.00011	0	0	0.00034	0.00022	0.00022	0.00022	0.00045	0.00022	0.00045	0	0.00034	0.00034	0.00034	0.00011	0.00067	0.00045	0.00034	0.00034
NZ_CP030331.1		0.00022	0.00067	0.00011	0	0	0	0	0	0	0.00011	0.00011	0.00011	0.00011	0.00011	0	0	0	0.00011	0.00011	0.00011	0.00022	0.00011	0.00022	0.00146	0.00022	0.00011	0.00011	0	0.00022	0.00011	0	0	0.00034	0.00022	0.00022	0.00022	0.00045	0.00022	0.00045	0	0.00034	0.00034	0.00034	0.00011	0.00067	0.00045	0.00034	0.00034
NZ_CP030337.1		0.00022	0.00067	0.00011	0	0	0	0	0	0	0.00011	0.00011	0.00011	0.00011	0.00011	0	0	0	0.00011	0.00011	0.00011	0.00022	0.00011	0.00022	0.00146	0.00022	0.00011	0.00011	0	0.00022	0.00011	0	0	0.00034	0.00022	0.00022	0.00022	0.00045	0.00022	0.00045	0	0.00034	0.00034	0.00034	0.00011	0.00067	0.00045	0.00034	0.00034
NZ_CP030767.1		0.00022	0.98996	0.00011	0	0	0	0	0	0	0.00011	0.00011	0.00011	0.00011	0.00011	0	0	0	0.00011	0.00011	0.00011	0.00022	0.00011	0.00022	0.00146	0.00022	0.00011	0.00011	0	0.00022	0.00011	0	0	0.00034	0.00022	0.00022	0.00022	0.00045	0.00022	0.00045	0	0.00034	0.00034	0.00034	0.00011	0.00067	0.00045	0.00034	0.00034
NZ_CP030768.1		0.00022	0.00067	0.00011	0	0	0	0	0	0	0.00011	0.00011	0.00011	0.00011	0.00011	0	0	0	0.00011	0.00011	0.00011	0.00022	0.00011	0.00022	0.00146	0.00022	0.00011	0.00011	0	0.00022	0.00011	0	0	0.00034	0.00022	0.00022	0.00022	0.00045	0.00022	0.00045	0	0.00034	0.00034	0.00034	0.00011	0.00067	0.00045	0.00034	0.00034
NZ_CP030919.1		0.00022	0.00067	0.00011	0	0	0	0	0	0	0.00011	0.00011	0.00011	0.00011	0.00011	0	0	0	0.00011	0.00011	0.00011	0.00022	0.00011	0.00022	0.00146	0.00022	0.00011	0.00011	0	0.00022	0.00011	0	0	0.00034	0.00022	0.00022	0.00022	0.00045	0.00022	0.00045	0	0.00034	0.00034	0.00034	0.00011	0.00067	0.00045	0.00034	0.00034
NZ_CP030939.1		0.00022	0.00067	0.00011	0	0	0	0	0	0	0.00011	0.00011	0.00011	0.00011	0.00011	0	0	0	0.00011	0.00011	0.00011	0.00022	0.00011	0.00022	0.00146	0.00022	0.00011	0.00011	0	0.00022	0.00011	0	0	0.00034	0.00022	0.00022	0.00022	0.00045	0.00022	0.00045	0	0.00034	0.00034	0.00034	0.00011	0.00067	0.00045	0.00034	0.00034
NZ_CP031105.1		0.00022	0.00067	0.00011	0	0	0	0	0	0	0.00011	0.00011	0.00011	0.00011	0.00011	0	0	0	0.00011	0.00011	0.00011	0.00022	0.00011	0.00022	0.00146	0.00022	0.00011	0.00011	0	0.00022	0.00011	0	0	0.00034	0.00022	0.00022	0.00022	0.00045	0.00022	0.00045	0	0.00034	0.00034	0.00034	0.00011	0.00067	0.00045	0.00034	0.00034
NZ_CP031134.1		0.00022	0.00067	0.00011	0	0	0	0	0	0	0.00011	0.00011	0.00011	0.00011	0.00011	0	0	0	0.00011	0.00011	0.00011	0.00022	0.00011	0.00022	0.00146	0.00022	0.00011	0.00011	0	0.00022	0.00011	0	0	0.00034	0.00022	0.00022	0.00022	0.00045	0.00022	0.00045	0	0.00034	0.00034	0.00034	0.00011	0.00067	0.00045	0.00034	0.00034
NZ_CP031214.1		0.00022	0.00067	0.00011	0	0	0	0	0	0	0.00011	0.00011	0.00011	0.00011	0.00011	0	0	0	0.00011	0.00011	0.00011	0.00022	0.00011	0.00022	0.00146	0.00022	0.00011	0.00011	0	0.00022	0.00011	0	0	0.00034	0.00022	0.00022	0.00022	0.00045	0.00022	0.00045	0	0.00034	0.00034	0.00034	0.00011	0.00067	0.00045	0.00034	0.00034
NZ_CP031215.1		0.00022	0.00067	0.00011	0	0	0	0	0	0	0.00011	0.00011	0.00011	0.00011	0.00011	0	0	0	0.00011	0.00011	0.00011	0.00022	0.00011	0.00022	0.00146	0.00022	0.00011	0.00011	0	0.00022	0.00011	0	0	0.00034	0.00022	0.00022	0.00022	0.00045	0.00022	0.00045	0	0.00034	0.00034	0.00034	0.00011	0.00067	0.00045	0.00034	0.00034
NZ_CP031231.1		0.00022	0.00067	0.00011	0	0	0	0	0	0	0.00011	0.00011	0.00011	0.00011	0.00011	0	0	0	0.00011	0.00011	0.00011	0.00022	0.00011	0.00022	0.00146	0.00022	0.00011	0.00011	0	0.00022	0.00011	0	0	0.00034	0.00022	0.00022	0.00022	0.00045	0.00022	0.00045	0	0.00034	0.00034	0.00034	0.00011	0.00067	0.00045	0.00034	0.00034
NZ_CP031256.1		0.00022	0.00067	0.00011	0	0	0	0	0	0	0.00011	0.00011	0.00011	0.00011	0.00011	0	0	0	0.00011	0.00011	0.00011	0.00022	0.00011	0.00022	0.00146	0.00022	0.00011	0.00011	0	0.00022	0.00011	0	0	0.00034	0.00022	0.00022	0.00022	0.00045	0.00022	0.00045	0	0.00034	0.00034	0.00034	0.00011	0.00067	0.00045	0.00034	0.00034
NZ_CP031293.1		0.00022	0.00067	0.00011	0	0	0	0	0	0	0.00011	0.00011	0.00011	0.00011	0.00011	0	0	0	0.00011	0.00011	0.00011	0.00022	0.00011	0.00022	0.00146	0.00022	0.00011	0.00011	0	0.00022	0.00011	0	0	0.00034	0.00022	0.00022	0.00022	0.00045	0.00022	0.00045	0	0.00034	0.00034	0.00034	0.00011	0.00067	0.00045	0.00034	0.00034
NZ_CP031321.1		0.00022	0.00067	0.00011	0	0	0	0	0	0	0.00011	0.00011	0.00011	0.00011	0.00011	0	0	0	0.00011	0.00011	0.00011	0.00022	0.00011	0.00022	0.00146	0.00022	0.00011	0.00011	0	0.00022	0.00011	0	0	0.00034	0.00022	0.00022	0.00022	0.00045	0.00022	0.00045	0	0.00034	0.00034	0.00034	0.00011	0.00067	0.00045	0.00034	0.00034
NZ_CP031341.1		0.00022	0.00067	0.00011	0	0	0	0	0	0	0.00011	0.00011	0.00011	0.00011	0.00011	0	0	0	0.00011	0.00011	0.00011	0.00022	0.00011	0.00022	0.00146	0.00022	0.00011	0.00011	0	0.00022	0.00011	0	0	0.00034	0.00022	0.00022	0.00022	0.00045	0.00022	0.00045	0	0.00034	0.00034	0.00034	0.00011	0.00067	0.00045	0.00034	0.00034
NZ_CP031343.1		0.00022	0.00067	0.00011	0	0	0	0	0	0	0.00011	0.00011	0.00011	0.00011	0.00011	0	0	0	0.00011	0.00011	0.00011	0.00022	0.00011	0.00022	0.00146	0.00022	0.00011	0.00011	0	0.00022	0.00011	0	0	0.00034	0.00022	0.00022	0.00022	0.00045	0.00022	0.00045	0	0.00034	0.00034	0.00034	0.00011	0.00067	0.00045	0.00034	0.00034
NZ_CP031345.1		0.00022	0.00067	0.00011	0	0	0	0	0	0	0.00011	0.00011	0.00011	0.00011	0.00011	0	0	0	0.00011	0.00011	0.00011	0.00022	0.00011	0.00022	0.00146	0.00022	0.00011	0.00011	0	0.00022	0.00011	0	0	0.00034	0.00022	0.00022	0.00022	0.00045	0.00022	0.00045	0	0.00034	0.00034	0.00034	0.00011	0.00067	0.00045	0.00034	0.00034
NZ_CP031347.1		0.00022	0.00067	0.00011	0	0	0	0	0	0	0.00011	0.00011	0.00011	0.00011	0.00011	0	0	0	0.00011	0.00011	0.00011	0.00022	0.00011	0.00022	0.00146	0.00022	0.00011	0.00011	0	0.00022	0.00011	0	0	0.00034	0.00022	0.00022	0.00022	0.00045	0.00022	0.00045	0	0.00034	0.00034	0.00034	0.00011	0.00067	0.00045	0.00034	0.00034
NZ_CP031349.1		0.00022	0.00067	0.00011	0	0	0	0	0	0	0.00011	0.00011	0.00011	0.00011	0.00011	0	0	0	0.00011	0.00011	0.00011	0.00022	0.00011	0.00022	0.00146	0.00022	0.00011	0.00011	0	0.00022	0.00011	0	0	0.00034	0.00022	0.00022	0.00022	0.00045	0.00022	0.00045	0	0.00034	0.00034	0.00034	0.00011	0.00067	0.00045	0.00034	0.00034
NZ_CP031353.1		0.00022	0.00067	0.00011	0	0	0	0	0	0	0.00011	0.00011	0.00011	0.00011	0.00011	0	0	0	0.00011	0.00011	0.00011	0.00022	0.00011	0.00022	0.00146	0.00022	0.00011	0.00011	0	0.00022	0.00011	0	0	0.00034	0.00022	0.00022	0.00022	0.00045	0.00022	0.00045	0	0.00034	0.00034	0.00034	0.00011	0.00067	0.00045	0.00034	0.00034
NZ_CP031355.1		0.00022	0.00067	0.00011	0	0	0	0	0	0	0.00011	0.00011	0.00011	0.00011	0.00011	0	0	0	0.00011	0.00011	0.00011	0.00022	0.00011	0.00022	0.00146	0.00022	0.00011	0.00011	0	0.00022	0.00011	0	0	0.00034	0.00022	0.00022	0.00022	0.00045	0.00022	0.00045	0	0.00034	0.00034	0.00034	0.00011	0.00067	0.00045	0.00034	0.00034
NZ_CP031546.1		0.00022	0.00067	0.00011	0	0	0	0	0	0	0.00011	0.00011	0.00011	0.00011	0.00011	0	0	0	0.00011	0.00011	0.00011	0.00022	0.00011	0.00022	0.00146	0.00022	0.00011	0.00011	0	0.00022	0.00011	0	0	0.00034	0.00022	0.00022	0.00022	0.00045	0.00022	0.00045	0	0.00034	0.00034	0.00034	0.00011	0.00067	0.00045	0.00034	0.00034
NZ_CP031609.1		0.00022	0.00067	0.00011	0	0	0	0	0	0	0.00011	0.00011	0.00011	0.00011	0.00011	0	0	0	0.00011	0.00011	0.00011	0.00022	0.00011	0.00022	0.00146	0.00022	0.00011	0.00011	0	0.00022	0.00011	0	0	0.00034	0.00022	0.00022	0.00022	0.00045	0.00022	0.00045	0	0.00034	0.00034	1.13254	0.00011	0.00067	0.00045	0.00034	0.00034
NZ_CP031653.1		0.00022	0.00067	0.00011	0	0	0	0	0	0	0.00011	0.00011	0.00011	0.00011	0.00011	0	0	0	0.00011	0.00011	0.00011	0.00022	0.00011	0.00022	0.00146	0.00022	0.00011	0.00011	0	0.00022	0.00011	0	0	0.00034	0.00022	0.00022	0.00022	0.00045	0.00022	0.00045	0	0.00034	0.00034	0.00034	0.00011	0.00067	0.00045	0.00034	0.00034
NZ_CP031706.1		0.00022	0.00067	0.00011	0	0	0	0	0	0	0.00011	0.00011	0.00011	0.00011	0.00011	0	0	0	0.00011	0.00011	0.00011	0.00022	0.00011	0.00022	0.00146	0.00022	0.00011	0.00011	0	0.00022	0.00011	0	0	0.00034	0.00022	0.00022	0.00022	0.00045	0.00022	0.00045	0	0.00034	0.00034	0.00034	0.00011	0.00067	0.00045	0.00034	0.00034
NZ_CP031833.1		0.00022	0.00067	0.00011	0	0	0	0	0	0	0.00011	0.00011	0.00011	0.00011	0.00011	0	0	0	0.00011	0.00011	0.00011	0.00022	0.00011	0.00022	0.00146	0.00022	0.00011	0.00011	0	0.00022	0.00011	0	0	0.00034	0.00022	0.00022	0.00022	0.00045	0.00022	0.00045	0	0.00034	0.00034	0.00034	0.00011	0.00067	0.00045	0.00034	0.00034
NZ_CP031898.1		0.00022	0.00067	0.00011	0	0	0	0	0	0	0.00011	0.00011	0.00011	0.00011	0.00011	0	0	0	0.00011	0.00011	0.00011	0.00022	0.00011	0.00022	0.00146	0.00022	0.00011	0.00011	0	0.00022	0.00011	0	0	0.00034	0.00022	0.00022	0.00022	0.00045	0.00022	0.00045	0	0.00034	0.00034	0.00034	0.00011	0.00067	0.00045	0.00034	0.00034
NZ_CP031902.1		0.00022	0.00067	0.00011	0	0	0	0	0	0	0.00011	0.00011	0.00011	0.00011	0.00011	0	0	0	0.00011	0.00011	0.00011	0.00022	0.00011	0.00022	0.00146	0.00022	0.00011	0.00011	0	0.00022	0.00011	0	0	0.00034	0.00022	0.00022	0.00022	0.00045	0.00022	0.00045	0	0.00034	0.00034	0.00034	0.00011	0.00067	0.00045	0.00034	0.00034
NZ_CP031906.1		0.00022	0.00067	0.00011	0	0	0	0	0	0	0.00011	0.00011	0.00011	0.00011	0.00011	0	0	0	0.00011	0.00011	0.00011	0.00022	0.00011	0.00022	0.00146	0.00022	0.00011	0.00011	0	0.00022	0.00011	0	0	0.00034	0.00022	0.00022	0.00022	0.00045	0.00022	0.00045	0	0.00034	0.00034	0.00034	0.00011	0.00067	0.00045	0.00034	0.00034
NZ_CP031908.1		0.00022	0.00067	0.00011	0	0	0	0	0	0	0.00011	0.00011	0.00011	0.00011	0.00011	0	0	0	0.00011	0.00011	0.00011	0.00022	0.00011	0.00022	0.00146	0.00022	0.00011	0.00011	0	0.00022	0.00011	0	0	0.00034	0.00022	0.00022	0.00022	0.00045	0.00022	0.00045	0	0.00034	0.00034	0.00034	0.00011	0.00067	0.00045	0.00034	0.00034
NZ_CP031910.1		0.00022	0.00067	0.00011	0	0	0	0	0	0	0.00011	0.00011	0.00011	0.00011	0.00011	0	0	0	0.00011	0.00011	0.00011	0.00022	0.00011	0.00022	0.00146	0.00022	0.00011	0.00011	0	0.00022	0.00011	0	0	0.00034	0.00022	0.00022	0.00022	0.00045	0.00022	0.00045	0	0.00034	0.00034	0.00034	0.00011	0.00067	0.00045	0.00034	0.00034
NZ_CP031912.1		0.00022	0.00067	0.00011	0	0	0	0	0	0	0.00011	0.00011	0.00011	0.00011	0.00011	0	0	0	0.00011	0.00011	0.00011	0.00022	0.00011	0.00022	0.00146	0.00022	0.00011	0.00011	0	0.00022	0.00011	0	0	0.00034	0.00022	0.00022	0.00022	0.00045	0.00022	0.00045	0	0.00034	0.00034	0.00034	0.00011	0.00067	0.00045	0.00034	0.00034
NZ_CP031913.1		0.00022	0.00067	0.00011	0	0	0	0	0	0	0.00011	0.00011	0.00011	0.00011	0.00011	0	0	0	0.00011	0.00011	0.00011	0.00022	0.00011	0.00022	0.00146	0.00022	0.00011	0.00011	0	0.00022	0.00011	0	0	0.00034	0.00022	0.00022	0.00022	0.00045	0.00022	0.00045	0	0.00034	0.00034	0.00034	0.00011	0.00067	0.00045	0.00034	0.00034
NZ_CP031916.1		0.00022	0.00067	0.00011	0	0	0	0	0	0	0.00011	0.00011	0.00011	0.00011	0.00011	0	0	0	0.00011	0.00011	0.00011	0.00022	0.00011	0.00022	0.00146	0.00022	0.00011	0.00011	0	0.00022	0.00011	0	0	0.00034	0.00022	0.00022	0.00022	0.00045	0.00022	0.00045	0	0.00034	0.00034	0.00034	0.00011	0.00067	0.00045	0.00034	0.00034
NZ_CP031919.1		0.00022	0.00067	0.00011	0	0	0	0	0	0	0.00011	0.00011	0.00011	0.00011	0.00011	0	0	0	0.00011	0.00011	0.00011	0.00022	0.00011	0.00022	0.00146	0.00022	0.00011	0.00011	0	0.00022	0.00011	0	0	0.00034	0.00022	0.00022	0.00022	0.00045	0.00022	0.00045	0	0.00034	0.00034	0.00034	0.00011	0.00067	0.00045	0.00034	0.00034
NZ_CP031922.1		0.00022	0.00067	0.00011	0	0	0	0	0	0	0.00011	0.00011	0.00011	0.00011	0.00011	0	0	0	0.00011	0.00011	0.00011	0.00022	0.00011	0.00022	0.00146	0.00022	0.00011	0.00011	0	0.00022	0.00011	0	0	0.00034	0.00022	0.00022	0.00022	0.00045	0.00022	0.00045	0	0.00034	0.00034	0.00034	0.00011	0.00067	0.00045	0.00034	0.00034
NZ_CP032066.1		0.00022	0.00067	0.00011	0	0	0	0	0	0	0.00011	0.00011	0.00011	0.00011	0.00011	0	0	0	0.00011	0.00011	0.00011	0.00022	0.00011	0.00022	0.00146	0.00022	0.00011	0.00011	0	0.00022	0.00011	0	0	0.00034	0.00022	0.00022	0.00022	0.00045	0.00022	0.00045	0	0.00034	0.00034	0.00034	0.00011	0.00067	0.00045	0.00034	0.00034
NZ_CP032073.1		0.00022	0.00067	0.00011	0	0	0	0	0	0	0.00011	0.00011	0.00011	0.00011	0.00011	0	0	0	0.00011	0.00011	0.00011	0.00022	0.00011	0.00022	0.00146	0.00022	0.00011	0.00011	0	0.00022	0.00011	0	0	0.00034	0.00022	0.00022	0.00022	0.00045	0.00022	0.00045	0	0.00034	0.00034	0.00034	0.00011	0.00067	0.00045	0.00034	0.00034
NZ_CP032078.1		0.00022	0.00067	0.00011	0	0	0	0	0	0	0.00011	0.00011	0.00011	0.00011	0.00011	0	0	0	0.00011	0.00011	0.00011	0.00022	0.00011	0.00022	0.00146	0.00022	0.00011	0.00011	0	0.00022	0.00011	0	0	0.00034	0.00022	0.00022	0.00022	0.00045	0.00022	0.00045	0	0.00034	0.00034	0.00034	0.00011	0.00067	0.00045	0.00034	0.00034
NZ_CP032085.1		0.00022	0.00067	0.00011	0	0	0	0	0	0	0.00011	0.00011	0.00011	0.00011	0.00011	0	0	0	0.00011	0.00011	0.00011	0.00022	0.00011	0.00022	0.00146	0.00022	0.00011	0.00011	0	0.00022	0.00011	0	0	0.00034	0.00022	0.00022	0.00022	0.00045	0.00022	0.00045	0	0.00034	0.00034	0.00034	0.00011	0.00067	0.00045	0.00034	0.00034
NZ_CP032145.1		0.00022	0.00067	0.00011	0	0	0	0	0	0	0.00011	0.00011	0.00011	0.00011	0.00011	0	0	0	0.00011	0.00011	0.00011	0.00022	0.00011	0.00022	0.00146	0.00022	0.00011	0.00011	0	0.00022	0.00011	0	0	0.00034	0.00022	0.00022	0.00022	0.00045	0.00022	0.00045	0	0.00034	0.00034	0.00034	0.00011	0.00067	0.00045	0.00034	0.00034
NZ_CP032201.1		0.00022	0.00067	0.00011	0	0	0	0	0	0	0.00011	0.00011	0.00011	0.00011	0.00011	0	0	0	0.00011	0.00011	0.00011	0.00022	0.00011	0.00022	0.00146	0.00022	0.00011	0.00011	0	0.00022	0.00011	0	0	0.00034	0.00022	0.00022	0.00022	0.00045	0.00022	0.00045	0	0.00034	0.00034	0.00034	0.00011	0.00067	0.00045	0.00034	0.00034
NZ_CP032204.1		0.00022	0.00067	0.00011	0	0	0	0	0	0	0.00011	0.00011	0.00011	0.00011	0.00011	0	0	0	0.00011	0.00011	0.00011	0.00022	0.00011	0.00022	0.00146	0.00022	0.00011	0.00011	0	0.00022	0.00011	0	0	0.00034	0.00022	0.00022	0.00022	0.00045	0.00022	0.00045	0	0.00034	0.00034	0.00034	0.00011	0.00067	0.00045	0.00034	0.00034
NZ_CP032237.1		0.00022	0.00067	0.00011	0	0	0	0	0	0	0.00011	0.00011	0.00011	0.00011	0.00011	0	0	0	0.00011	0.00011	0.00011	0.00022	0.00011	0.00022	0.00146	0.00022	0.00011	0.00011	0	0.00022	0.00011	0	0	0.00034	0.00022	0.00022	0.00022	0.00045	0.00022	0.00045	0	0.00034	0.00034	0.00034	0.00011	0.00067	0.00045	0.00034	0.00034
NZ_CP032261.1		0.00022	0.00067	0.00011	0	0	0	0	0	0	0.00011	0.00011	0.00011	0.00011	0.00011	0	0	0	0.00011	0.00011	0.00011	0.00022	0.00011	0.00022	0.00146	0.00022	0.00011	0.00011	0	0.00022	0.00011	0	0	0.00034	0.00022	0.00022	0.00022	0.00045	0.00022	0.00045	0	0.00034	0.00034	0.00034	0.00011	0.00067	0.00045	0.00034	0.00034
NZ_CP032265.1		0.00022	0.00067	0.00011	0	0	0	0	0	0	0.00011	0.00011	0.00011	0.00011	0.00011	0	0	0	0.00011	0.00011	0.00011	0.00022	0.00011	0.00022	0.00146	0.00022	0.00011	0.00011	0	0.00022	0.00011	0	0	0.00034	0.00022	0.00022	0.00022	0.00045	0.00022	0.00045	0	0.00034	0.00034	0.00034	0.00011	0.00067	0.00045	0.00034	0.00034
NZ_CP032426.1		0.00022	0.00067	0.00011	0	0	0	0	0	0	0.00011	0.00011	0.00011	0.00011	0.00011	0	0	0	0.00011	0.00011	0.00011	0.00022	0.00011	0.00022	0.00146	0.00022	0.00011	0.00011	0	0.00022	0.00011	0	0	0.00034	0.00022	0.00022	0.00022	0.00045	0.00022	0.00045	0	0.00034	0.00034	0.00034	0.00011	0.00067	0.00045	0.00034	0.00034
NZ_CP032515.1		0.00022	0.00067	0.00011	0	0	0	0	0	0	0.00011	0.00011	0.00011	0.00011	0.00011	0	0	0	0.00011	0.00011	0.00011	0.00022	0.00011	0.00022	0.00146	0.00022	0.00011	0.00011	0	0.00022	0.00011	0	0	0.00034	0.00022	0.00022	0.00022	0.00045	0.00022	0.00045	0	0.00034	0.00034	0.00034	0.00011	0.00067	0.00045	0.00034	0.00034
NZ_CP032667.1		0.00022	0.00067	0.00011	0	0	0	0	0	0	0.00011	0.00011	0.00011	0.00011	0.00011	0	0	0	0.00011	0.00011	0.00011	0.00022	0.00011	0.00022	0.00146	0.00022	0.00011	0.00011	0	0.00022	0.00011	0	0	0.00034	0.00022	0.00022	0.00022	0.00045	0.00022	0.00045	0	0.00034	0.00034	0.00034	0.00011	0.00067	0.00045	0.00034	0.00034
NZ_CP032679.1		0.00022	0.00067	0.00011	0	0	0	0	0	0	0.00011	0.00011	0.00011	0.00011	0.00011	0	0	0	0.00011	0.00011	0.00011	0.00022	0.00011	0.00022	0.00146	0.00022	0.00011	0.00011	0	0.00022	0.00011	0	0	0.00034	0.00022	0.00022	0.00022	0.00045	0.00022	0.00045	0	0.00034	0.00034	0.00034	0.00011	0.00067	0.00045	0.00034	0.00034
NZ_CP032789.1		0.00022	0.00067	0.00011	0	0	0	0	0	0	0.00011	0.00011	0.00011	0.00011	0.00011	0	0	0	0.00011	0.00011	0.00011	0.00022	0.00011	0.00022	0.00146	0.00022	0.00011	0.00011	0	0.00022	0.00011	0	0	0.00034	0.00022	0.00022	0.00022	0.00045	0.00022	0.00045	0	0.00034	0.00034	0.00034	0.00011	0.00067	0.00045	0.00034	0.00034
NZ_CP032791.1		0.00022	0.00067	0.00011	0	0	0	0	0	0	0.00011	0.00011	0.00011	0.00011	0.00011	0	0	0	0.00011	0.00011	0.00011	0.00022	0.00011	0.00022	0.00146	0.00022	0.00011	0.00011	0	0.00022	0.00011	0	0	0.00034	0.00022	0.00022	0.00022	0.00045	0.00022	0.00045	0	0.00034	0.00034	0.00034	0.00011	0.00067	0.00045	0.00034	0.00034
NZ_CP032793.1		0.00022	0.00067	0.00011	0	0	0	0	0	0	0.00011	0.00011	0.00011	0.00011	0.00011	0	0	0	0.00011	0.00011	0.00011	0.00022	0.00011	0.00022	0.00146	0.00022	0.00011	0.00011	0	0.00022	0.00011	0	0	0.00034	0.00022	0.00022	0.00022	0.00045	0.00022	0.00045	0	0.00034	0.00034	0.00034	0.00011	0.00067	0.00045	0.00034	0.00034
NZ_CP032795.1		0.00022	0.00067	0.00011	0	0	0	0	0	0	0.00011	0.00011	0.00011	0.00011	0.00011	0	0	0	0.00011	0.00011	0.00011	0.00022	0.00011	0.00022	0.00146	0.00022	0.00011	0.00011	0	0.00022	0.00011	0	0	0.00034	0.00022	0.00022	0.00022	0.00045	0.00022	0.00045	0	0.00034	0.00034	0.00034	0.00011	0.00067	0.00045	0.00034	0.00034
NZ_CP032797.1		0.00022	0.00067	0.00011	0	0	0	0	0	0	0.00011	0.00011	0.00011	0.00011	0.00011	0	0	0	0.00011	0.00011	0.00011	0.00022	0.00011	0.00022	0.00146	0.00022	0.00011	0.00011	0	0.00022	0.00011	0	0	0.00034	0.00022	0.00022	0.00022	0.00045	0.00022	0.00045	0	0.00034	0.00034	0.00034	0.00011	0.00067	0.00045	0.00034	0.00034
NZ_CP032801.1		0.00022	0.00067	0.00011	0	0	0	0	0	0	0.00011	0.00011	0.00011	0.00011	0.00011	0	0	0	0.00011	0.00011	0.00011	0.00022	0.00011	0.00022	0.00146	0.00022	0.00011	0.00011	0	0.00022	0.00011	0	0	0.00034	0.00022	0.00022	0.00022	0.00045	0.00022	0.00045	0	0.00034	0.00034	0.00034	0.00011	0.00067	0.00045	0.00034	0.00034
NZ_CP032803.1		0.00022	0.00067	0.00011	0	0	0	0	0	0	0.00011	0.00011	0.00011	0.00011	0.00011	0	0	0	0.00011	0.00011	0.00011	0.00022	0.00011	0.00022	0.00146	0.00022	0.00011	0.00011	0	0.00022	0.00011	0	0	0.00034	0.00022	0.00022	0.00022	0.00045	0.00022	0.00045	0	0.00034	0.00034	0.00034	0.00011	0.00067	0.00045	0.00034	0.00034
NZ_CP032805.1		0.00022	0.00067	0.00011	0	0	0	0	0	0	0.00011	0.00011	0.00011	0.00011	0.00011	0	0	0	0.00011	0.00011	0.00011	0.00022	0.00011	0.00022	0.00146	0.00022	0.00011	0.00011	0	0.00022	0.00011	0	0	0.00034	0.00022	0.00022	0.00022	0.00045	0.00022	0.00045	0	0.00034	0.00034	0.00034	0.00011	0.00067	0.00045	0.00034	0.00034
NZ_CP032808.1		0.00022	0.00067	0.00011	0	0	0	0	0	0	0.00011	0.00011	0.00011	0.00011	0.00011	0	0	0	0.00011	0.00011	0.00011	0.00022	0.00011	0.00022	0.00146	0.00022	0.00011	0.00011	0	0.00022	0.00011	0	0	0.00034	0.00022	0.00022	0.00022	0.00045	0.00022	0.00045	0	0.00034	0.00034	0.00034	0.00011	0.00067	0.00045	0.00034	0.00034
NZ_CP032811.1		0.00022	0.00067	0.00011	0	0	0	0	0	0	0.00011	0.00011	0.00011	0.00011	0.00011	0	0	0	0.00011	0.00011	0.00011	0.00022	0.00011	0.00022	0.00146	0.00022	0.00011	0.00011	0	0.00022	0.00011	0	0	0.00034	0.00022	0.00022	0.00022	0.00045	0.00022	0.00045	0	0.00034	0.00034	0.00034	0.00011	0.00067	0.00045	0.00034	0.00034
NZ_CP032879.1		0.00022	0.00067	0.00011	0	0	0	0	0	0	0.00011	0.00011	0.00011	0.00011	0.00011	0	0	0	0.00011	0.00011	0.00011	0.00022	0.00011	0.00022	0.00146	0.00022	0.00011	0.00011	0	0.00022	0.00011	0	0	0.00034	0.00022	0.00022	0.00022	0.00045	0.00022	0.00045	0	0.00034	0.00034	0.00034	0.00011	0.00067	0.00045	0.00034	0.00034
NZ_CP032892.1		0.00022	0.00067	0.00011	0	0	0	0	0	0	0.00011	0.00011	0.00011	0.00011	0.00011	0	0	0	0.00011	0.00011	0.00011	0.00022	0.00011	0.00022	0.00146	0.00022	0.00011	0.00011	0	0.00022	0.00011	0	0	0.00034	0.00022	0.00022	0.00022	0.00045	0.00022	0.00045	0	0.00034	0.00034	0.00034	0.00011	0.00067	0.00045	0.00034	0.00034
NZ_CP032986.1		0.00022	0.00067	0.00011	0	0	0	0	0	0	0.00011	0.00011	0.00011	0.00011	0.00011	0	0	0	0.00011	0.00011	0.00011	0.00022	0.00011	0.00022	0.00146	0.00022	0.00011	0.00011	0	0.00022	0.00011	0	0	0.00034	0.00022	0.00022	0.00022	0.00045	0.00022	0.00045	0	0.00034	0.00034	0.00034	0.00011	0.00067	0.00045	0.00034	0.00034
NZ_CP032989.1		0.00022	0.00067	0.00011	0	0	0	0	0	0	0.00011	0.00011	0.00011	0.00011	0.00011	0	0	0	0.00011	0.00011	0.00011	0.00022	0.00011	0.00022	0.00146	0.00022	0.00011	0.00011	0	0.00022	0.00011	0	0	0.00034	0.00022	0.00022	0.00022	0.00045	0.00022	0.00045	0	0.00034	0.00034	0.00034	0.00011	0.00067	0.00045	0.00034	0.00034
NZ_CP032992.1		0.00022	0.00067	0.00011	0	0	0	0	0	0	0.00011	0.00011	0.00011	0.00011	0.00011	0	0	0	0.00011	0.00011	0.00011	0.00022	0.00011	0.00022	0.00146	0.00022	0.00011	0.00011	0	0.00022	0.00011	0	0	0.00034	0.00022	0.00022	0.00022	0.00045	0.00022	0.00045	0	0.00034	0.00034	0.00034	0.00011	0.00067	0.00045	0.00034	0.00034
NZ_CP033092.2		0.00022	0.00067	0.00011	0	0	0	0	0	0	0.00011	0.00011	0.00011	0.00011	0.00011	0	0	0	0.00011	0.00011	0.00011	0.00022	0.00011	0.00022	0.00146	0.00022	0.00011	0.00011	0	0.00022	0.00011	0	0	0.00034	0.00022	0.00022	0.00022	0.00045	0.00022	0.00045	0	0.00034	0.00034	0.00034	0.00011	0.00067	0.00045	0.00034	0.00034
NZ_CP033096.1		0.00022	0.00067	0.00011	0	0	0	0	0	0	0.00011	0.00011	0.00011	0.00011	0.00011	0	0	0	0.00011	0.00011	0.00011	0.00022	0.00011	0.00022	0.00146	0.00022	0.00011	0.00011	0	0.00022	0.00011	0	0	0.00034	0.00022	0.00022	0.00022	0.00045	0.00022	0.00045	0	0.00034	0.00034	0.00034	0.00011	0.00067	0.00045	0.00034	0.00034
NZ_CP033158.1		0.00022	0.00067	0.00011	0	0	0	0	0	0	0.00011	0.00011	0.00011	0.00011	0.00011	0	0	0	0.00011	0.00011	0.00011	0.00022	0.00011	0.00022	0.00146	0.00022	0.00011	0.00011	0	0.00022	0.00011	0	0	0.00034	0.00022	0.00022	0.00022	0.00045	0.00022	0.00045	0	0.00034	0.00034	0.00034	0.00011	0.00067	0.00045	0.00034	0.00034
NZ_CP033250.1		0.00022	0.00067	0.00011	0	0	0	0	0	0	0.00011	0.00011	0.00011	0.00011	0.00011	0	0	0	0.00011	0.00011	0.00011	0.00022	0.00011	0.00022	0.00146	0.00022	0.00011	0.00011	0	0.00022	0.00011	0	0	0.00034	0.00022	0.00022	0.00022	0.00045	0.00022	0.00045	0	0.00034	0.00034	0.00034	0.00011	0.00067	0.00045	0.00034	0.00034
NZ_CP033378.1		0.00022	0.00067	0.00011	0	0	0	0	0	0	0.00011	0.00011	0.00011	0.00011	0.00011	0	0	0	0.00011	0.00011	0.00011	0.00022	0.00011	0.00022	0.00146	0.00022	0.00011	0.00011	0	0.00022	0.00011	0	0	0.00034	0.00022	0.00022	0.00022	0.00045	0.00022	0.00045	0	0.00034	0.00034	0.00034	0.00011	0.00067	0.00045	0.00034	0.00034
NZ_CP033401.1		0.00022	0.00067	0.00011	0	0	0	0	0	0	0.00011	0.00011	0.00011	0.00011	0.00011	0	0	0	0.00011	0.00011	0.00011	0.00022	0.00011	0.00022	0.00146	0.00022	0.00011	0.00011	0	0.00022	0.00011	0	0	0.00034	0.00022	0.00022	0.00022	0.00045	0.00022	0.00045	0	0.00034	0.00034	0.00034	0.00011	0.00067	0.00045	0.00034	0.00034
NZ_CP033605.1		0.00022	0.00067	0.00011	0	0	0	0	0	0	0.00011	0.00011	0.00011	0.00011	0.00011	0	0	0	0.00011	0.00011	0.00011	0.00022	0.00011	0.00022	0.00146	0.00022	0.00011	0.00011	0	0.00022	0.00011	0	0	0.00034	0.00022	0.00022	0.00022	0.00045	0.00022	0.00045	0	0.00034	0.00034	0.00034	0.00011	0.00067	0.00045	0.00034	0.00034
NZ_CP033635.1		0.00022	0.00067	0.00011	0	0	0	0	0	0	0.00011	0.00011	0.00011	0.00011	0.00011	0	0	0	0.00011	0.00011	0.00011	0.00022	0.00011	0.00022	0.00146	0.00022	0.00011	0.00011	0	0.00022	0.00011	0	0	0.00034	0.00022	0.00022	0.00022	0.00045	0.00022	0.00045	0	0.00034	0.00034	0.00034	0.00011	0.00067	0.00045	0.00034	0.00034
NZ_CP033762.1		0.00022	0.98996	0.00011	0	0	0	0	0	0	0.00011	0.00011	0.00011	0.00011	0.00011	0	0	0	0.00011	0.00011	0.00011	0.00022	0.00011	0.00022	0.00146	0.00022	0.00011	0.00011	0	0.00022	0.00011	0	0	0.00034	0.00022	0.00022	0.00022	0.00045	0.00022	0.00045	0	0.00034	0.00034	0.00034	0.00011	0.00067	0.00045	0.00034	0.00034
NZ_CP033850.1		0.00022	0.00067	0.00011	0	0	0	0	0	0	0.00011	0.00011	0.00011	0.00011	0.00011	0	0	0	0.00011	0.00011	0.00011	0.00022	0.00011	0.00022	0.00146	0.00022	0.00011	0.00011	0	0.00022	0.00011	0	0	0.00034	0.00022	0.00022	0.00022	0.00045	0.00022	0.00045	0	0.00034	0.00034	0.00034	0.00011	0.00067	0.00045	0.00034	0.00034
NZ_CP033884.1		0.00022	0.00067	0.00011	0	0	0	0	0	0	0.00011	0.00011	0.00011	0.00011	0.00011	0	0	0	0.00011	0.00011	0.00011	0.00022	0.00011	0.00022	0.00146	0.00022	0.00011	0.00011	0	0.00022	0.00011	0	0	0.00034	0.00022	0.00022	0.00022	0.00045	0.00022	0.00045	0	0.00034	0.00034	0.00034	0.00011	0.00067	0.00045	0.00034	0.00034
NZ_CP034106.1		0.00022	0.00067	0.00011	0	0	0	0	0	0	0.00011	0.00011	0.00011	0.00011	0.00011	0	0	0	0.00011	0.00011	0.00011	0.00022	0.00011	0.00022	0.00146	0.00022	0.00011	0.00011	0	0.00022	0.00011	0	0	0.00034	0.00022	0.00022	0.00022	0.00045	0.00022	0.00045	0	0.00034	0.00034	0.00034	0.00011	0.00067	0.00045	0.00034	0.00034
NZ_CP034384.1		0.00022	0.00067	0.00011	0	0	0	0	0	0	0.00011	0.00011	0.00011	0.00011	0.00011	0	0	0	0.00011	0.00011	0.00011	0.00022	0.00011	0.00022	0.00146	0.00022	0.00011	0.00011	0	0.00022	0.00011	0	0	0.00034	0.00022	0.00022	0.00022	0.00045	0.00022	0.00045	0	0.00034	0.00034	0.00034	0.00011	0.00067	0.00045	0.00034	0.00034
NZ_CP034389.1		0.00022	0.00067	0.00011	0	0	0	0	0	0	0.00011	0.00011	0.00011	0.00011	0.00011	0	0	0	0.00011	0.00011	0.00011	0.00022	0.00011	0.00022	0.00146	0.00022	0.00011	0.00011	0	0.00022	0.00011	0	0	0.00034	0.00022	0.00022	0.00022	0.00045	0.00022	0.00045	0	0.00034	0.00034	0.00034	0.00011	0.00067	0.00045	0.00034	0.00034
NZ_CP034399.1		0.00022	0.00067	0.00011	0	0	0	0	0	0	0.00011	0.00011	0.00011	0.00011	0.00011	0	0	0	0.00011	0.00011	0.00011	0.00022	0.00011	0.00022	0.00146	0.00022	0.00011	0.00011	0	0.00022	0.00011	0	0	0.00034	0.00022	0.00022	0.00022	0.00045	0.00022	0.00045	0	0.00034	0.00034	0.00034	0.00011	0.00067	0.00045	0.00034	0.00034
NZ_CP034404.1		0.00022	0.00067	0.00011	0	0	0	0	0	0	0.00011	0.00011	0.00011	0.00011	0.00011	0	0	0	0.00011	0.00011	0.00011	0.00022	0.00011	0.00022	0.00146	0.00022	0.00011	0.00011	0	0.00022	0.00011	0	0	0.00034	0.00022	0.00022	0.00022	0.00045	0.00022	0.00045	0	0.00034	0.00034	0.00034	0.00011	0.00067	0.00045	0.00034	0.00034
NZ_CP034589.1		0.00022	0.00067	0.00011	0	0	0	0	0	0	0.00011	0.00011	0.00011	0.00011	0.00011	0	0	0	0.00011	0.00011	0.00011	0.00022	0.00011	0.00022	0.00146	0.00022	0.00011	0.00011	0	0.00022	0.00011	0	0	0.00034	0.00022	0.00022	0.00022	0.00045	0.00022	0.00045	0	0.00034	0.00034	0.00034	0.00011	0.00067	0.00045	0.00034	0.00034
NZ_CP034595.1		0.00022	0.00067	0.00011	0	0	0	0	0	0	0.00011	0.00011	0.00011	0.00011	0.00011	0	0	0	0.00011	0.00011	0.00011	0.00022	0.00011	0.00022	0.00146	0.00022	0.00011	0.00011	0	0.00022	0.00011	0	0	0.00034	0.00022	0.00022	0.00022	0.00045	0.00022	0.00045	0	0.00034	0.00034	0.00034	0.00011	0.00067	0.00045	0.00034	0.00034
NZ_CP034658.1		0.00022	0.00067	0.00011	0	0	0	0	0	0	0.00011	0.00011	0.00011	0.00011	0.00011	0	0	0	0.00011	0.00011	0.00011	0.00022	0.00011	0.00022	0.00146	0.00022	0.00011	0.00011	0	0.00022	0.00011	0	0	0.00034	0.00022	0.00022	0.00022	0.00045	0.00022	0.00045	0	0.00034	0.00034	0.00034	0.00011	0.00067	0.00045	0.00034	0.00034
NZ_CP034738.1		0.00022	0.00067	0.00011	0	0	0	0	0	0	0.00011	0.00011	0.00011	0.00011	0.00011	0	0	0	0.00011	0.00011	0.00011	0.00022	0.00011	0.00022	0.00146	0.00022	0.00011	0.00011	0	0.00022	0.00011	0	0	0.00034	0.00022	0.00022	0.00022	0.00045	0.00022	0.00045	0	0.00034	0.00034	0.00034	0.00011	0.00067	0.00045	0.00034	0.00034
NZ_CP034787.1		0.00022	0.00067	0.00011	0	0	0	0	0	0	0.00011	0.00011	0.00011	0.00011	0.00011	0	0	0	0.00011	0.00011	0.00011	0.00022	0.00011	0.00022	0.00146	0.00022	0.00011	0.00011	0	0.00022	0.00011	0	0	0.00034	0.00022	0.00022	0.00022	0.00045	0.00022	0.00045	0	0.00034	0.00034	0.00034	0.00011	0.00067	0.00045	0.00034	0.00034
NZ_CP034792.1		0.00022	0.00067	0.00011	0	0	0	0	0	0	0.00011	0.00011	0.00011	0.00011	0.00011	0	0	0	0.00011	0.00011	0.00011	0.00022	0.00011	0.00022	0.00146	0.00022	0.00011	0.00011	0	0.00022	0.00011	0	0	0.00034	0.00022	0.00022	0.00022	0.00045	0.00022	0.00045	0	0.00034	0.00034	0.00034	0.00011	0.00067	0.00045	0.00034	0.00034
NZ_CP034794.1		0.00022	0.00067	0.00011	0	0	0	0	0	0	0.00011	0.00011	0.00011	0.00011	0.00011	0	0	0	0.00011	0.00011	0.00011	0.00022	0.00011	0.00022	0.00146	0.00022	0.00011	0.00011	0	0.00022	0.00011	0	0	0.00034	0.00022	0.00022	0.00022	0.00045	0.00022	0.00045	0	0.00034	0.00034	0.00034	0.00011	0.00067	0.00045	0.00034	0.00034
NZ_CP034797.1		0.00022	0.00067	0.00011	0	0	0	0	0	0	0.00011	0.00011	0.00011	0.00011	0.00011	0	0	0	0.00011	0.00011	0.00011	0.00022	0.00011	0.00022	0.00146	0.00022	0.00011	0.00011	0	0.00022	0.00011	0	0	0.00034	0.00022	0.00022	0.00022	0.00045	0.00022	0.00045	0	0.00034	0.00034	0.00034	0.00011	0.00067	0.00045	0.00034	0.00034
NZ_CP034799.1		0.00022	0.00067	0.00011	0	0	0	0	0	0	0.00011	0.00011	0.00011	0.00011	0.00011	0	0	0	0.00011	0.00011	0.00011	0.00022	0.00011	0.00022	0.00146	0.00022	0.00011	0.00011	0	0.00022	0.00011	0	0	0.00034	0.00022	0.00022	0.00022	0.00045	0.00022	0.00045	0	0.00034	0.00034	0.00034	0.00011	0.00067	0.00045	0.00034	0.00034
NZ_CP034801.1		0.00022	0.00067	0.00011	0	0	0	0	0	0	0.00011	0.00011	0.00011	0.00011	0.00011	0	0	0	0.00011	0.00011	0.00011	0.00022	0.00011	0.00022	0.00146	0.00022	0.00011	0.00011	0	0.00022	0.00011	0	0	0.00034	0.00022	0.00022	0.00022	0.00045	0.00022	0.00045	0	0.00034	0.00034	0.00034	0.00011	0.00067	0.00045	0.00034	0.00034
NZ_CP034803.1		0.00022	0.00067	0.00011	0	0	0	0	0	0	0.00011	0.00011	0.00011	0.00011	0.00011	0	0	0	0.00011	0.00011	0.00011	0.00022	0.00011	0.00022	0.00146	0.00022	0.00011	0.00011	0	0.00022	0.00011	0	0	0.00034	0.00022	0.00022	0.00022	0.00045	0.00022	0.00045	0	0.00034	0.00034	0.00034	0.00011	0.00067	0.00045	0.00034	0.00034
NZ_CP034806.1		0.00022	0.00067	0.00011	0	0	0	0	0	0	0.00011	0.00011	0.00011	0.00011	0.00011	0	0	0	0.00011	0.00011	0.00011	0.00022	0.00011	0.00022	0.00146	0.00022	0.00011	0.00011	0	0.00022	0.00011	0	0	0.00034	0.00022	0.00022	0.00022	0.00045	0.00022	0.00045	0	0.00034	0.00034	0.00034	0.00011	0.00067	0.00045	0.00034	0.00034
NZ_CP034808.1		0.00022	0.00067	0.00011	0	0	0	0	0	0	0.00011	0.00011	0.00011	0.00011	0.00011	0	0	0	0.00011	0.00011	0.00011	0.00022	0.00011	0.00022	0.00146	0.00022	0.00011	0.00011	0	0.00022	0.00011	0	0	0.00034	0.00022	0.00022	0.00022	0.00045	0.00022	0.00045	0	0.00034	0.00034	0.00034	0.00011	0.00067	0.00045	0.00034	0.00034
NZ_CP034953.2		0.00022	0.00067	0.00011	0	0	0	0	0	0	0.00011	0.00011	0.00011	0.00011	0.00011	0	0	0	0.00011	0.00011	0.00011	0.00022	0.00011	0.00022	0.00146	0.00022	0.00011	0.00011	0	0.00022	0.00011	0	0	0.00034	0.00022	0.00022	0.00022	0.00045	0.00022	0.00045	0	0.00034	0.00034	0.00034	0.00011	0.00067	0.00045	0.00034	0.00034
NZ_CP034958.1		0.00022	0.00067	0.00011	0	0	0	0	0	0	0.00011	0.00011	0.00011	0.00011	0.00011	0	0	0	0.00011	0.00011	0.00011	0.00022	0.00011	0.00022	0.00146	0.00022	0.00011	0.00011	0	0.00022	0.00011	0	0	0.00034	0.00022	0.00022	0.00022	0.00045	0.00022	0.00045	0	0.00034	0.00034	0.00034	0.00011	0.00067	0.00045	0.00034	0.00034
NZ_CP034966.1		0.00022	0.00067	0.00011	0	0	0	0	0	0	0.00011	0.00011	0.00011	0.00011	0.00011	0	0	0	0.00011	0.00011	0.00011	0.00022	0.00011	0.00022	0.00146	0.00022	0.00011	0.00011	0	0.00022	0.00011	0	0	0.00034	0.00022	0.00022	0.00022	0.00045	0.00022	0.00045	0	0.00034	0.00034	0.00034	0.00011	0.00067	0.00045	0.00034	0.00034
NZ_CP035123.1		0.00022	0.00067	0.00011	0	0	0	0	0	0	0.00011	0.00011	0.00011	0.00011	0.00011	0	0	0	0.00011	0.00011	0.00011	0.00022	0.00011	0.00022	0.00146	0.00022	0.00011	0.00011	0	0.00022	0.00011	0	0	0.00034	0.00022	0.00022	0.00022	0.00045	0.00022	0.00045	0	0.00034	0.00034	0.00034	0.00011	0.00067	0.00045	0.00034	0.00034
NZ_CP035312.1		0.00022	0.00067	0.00011	0	0	0	0	0	0	0.00011	0.00011	0.00011	0.00011	0.00011	0	0	0	0.00011	0.00011	0.00011	0.00022	0.00011	0.00022	0.00146	0.00022	0.00011	0.00011	0	0.00022	0.00011	0	0	0.00034	0.00022	0.00022	0.00022	0.00045	0.00022	0.00045	0	0.00034	0.00034	0.00034	0.00011	0.00067	0.00045	0.00034	0.00034
NZ_CP035366.1		0.00022	0.00067	0.00011	0	0	0	0	0	0	0.00011	0.00011	0.00011	0.00011	0.00011	0	0	0	0.00011	0.00011	0.00011	0.00022	0.00011	0.00022	0.00146	0.00022	0.00011	0.00011	0	0.00022	0.00011	0	0	0.00034	0.00022	0.00022	0.00022	0.00045	0.00022	0.00045	0	0.00034	0.00034	0.00034	0.00011	0.00067	0.00045	0.00034	0.00034
NZ_CP035476.1		0.00022	0.00067	0.00011	0	0	0	0	0	0	0.00011	0.00011	0.00011	0.00011	0.00011	0	0	0	0.00011	0.00011	0.00011	0.00022	0.00011	0.00022	0.00146	0.00022	0.00011	0.00011	0	0.00022	0.00011	0	0	0.00034	0.00022	0.00022	0.00022	0.00045	0.00022	0.00045	0	0.00034	0.00034	0.00034	0.00011	0.00067	0.00045	0.00034	0.00034
NZ_CP035477.1		0.00022	0.00067	0.00011	0	0	0	0	0	0	0.00011	0.00011	0.00011	0.00011	0.00011	0	0	0	0.00011	0.00011	0.00011	0.00022	0.00011	0.00022	0.00146	0.00022	0.00011	0.00011	0	0.00022	0.00011	0	0	0.00034	0.00022	0.00022	0.00022	0.00045	0.00022	0.00045	0	0.00034	0.00034	0.00034	0.00011	0.00067	0.00045	0.00034	0.00034
NZ_CP035486.1		0.00022	0.00067	0.00011	0	0	0	0	0	0	0.00011	0.00011	0.00011	0.00011	0.00011	0	0	0	0.00011	0.00011	0.00011	0.00022	0.00011	0.00022	0.00146	0.00022	0.00011	0.00011	0	0.00022	0.00011	0	0	0.00034	0.00022	0.00022	0.00022	0.00045	0.00022	0.00045	0	0.00034	0.00034	0.00034	0.00011	0.00067	0.00045	0.00034	0.00034
NZ_CP035498.1		0.00022	0.00067	0.00011	0	0	0	0	0	0	0.00011	0.00011	0.00011	0.00011	0.00011	0	0	0	0.00011	0.00011	0.00011	0.00022	0.00011	0.00022	0.00146	0.00022	0.00011	0.00011	0	0.00022	0.00011	0	0	0.00034	0.00022	0.00022	0.00022	0.00045	0.00022	0.00045	0	0.00034	0.00034	0.00034	0.00011	0.00067	0.00045	0.00034	0.00034
NZ_CP035516.1		0.00022	0.00067	0.00011	0	0	0	0	0	0	0.00011	0.00011	0.00011	0.00011	0.00011	0	0	0	0.00011	0.00011	0.00011	0.00022	0.00011	0.00022	0.00146	0.00022	0.00011	0.00011	0	0.00022	0.00011	0	0	0.00034	0.00022	0.00022	0.00022	0.00045	0.00022	0.00045	0	0.00034	0.00034	0.00034	0.00011	0.00067	0.00045	0.00034	0.00034
NZ_CP035545.1		0.00022	0.00067	0.00011	0	0	0	0	0	0	0.00011	0.00011	0.00011	0.00011	0.00011	0	0	0	0.00011	0.00011	0.00011	0.00022	0.00011	0.00022	0.00146	0.00022	0.00011	0.00011	0	0.00022	0.00011	0	0	0.00034	0.00022	0.00022	0.00022	0.00045	0.00022	0.00045	0	0.00034	0.00034	0.00034	0.00011	0.00067	0.00045	0.00034	0.00034
NZ_CP035720.1		0.00022	0.00067	0.00011	0	0	0	0	0	0	0.00011	0.00011	0.00011	0.00011	0.00011	0	0	0	0.00011	0.00011	0.00011	0.00022	0.00011	0.00022	0.00146	0.00022	0.00011	0.00011	0	0.00022	0.00011	0	0	0.00034	0.00022	0.00022	0.00022	0.00045	0.00022	0.00045	0	0.00034	0.00034	0.00034	0.00011	0.00067	0.00045	0.00034	0.00034
NZ_CP035751.1		0.00022	0.00067	0.00011	0	0	0	0	0	0	0.00011	0.00011	0.00011	0.00011	0.00011	0	0	0	0.00011	0.00011	0.00011	0.00022	0.00011	0.00022	0.00146	0.00022	0.00011	0.00011	0	0.00022	0.00011	0	0	0.00034	0.00022	0.00022	0.00022	0.00045	0.00022	0.00045	0	0.00034	0.00034	0.00034	0.00011	0.00067	0.00045	0.00034	0.00034
NZ_CP035767.1		0.00022	0.00067	0.00011	0	0	0	0	0	0	0.00011	0.00011	0.00011	0.00011	0.00011	0	0	0	0.00011	0.00011	0.00011	0.00022	0.00011	0.00022	0.00146	0.00022	0.00011	0.00011	0	0.00022	0.00011	0	0	0.00034	0.00022	0.00022	0.00022	0.00045	0.00022	0.00045	0	0.00034	0.00034	0.00034	0.00011	0.00067	0.00045	0.00034	0.00034
NZ_CP035768.1		0.00022	0.00067	0.00011	0	0	0	0	0	0	0.00011	0.00011	0.00011	0.00011	0.00011	0	0	0	0.00011	0.00011	0.00011	0.00022	0.00011	0.00022	0.00146	0.00022	0.00011	0.00011	0	0.00022	0.00011	0	0	0.00034	0.00022	0.00022	0.00022	0.00045	0.00022	0.00045	0	0.00034	0.00034	0.00034	0.00011	0.00067	0.00045	0.00034	0.00034
NZ_CP035770.1		0.00022	0.00067	0.00011	0	0	0	0	0	0	0.00011	0.00011	0.00011	0.00011	0.00011	0	0	0	0.00011	0.00011	0.00011	0.00022	0.00011	0.00022	0.00146	0.00022	0.00011	0.00011	0	0.00022	0.00011	0	0	0.00034	0.00022	0.00022	0.00022	0.00045	0.00022	0.00045	0	0.00034	0.00034	0.00034	0.00011	0.00067	0.00045	0.00034	0.00034
NZ_CP035772.1		0.00022	0.00067	0.00011	0	0	0	0	0	0	0.00011	0.00011	0.00011	0.00011	0.00011	0	0	0	0.00011	0.00011	0.00011	0.00022	0.00011	0.00022	0.00146	0.00022	0.00011	0.00011	0	0.00022	0.00011	0	0	0.00034	0.00022	0.00022	0.00022	0.00045	0.00022	0.00045	0	0.00034	0.00034	0.00034	0.00011	0.00067	0.00045	0.00034	0.00034
NZ_CP035812.1		0.00022	0.00067	0.00011	0	0	0	0	0	0	0.00011	0.00011	0.00011	0.00011	0.00011	0	0	0	0.00011	0.00011	0.00011	0.00022	0.00011	0.00022	0.00146	0.00022	0.00011	0.00011	0	0.00022	0.00011	0	0	0.00034	0.00022	0.00022	0.00022	0.00045	0.00022	0.00045	0	0.00034	0.00034	0.00034	0.00011	0.00067	0.00045	0.00034	0.00034
NZ_CP035817.1		0.00022	0.00067	0.00011	0	0	0	0	0	0	0.00011	0.00011	0.00011	0.00011	0.00011	0	0	0	0.00011	0.00011	0.00011	0.00022	0.00011	0.00022	0.00146	0.00022	0.00011	0.00011	0	0.00022	0.00011	0	0	0.00034	0.00022	0.00022	0.00022	0.00045	0.00022	0.00045	0	0.00034	0.00034	0.00034	0.00011	0.00067	0.00045	0.00034	0.00034
NZ_CP035819.1		0.00022	0.00067	0.00011	0	0	0	0	0	0	0.00011	0.00011	0.00011	0.00011	0.00011	0	0	0	0.00011	0.00011	0.00011	0.00022	0.00011	0.00022	0.00146	0.00022	0.00011	0.00011	0	0.00022	0.00011	0	0	0.00034	0.00022	0.00022	0.00022	0.00045	0.00022	0.00045	0	0.00034	0.00034	0.00034	0.00011	0.00067	0.00045	0.00034	0.00034
NZ_CP035822.1		0.00022	0.00067	0.00011	0	0	0	0	0	0	0.00011	0.00011	0.00011	0.00011	0.00011	0	0	0	0.00011	0.00011	0.00011	0.00022	0.00011	0.00022	0.00146	0.00022	0.00011	0.00011	0	0.00022	0.00011	0	0	0.00034	0.00022	0.00022	0.00022	0.00045	0.00022	0.00045	0	0.00034	0.00034	0.00034	0.00011	0.00067	0.00045	0.00034	0.00034
NZ_CP035832.1		0.00022	0.00067	0.00011	0	0	0	0	0	0	0.00011	0.00011	0.00011	0.00011	0.00011	0	0	0	0.00011	0.00011	0.00011	0.00022	0.00011	0.00022	0.00146	0.00022	0.00011	0.00011	0	0.00022	0.00011	0	0	0.00034	0.00022	0.00022	0.00022	0.00045	0.00022	0.00045	0	0.00034	0.00034	0.00034	0.00011	0.00067	0.00045	0.00034	0.00034
NZ_CP035836.1		0.00022	0.00067	0.00011	0	0	0	0	0	0	0.00011	0.00011	0.00011	0.00011	0.00011	0	0	0	0.00011	0.00011	0.00011	0.00022	0.00011	0.00022	0.00146	0.00022	0.00011	0.00011	0	0.00022	0.00011	0	0	0.00034	0.00022	0.00022	0.00022	0.00045	0.00022	0.00045	0	0.00034	0.00034	0.00034	0.00011	0.00067	0.00045	0.00034	0.00034
NZ_CP035841.1		0.00022	0.00067	0.00011	0	0	0	0	0	0	0.00011	0.00011	0.00011	0.00011	0.00011	0	0	0	0.00011	0.00011	0.00011	0.00022	0.00011	0.00022	0.00146	0.00022	0.00011	0.00011	0	0.00022	0.00011	0	0	0.00034	0.00022	0.00022	0.00022	0.00045	0.00022	0.00045	0	0.00034	0.00034	0.00034	0.00011	0.00067	0.00045	0.00034	0.00034
NZ_CP035846.1		0.00022	0.00067	0.00011	0	0	0	0	0	0	0.00011	0.00011	0.00011	0.00011	0.00011	0	0	0	0.00011	0.00011	0.00011	0.00022	0.00011	0.00022	0.00146	0.00022	0.00011	0.00011	0	0.00022	0.00011	0	0	0.00034	0.00022	0.00022	0.00022	0.00045	0.00022	0.00045	0	0.00034	0.00034	0.00034	0.00011	0.00067	0.00045	0.00034	0.00034
NZ_CP035850.1		0.00022	0.00067	0.00011	0	0	0	0	0	0	0.00011	0.00011	0.00011	0.00011	0.00011	0	0	0	0.00011	0.00011	0.00011	0.00022	0.00011	0.00022	0.00146	0.00022	0.00011	0.00011	0	0.00022	0.00011	0	0	0.00034	0.00022	0.00022	0.00022	0.00045	0.00022	0.00045	0	0.00034	0.00034	0.00034	0.00011	0.00067	0.00045	0.00034	0.00034
NZ_CP035855.1		0.00022	0.00067	0.00011	0	0	0	0	0	0	0.00011	0.00011	0.00011	0.00011	0.00011	0	0	0	0.00011	0.00011	0.00011	0.00022	0.00011	0.00022	0.00146	0.00022	0.00011	0.00011	0	0.00022	0.00011	0	0	0.00034	0.00022	0.00022	0.00022	0.00045	0.00022	0.00045	0	0.00034	0.00034	0.00034	0.00011	0.00067	0.00045	0.00034	0.00034
NZ_CP035860.1		0.00022	0.00067	0.00011	0	0	0	0	0	0	0.00011	0.00011	0.00011	0.00011	0.00011	0	0	0	0.00011	0.00011	0.00011	0.00022	0.00011	0.00022	0.00146	0.00022	0.00011	0.00011	0	0.00022	0.00011	0	0	0.00034	0.00022	0.00022	0.00022	0.00045	0.00022	0.00045	0	0.00034	0.00034	0.00034	0.00011	0.00067	0.00045	0.00034	0.00034
NZ_CP035865.1		0.00022	0.00067	0.00011	0	0	0	0	0	0	0.00011	0.00011	0.00011	0.00011	0.00011	0	0	0	0.00011	0.00011	0.00011	0.00022	0.00011	0.00022	0.00146	0.00022	0.00011	0.00011	0	0.00022	0.00011	0	0	0.00034	0.00022	0.00022	0.00022	0.00045	0.00022	0.00045	0	0.00034	0.00034	0.00034	0.00011	0.00067	0.00045	0.00034	0.00034
NZ_CP035870.1		0.00022	0.00067	0.00011	0	0	0	0	0	0	0.00011	0.00011	0.00011	0.00011	0.00011	0	0	0	0.00011	0.00011	0.00011	0.00022	0.00011	0.00022	0.00146	0.00022	0.00011	0.00011	0	0.00022	0.00011	0	0	0.00034	0.00022	0.00022	0.00022	0.00045	0.00022	0.00045	0	0.00034	0.00034	0.00034	0.00011	0.00067	0.00045	0.00034	0.00034
NZ_CP035874.1		0.00022	0.00067	0.00011	0	0	0	0	0	0	0.00011	0.00011	0.00011	0.00011	0.00011	0	0	0	0.00011	0.00011	0.00011	0.00022	0.00011	0.00022	0.00146	0.00022	0.00011	0.00011	0	0.00022	0.00011	0	0	0.00034	0.00022	0.00022	0.00022	0.00045	0.00022	0.00045	0	0.00034	0.00034	0.00034	0.00011	0.00067	0.00045	0.00034	0.00034
NZ_CP035879.1		0.00022	0.00067	0.00011	0	0	0	0	0	0	0.00011	0.00011	0.00011	0.00011	0.00011	0	0	0	0.00011	0.00011	0.00011	0.00022	0.00011	0.00022	0.00146	0.00022	0.00011	0.00011	0	0.00022	0.00011	0	0	0.00034	0.00022	0.00022	0.00022	0.00045	0.00022	0.00045	0	0.00034	0.00034	0.00034	0.00011	0.00067	0.00045	0.00034	0.00034
NZ_CP035882.1		0.00022	0.00067	0.00011	0	0	0	0	0	0	0.00011	0.00011	0.00011	0.00011	0.00011	0	0	0	0.00011	0.00011	0.00011	0.00022	0.00011	0.00022	0.00146	0.00022	0.00011	0.00011	0	0.00022	0.00011	0	0	0.00034	0.00022	0.00022	0.00022	0.00045	0.00022	0.00045	0	0.00034	0.00034	0.00034	0.00011	0.00067	0.00045	0.00034	0.00034
NZ_CP035884.1		0.00022	0.00067	0.00011	0	0	0	0	0	0	0.00011	0.00011	0.00011	0.00011	0.00011	0	0	0	0.00011	0.00011	0.00011	0.00022	0.00011	0.00022	0.00146	0.00022	0.00011	0.00011	0	0.00022	0.00011	0	0	0.00034	0.00022	0.00022	0.00022	0.00045	0.00022	0.00045	0	0.00034	0.00034	0.00034	0.00011	0.00067	0.00045	0.00034	0.00034
NZ_CP035944.1		0.00022	0.00067	0.00011	0	0	0	0	0	0	0.00011	0.00011	0.00011	0.00011	0.00011	0	0	0	0.00011	0.00011	0.00011	0.00022	0.00011	0.00022	0.00146	0.00022	0.00011	0.00011	0	0.00022	0.00011	0	0	0.00034	0.00022	0.00022	0.00022	0.00045	0.00022	0.00045	0	0.00034	0.00034	0.00034	0.00011	0.00067	0.00045	0.00034	0.00034
NZ_CP036177.1		0.00022	0.00067	0.00011	0	0	0	0	0	0	0.00011	0.00011	0.00011	0.00011	0.00011	0	0	0	0.00011	0.00011	0.00011	0.00022	0.00011	0.00022	0.00146	0.00022	0.00011	0.00011	0	0.00022	0.00011	0	0	0.00034	0.00022	0.00022	0.00022	0.00045	0.00022	0.00045	0	0.00034	0.00034	0.00034	0.00011	0.00067	0.00045	0.00034	0.00034
NZ_CP036202.1		0.00022	0.00067	0.00011	0	0	0	0	0	0	0.00011	0.00011	0.00011	0.00011	0.00011	0	0	0	0.00011	0.00011	0.00011	0.00022	0.00011	0.00022	0.00146	0.00022	0.00011	0.00011	0	0.00022	0.00011	0	0	0.00034	0.00022	0.00022	0.00022	0.00045	0.00022	0.00045	0	0.00034	0.00034	0.00034	0.00011	0.00067	0.00045	0.00034	0.00034
NZ_CP036245.1		0.00022	0.00067	0.00011	0	0	0	0	0	0	0.00011	0.00011	0.00011	0.00011	0.00011	0	0	0	0.00011	0.00011	0.00011	0.00022	0.00011	0.00022	0.00146	0.00022	0.00011	0.00011	0	0.00022	0.00011	0	0	0.00034	0.00022	0.00022	0.00022	0.00045	0.00022	0.00045	0	0.00034	0.00034	0.00034	0.00011	0.00067	0.00045	0.00034	0.00034
NZ_CP037449.1		0.00022	0.00067	0.00011	0	0	0	0	0	0	0.00011	0.00011	0.00011	0.00011	0.00011	0	0	0	0.00011	0.00011	0.00011	0.00022	0.00011	0.00022	0.00146	0.00022	0.00011	0.00011	0	0.00022	0.00011	0	0	0.00034	0.00022	0.00022	0.00022	0.00045	0.00022	0.00045	0	0.00034	0.00034	0.00034	0.00011	0.00067	0.00045	0.00034	0.00034
NZ_CP037857.2		0.00022	0.00067	0.00011	0	0	0	0	0	0	0.00011	0.00011	0.00011	0.00011	0.00011	0	0	0	0.00011	0.00011	0.00011	0.00022	0.00011	0.00022	0.00146	0.00022	0.00011	0.00011	0	0.00022	0.00011	0	0	0.00034	0.00022	0.00022	0.00022	0.00045	0.00022	0.00045	0	0.00034	0.00034	0.00034	0.00011	0.00067	0.00045	0.00034	0.00034
NZ_CP037903.1		0.00022	0.00067	0.00011	0	0	0	0	0	0	0.00011	0.00011	0.00011	0.00011	0.00011	0	0	0	0.00011	0.00011	0.00011	0.00022	0.00011	0.00022	0.00146	0.00022	0.00011	0.00011	0	0.00022	0.00011	0	0	0.00034	0.00022	0.00022	0.00022	0.00045	0.00022	0.00045	0	0.00034	0.00034	0.00034	0.00011	0.00067	0.00045	0.00034	0.00034
NZ_CP037910.1		0.00022	0.00067	0.00011	0	0	0	0	0	0	0.00011	0.00011	0.00011	0.00011	0.00011	0	0	0	0.00011	0.00011	0.00011	0.00022	0.00011	0.00022	0.00146	0.00022	0.00011	0.00011	0	0.00022	0.00011	0	0	0.00034	0.00022	0.00022	0.00022	0.00045	0.00022	0.00045	0	0.00034	0.00034	0.00034	0.00011	0.00067	0.00045	0.00034	0.00034
NZ_CP037941.1		0.00022	0.00067	0.00011	0	0	0	0	0	0	0.00011	0.00011	0.00011	0.00011	0.00011	0	0	0	0.00011	0.00011	0.00011	0.00022	0.00011	0.00022	0.00146	0.00022	0.00011	0.00011	0	0.00022	0.00011	0	0	0.00034	0.00022	0.00022	0.00022	0.00045	0.00022	0.00045	0	0.00034	0.00034	0.00034	0.00011	1.02754	0.00045	0.00034	0.00034
NZ_CP037943.1		0.00022	0.00067	0.00011	0	0	0	0	0	0	0.00011	0.00011	0.00011	0.00011	0.00011	0	0	0	0.00011	0.00011	0.00011	0.00022	0.00011	0.00022	0.00146	0.00022	0.00011	0.00011	0	0.00022	0.00011	0	0	0.00034	0.00022	0.00022	0.00022	0.00045	0.00022	0.00045	0	0.00034	0.00034	0.00034	0.00011	0.00067	0.00045	0.00034	0.00034
NZ_CP037945.1		0.00022	0.00067	0.00011	0	0	0	0	0	0	0.00011	0.00011	0.00011	0.00011	0.00011	0	0	0	0.00011	0.00011	0.00011	0.00022	0.00011	0.00022	0.00146	0.00022	0.00011	0.00011	0	0.00022	0.00011	0	0	0.00034	0.00022	0.00022	0.00022	0.00045	0.00022	0.00045	0	0.00034	0.00034	0.00034	0.00011	0.00067	0.00045	0.00034	0.00034
NZ_CP038138.1		0.00022	0.00067	0.00011	0	0	0	0	0	0	0.00011	0.00011	0.00011	0.00011	0.00011	0	0	0	0.00011	0.00011	0.00011	0.00022	0.00011	0.00022	0.00146	0.00022	0.00011	0.00011	0	0.00022	0.00011	0	0	0.00034	0.00022	0.00022	0.00022	0.00045	0.00022	0.00045	0	0.00034	0.00034	0.00034	0.00011	1.02754	0.00045	0.00034	0.00034
NZ_CP038180.1		0.00022	0.00067	0.00011	0	0	0	0	0	0	0.00011	0.00011	0.00011	0.00011	0.00011	0	0	0	0.00011	0.00011	0.00011	0.00022	0.00011	0.00022	0.00146	0.00022	0.00011	0.00011	0	0.00022	0.00011	0	0	0.00034	0.00022	0.00022	0.00022	0.00045	0.00022	0.00045	0	0.00034	0.00034	0.00034	0.00011	0.00067	0.00045	0.00034	0.00034
NZ_CP038282.1		0.00022	0.00067	0.00011	0	0	0	0	0	0	0.00011	0.00011	0.00011	0.00011	0.00011	0	0	0	0.00011	0.00011	0.00011	0.00022	0.00011	0.00022	0.00146	0.00022	0.00011	0.00011	0	0.00022	0.00011	0	0	0.00034	0.00022	0.00022	0.00022	0.00045	0.00022	0.00045	0	0.00034	0.00034	0.00034	0.00011	0.00067	0.00045	0.00034	0.00034
NZ_CP038284.1		0.00022	0.00067	0.00011	0	0	0	0	0	0	0.00011	0.00011	0.00011	0.00011	0.00011	0	0	0	0.00011	0.00011	0.00011	0.00022	0.00011	0.00022	0.00146	0.00022	0.00011	0.00011	0	0.00022	0.00011	0	0	0.00034	0.00022	0.00022	0.00022	0.00045	0.00022	0.00045	0	0.00034	0.00034	0.00034	0.00011	0.00067	0.00045	0.00034	0.00034
NZ_CP038287.1		0.00022	0.00067	0.00011	0	0	0	0	0	0	0.00011	0.00011	0.00011	0.00011	0.00011	0	0	0	0.00011	0.00011	0.00011	0.00022	0.00011	0.00022	0.00146	0.00022	0.00011	0.00011	0	0.00022	0.00011	0	0	0.00034	0.00022	0.00022	0.00022	0.00045	0.00022	0.00045	0	0.00034	0.00034	0.00034	0.00011	0.00067	0.00045	0.00034	0.00034
NZ_CP038290.1		0.00022	0.00067	0.00011	0	0	0	0	0	0	0.00011	0.00011	0.00011	0.00011	0.00011	0	0	0	0.00011	0.00011	0.00011	0.00022	0.00011	0.00022	0.00146	0.00022	0.00011	0.00011	0	0.00022	0.00011	0	0	0.00034	0.00022	0.00022	0.00022	0.00045	0.00022	0.00045	0	0.00034	0.00034	0.00034	0.00011	0.00067	0.00045	0.00034	0.00034
NZ_CP038292.1		0.00022	0.00067	0.00011	0	0	0	0	0	0	0.00011	0.00011	0.00011	0.00011	0.00011	0	0	0	0.00011	0.00011	0.00011	0.00022	0.00011	0.00022	0.00146	0.00022	0.00011	0.00011	0	0.00022	0.00011	0	0	0.00034	0.00022	0.00022	0.00022	0.00045	0.00022	0.00045	0	0.00034	0.00034	0.00034	0.00011	0.00067	0.00045	0.00034	0.00034
NZ_CP038295.1		0.00022	0.00067	0.00011	0	0	0	0	0	0	0.00011	0.00011	0.00011	0.00011	0.00011	0	0	0	0.00011	0.00011	0.00011	0.00022	0.00011	0.00022	0.00146	0.00022	0.00011	0.00011	0	0.00022	0.00011	0	0	0.00034	0.00022	0.00022	0.00022	0.00045	0.00022	0.00045	0	0.00034	0.00034	0.00034	0.00011	0.00067	0.00045	0.00034	0.00034
NZ_CP038300.1		0.00022	0.00067	0.00011	0	0	0	0	0	0	0.00011	0.00011	0.00011	0.00011	0.00011	0	0	0	0.00011	0.00011	0.00011	0.00022	0.00011	0.00022	0.00146	0.00022	0.00011	0.00011	0	0.00022	0.00011	0	0	0.00034	0.00022	0.00022	0.00022	0.00045	0.00022	0.00045	0	0.00034	0.00034	0.00034	0.00011	0.00067	0.00045	0.00034	0.00034
NZ_CP038302.1		0.00022	0.00067	0.00011	0	0	0	0	0	0	0.00011	0.00011	0.00011	0.00011	0.00011	0	0	0	0.00011	0.00011	0.00011	0.00022	0.00011	0.00022	0.00146	0.00022	0.00011	0.00011	0	0.00022	0.00011	0	0	0.00034	0.00022	0.00022	0.00022	0.00045	0.00022	0.00045	0	0.00034	0.00034	0.00034	0.00011	0.00067	0.00045	0.00034	0.00034
NZ_CP038305.1		0.00022	0.00067	0.00011	0	0	0	0	0	0	0.00011	0.00011	0.00011	0.00011	0.00011	0	0	0	0.00011	0.00011	0.00011	0.00022	0.00011	0.00022	0.00146	0.00022	0.00011	0.00011	0	0.00022	0.00011	0	0	0.00034	0.00022	0.00022	0.00022	0.00045	0.00022	0.00045	0	0.00034	0.00034	0.00034	0.00011	0.00067	0.00045	0.00034	0.00034
NZ_CP038309.1		0.00022	0.00067	0.00011	0	0	0	0	0	0	0.00011	0.00011	0.00011	0.00011	0.00011	0	0	0	0.00011	0.00011	0.00011	0.00022	0.00011	0.00022	0.00146	0.00022	0.00011	0.00011	0	0.00022	0.00011	0	0	0.00034	0.00022	0.00022	0.00022	0.00045	0.00022	0.00045	0	0.00034	0.00034	0.00034	0.00011	0.00067	0.00045	0.00034	0.00034
NZ_CP038313.1		0.00022	0.00067	0.00011	0	0	0	0	0	0	0.00011	0.00011	0.00011	0.00011	0.00011	0	0	0	0.00011	0.00011	0.00011	0.00022	0.00011	0.00022	0.00146	0.00022	0.00011	0.00011	0	0.00022	0.00011	0	0	0.00034	0.00022	0.00022	0.00022	0.00045	0.00022	0.00045	0	0.00034	0.00034	0.00034	0.00011	0.00067	0.00045	0.00034	0.00034
NZ_CP038316.1		0.00022	0.00067	0.00011	0	0	0	0	0	0	0.00011	0.00011	0.00011	0.00011	0.00011	0	0	0	0.00011	0.00011	0.00011	0.00022	0.00011	0.00022	0.00146	0.00022	0.00011	0.00011	0	0.00022	0.00011	0	0	0.00034	0.00022	0.00022	0.00022	0.00045	0.00022	0.00045	0	0.00034	0.00034	0.00034	0.00011	0.00067	0.00045	0.00034	0.00034
NZ_CP038319.1		0.00022	0.00067	0.00011	0	0	0	0	0	0	0.00011	0.00011	0.00011	0.00011	0.00011	0	0	0	0.00011	0.00011	0.00011	0.00022	0.00011	0.00022	0.00146	0.00022	0.00011	0.00011	0	0.00022	0.00011	0	0	0.00034	0.00022	0.00022	0.00022	0.00045	0.00022	0.00045	0	0.00034	0.00034	0.00034	0.00011	0.00067	0.00045	0.00034	0.00034
NZ_CP038321.1		0.00022	0.00067	0.00011	0	0	0	0	0	0	0.00011	0.00011	0.00011	0.00011	0.00011	0	0	0	0.00011	0.00011	0.00011	0.00022	0.00011	0.00022	0.00146	0.00022	0.00011	0.00011	0	0.00022	0.00011	0	0	0.00034	0.00022	0.00022	0.00022	0.00045	0.00022	0.00045	0	0.00034	0.00034	0.00034	0.00011	0.00067	0.00045	0.00034	0.00034
NZ_CP038324.1		0.00022	0.00067	0.00011	0	0	0	0	0	0	0.00011	0.00011	0.00011	0.00011	0.00011	0	0	0	0.00011	0.00011	0.00011	0.00022	0.00011	0.00022	0.00146	0.00022	0.00011	0.00011	0	0.00022	0.00011	0	0	0.00034	0.00022	0.00022	0.00022	0.00045	0.00022	0.00045	0	0.00034	0.00034	0.00034	0.00011	0.00067	0.00045	0.00034	0.00034
NZ_CP038328.1		0.00022	0.00067	0.00011	0	0	0	0	0	0	0.00011	0.00011	0.00011	0.00011	0.00011	0	0	0	0.00011	0.00011	0.00011	0.00022	0.00011	0.00022	0.00146	0.00022	0.00011	0.00011	0	0.00022	0.00011	0	0	0.00034	0.00022	0.00022	0.00022	0.00045	0.00022	0.00045	0	0.00034	0.00034	0.00034	0.00011	0.00067	0.00045	0.00034	0.00034
NZ_CP038333.1		0.00022	0.00067	0.00011	0	0	0	0	0	0	0.00011	0.00011	0.00011	0.00011	0.00011	0	0	0	0.00011	0.00011	0.00011	0.00022	0.00011	0.00022	0.00146	0.00022	0.00011	0.00011	0	0.00022	0.00011	0	0	0.00034	0.00022	0.00022	0.00022	0.00045	0.00022	0.00045	0	0.00034	0.00034	0.00034	0.00011	0.00067	0.00045	0.00034	0.00034
NZ_CP038336.1		0.00022	0.00067	0.00011	0	0	0	0	0	0	0.00011	0.00011	0.00011	0.00011	0.00011	0	0	0	0.00011	0.00011	0.00011	0.00022	0.00011	0.00022	0.00146	0.00022	0.00011	0.00011	0	0.00022	0.00011	0	0	0.00034	0.00022	0.00022	0.00022	0.00045	0.00022	0.00045	0	0.00034	0.00034	0.00034	0.00011	0.00067	0.00045	0.00034	0.00034
NZ_CP038339.1		0.00022	0.00067	0.00011	0	0	0	0	0	0	0.00011	0.00011	0.00011	0.00011	0.00011	0	0	0	0.00011	0.00011	0.00011	0.00022	0.00011	0.00022	0.00146	0.00022	0.00011	0.00011	0	0.00022	0.00011	0	0	0.00034	0.00022	0.00022	0.00022	0.00045	0.00022	0.00045	0	0.00034	0.00034	0.00034	0.00011	0.00067	0.00045	0.00034	0.00034
NZ_CP038342.1		0.00022	0.00067	0.00011	0	0	0	0	0	0	0.00011	0.00011	0.00011	0.00011	0.00011	0	0	0	0.00011	0.00011	0.00011	0.00022	0.00011	0.00022	0.00146	0.00022	0.00011	0.00011	0	0.00022	0.00011	0	0	0.00034	0.00022	0.00022	0.00022	0.00045	0.00022	0.00045	0	0.00034	0.00034	0.00034	0.00011	0.00067	0.00045	0.00034	0.00034
NZ_CP038344.1		0.00022	0.00067	0.00011	0	0	0	0	0	0	0.00011	0.00011	0.00011	0.00011	0.00011	0	0	0	0.00011	0.00011	0.00011	0.00022	0.00011	0.00022	0.00146	0.00022	0.00011	0.00011	0	0.00022	0.00011	0	0	0.00034	0.00022	0.00022	0.00022	0.00045	0.00022	0.00045	0	0.00034	0.00034	0.00034	0.00011	0.00067	0.00045	0.00034	0.00034
NZ_CP038346.1		0.00022	0.00067	0.00011	0	0	0	0	0	0	0.00011	0.00011	0.00011	0.00011	0.00011	0	0	0	0.00011	0.00011	0.00011	0.00022	0.00011	0.00022	0.00146	0.00022	0.00011	0.00011	0	0.00022	0.00011	0	0	0.00034	0.00022	0.00022	0.00022	0.00045	0.00022	0.00045	0	0.00034	0.00034	0.00034	0.00011	0.00067	0.00045	0.00034	0.00034
NZ_CP038349.1		0.00022	0.00067	0.00011	0	0	0	0	0	0	0.00011	0.00011	0.00011	0.00011	0.00011	0	0	0	0.00011	0.00011	0.00011	0.00022	0.00011	0.00022	0.00146	0.00022	0.00011	0.00011	0	0.00022	0.00011	0	0	0.00034	0.00022	0.00022	0.00022	0.00045	0.00022	0.00045	0	0.00034	0.00034	0.00034	0.00011	0.00067	0.00045	0.00034	0.00034
NZ_CP038351.1		0.00022	0.00067	0.00011	0	0	0	0	0	0	0.00011	0.00011	0.00011	0.00011	0.00011	0	0	0	0.00011	0.00011	0.00011	0.00022	0.00011	0.00022	0.00146	0.00022	0.00011	0.00011	0	0.00022	0.00011	0	0	0.00034	0.00022	0.00022	0.00022	0.00045	0.00022	0.00045	0	0.00034	0.00034	0.00034	0.00011	0.00067	0.00045	0.00034	0.00034
NZ_CP038353.1		0.00022	0.00067	0.00011	0	0	0	0	0	0	0.00011	0.00011	0.00011	0.00011	0.00011	0	0	0	0.00011	0.00011	0.00011	0.00022	0.00011	0.00022	0.00146	0.00022	0.00011	0.00011	0	0.00022	0.00011	0	0	0.00034	0.00022	0.00022	0.00022	0.00045	0.00022	0.00045	0	0.00034	0.00034	0.00034	0.00011	0.00067	0.00045	0.00034	0.00034
NZ_CP038355.1		0.00022	0.00067	0.00011	0	0	0	0	0	0	0.00011	0.00011	0.00011	0.00011	0.00011	0	0	0	0.00011	0.00011	0.00011	0.00022	0.00011	0.00022	0.00146	0.00022	0.00011	0.00011	0	0.00022	0.00011	0	0	0.00034	0.00022	0.00022	0.00022	0.00045	0.00022	0.00045	0	0.00034	0.00034	0.00034	0.00011	0.00067	0.00045	0.00034	0.00034
NZ_CP038357.1		0.00022	0.00067	0.00011	0	0	0	0	0	0	0.00011	0.00011	0.00011	0.00011	0.00011	0	0	0	0.00011	0.00011	0.00011	0.00022	0.00011	0.00022	0.00146	0.00022	0.00011	0.00011	0	0.00022	0.00011	0	0	0.00034	0.00022	0.00022	0.00022	0.00045	0.00022	0.00045	0	0.00034	0.00034	0.00034	0.00011	0.00067	0.00045	0.00034	0.00034
NZ_CP038360.1		0.00022	0.00067	0.00011	0	0	0	0	0	0	0.00011	0.00011	0.00011	0.00011	0.00011	0	0	0	0.00011	0.00011	0.00011	0.00022	0.00011	0.00022	0.00146	0.00022	0.00011	0.00011	0	0.00022	0.00011	0	0	0.00034	0.00022	0.00022	0.00022	0.00045	0.00022	0.00045	0	0.00034	0.00034	0.00034	0.00011	0.00067	0.00045	0.00034	0.00034
NZ_CP038363.1		0.00022	0.00067	0.00011	0	0	0	0	0	0	0.00011	0.00011	0.00011	0.00011	0.00011	0	0	0	0.00011	0.00011	0.00011	0.00022	0.00011	0.00022	0.00146	0.00022	0.00011	0.00011	0	0.00022	0.00011	0	0	0.00034	0.00022	0.00022	0.00022	0.00045	0.00022	0.00045	0	0.00034	0.00034	0.00034	0.00011	0.00067	0.00045	0.00034	0.00034
NZ_CP038366.1		0.00022	0.00067	0.00011	0	0	0	0	0	0	0.00011	0.00011	0.00011	0.00011	0.00011	0	0	0	0.00011	0.00011	0.00011	0.00022	0.00011	0.00022	0.00146	0.00022	0.00011	0.00011	0	0.00022	0.00011	0	0	0.00034	0.00022	0.00022	0.00022	0.00045	0.00022	0.00045	0	0.00034	0.00034	0.00034	0.00011	0.00067	0.00045	0.00034	0.00034
NZ_CP038369.1		0.00022	0.00067	0.00011	0	0	0	0	0	0	0.00011	0.00011	0.00011	0.00011	0.00011	0	0	0	0.00011	0.00011	0.00011	0.00022	0.00011	0.00022	0.00146	0.00022	0.00011	0.00011	0	0.00022	0.00011	0	0	0.00034	0.00022	0.00022	0.00022	0.00045	0.00022	0.00045	0	0.00034	0.00034	0.00034	0.00011	0.00067	0.00045	0.00034	0.00034
NZ_CP038372.1		0.00022	0.00067	0.00011	0	0	0	0	0	0	0.00011	0.00011	0.00011	0.00011	0.00011	0	0	0	0.00011	0.00011	0.00011	0.00022	0.00011	0.00022	0.00146	0.00022	0.00011	0.00011	0	0.00022	0.00011	0	0	0.00034	0.00022	0.00022	0.00022	0.00045	0.00022	0.00045	0	0.00034	0.00034	0.00034	0.00011	0.00067	0.00045	0.00034	0.00034
NZ_CP038374.1		0.00022	0.00067	0.00011	0	0	0	0	0	0	0.00011	0.00011	0.00011	0.00011	0.00011	0	0	0	0.00011	0.00011	0.00011	0.00022	0.00011	0.00022	0.00146	0.00022	0.00011	0.00011	0	0.00022	0.00011	0	0	0.00034	0.00022	0.00022	0.00022	0.00045	0.00022	0.00045	0	0.00034	0.00034	0.00034	0.00011	0.00067	0.00045	0.00034	0.00034
NZ_CP038376.1		0.00022	0.00067	0.00011	0	0	0	0	0	0	0.00011	0.00011	0.00011	0.00011	0.00011	0	0	0	0.00011	0.00011	0.00011	0.00022	0.00011	0.00022	0.00146	0.00022	0.00011	0.00011	0	0.00022	0.00011	0	0	0.00034	0.00022	0.00022	0.00022	0.00045	0.00022	0.00045	0	0.00034	0.00034	0.00034	0.00011	0.00067	0.00045	0.00034	0.00034
NZ_CP038380.1		0.00022	0.00067	0.00011	0	0	0	0	0	0	0.00011	0.00011	0.00011	0.00011	0.00011	0	0	0	0.00011	0.00011	0.00011	0.00022	0.00011	0.00022	0.00146	0.00022	0.00011	0.00011	0	0.00022	0.00011	0	0	0.00034	0.00022	0.00022	0.00022	0.00045	0.00022	0.00045	0	0.00034	0.00034	0.00034	0.00011	0.00067	0.00045	0.00034	0.00034
NZ_CP038383.1		0.00022	0.00067	0.00011	0	0	0	0	0	0	0.00011	0.00011	0.00011	0.00011	0.00011	0	0	0	0.00011	0.00011	0.00011	0.00022	0.00011	0.00022	0.00146	0.00022	0.00011	0.00011	0	0.00022	0.00011	0	0	0.00034	0.00022	0.00022	0.00022	0.00045	0.00022	0.00045	0	0.00034	0.00034	0.00034	0.00011	0.00067	0.00045	0.00034	0.00034
NZ_CP038386.1		0.00022	0.00067	0.00011	0	0	0	0	0	0	0.00011	0.00011	0.00011	0.00011	0.00011	0	0	0	0.00011	0.00011	0.00011	0.00022	0.00011	0.00022	0.00146	0.00022	0.00011	0.00011	0	0.00022	0.00011	0	0	0.00034	0.00022	0.00022	0.00022	0.00045	0.00022	0.00045	0	0.00034	0.00034	0.00034	0.00011	0.00067	0.00045	0.00034	0.00034
NZ_CP038389.1		0.00022	0.00067	0.00011	0	0	0	0	0	0	0.00011	0.00011	0.00011	0.00011	0.00011	0	0	0	0.00011	0.00011	0.00011	0.00022	0.00011	0.00022	0.00146	0.00022	0.00011	0.00011	0	0.00022	0.00011	0	0	0.00034	0.00022	0.00022	0.00022	0.00045	0.00022	0.00045	0	0.00034	0.00034	0.00034	0.00011	0.00067	0.00045	0.00034	0.00034
NZ_CP038394.1		0.00022	0.00067	0.00011	0	0	0	0	0	0	0.00011	0.00011	0.00011	0.00011	0.00011	0	0	0	0.00011	0.00011	0.00011	0.00022	0.00011	0.00022	0.00146	0.00022	0.00011	0.00011	0	0.00022	0.00011	0	0	0.00034	0.00022	0.00022	0.00022	0.00045	0.00022	0.00045	0	0.00034	0.00034	0.00034	0.00011	0.00067	0.00045	0.00034	0.00034
NZ_CP038398.1		0.00022	0.00067	0.00011	0	0	0	0	0	0	0.00011	0.00011	0.00011	0.00011	0.00011	0	0	0	0.00011	0.00011	0.00011	0.00022	0.00011	0.00022	0.00146	0.00022	0.00011	0.00011	0	0.00022	0.00011	0	0	0.00034	0.00022	0.00022	0.00022	0.00045	0.00022	0.00045	0	0.00034	0.00034	0.00034	0.00011	0.00067	0.00045	0.00034	0.00034
NZ_CP038402.1		0.00022	0.00067	0.00011	0	0	0	0	0	0	0.00011	0.00011	0.00011	0.00011	0.00011	0	0	0	0.00011	0.00011	0.00011	0.00022	0.00011	0.00022	0.00146	0.00022	0.00011	0.00011	0	0.00022	0.00011	0	0	0.00034	0.00022	0.00022	0.00022	0.00045	0.00022	0.00045	0	0.00034	0.00034	0.00034	0.00011	0.00067	0.00045	0.00034	0.00034
NZ_CP038405.1		0.00022	0.00067	0.00011	0	0	0	0	0	0	0.00011	0.00011	0.00011	0.00011	0.00011	0	0	0	0.00011	0.00011	0.00011	0.00022	0.00011	0.00022	0.00146	0.00022	0.00011	0.00011	0	0.00022	0.00011	0	0	0.00034	0.00022	0.00022	0.00022	0.00045	0.00022	0.00045	0	0.00034	0.00034	0.00034	0.00011	0.00067	0.00045	0.00034	0.00034
NZ_CP038408.1		0.00022	0.00067	0.00011	0	0	0	0	0	0	0.00011	0.00011	0.00011	0.00011	0.00011	0	0	0	0.00011	0.00011	0.00011	0.00022	0.00011	0.00022	0.00146	0.00022	0.00011	0.00011	0	0.00022	0.00011	0	0	0.00034	0.00022	0.00022	0.00022	0.00045	0.00022	0.00045	0	0.00034	0.00034	0.00034	0.00011	0.00067	0.00045	0.00034	0.00034
NZ_CP038412.1		0.00022	0.00067	0.00011	0	0	0	0	0	0	0.00011	0.00011	0.00011	0.00011	0.00011	0	0	0	0.00011	0.00011	0.00011	0.00022	0.00011	0.00022	0.00146	0.00022	0.00011	0.00011	0	0.00022	0.00011	0	0	0.00034	0.00022	0.00022	0.00022	0.00045	0.00022	0.00045	0	0.00034	0.00034	0.00034	0.00011	0.00067	0.00045	0.00034	0.00034
NZ_CP038414.1		0.00022	0.00067	0.00011	0	0	0	0	0	0	0.00011	0.00011	0.00011	0.00011	0.00011	0	0	0	0.00011	0.00011	0.00011	0.00022	0.00011	0.00022	0.00146	0.00022	0.00011	0.00011	0	0.00022	0.00011	0	0	0.00034	0.00022	0.00022	0.00022	0.00045	0.00022	0.00045	0	0.00034	0.00034	0.00034	0.00011	0.00067	0.00045	0.00034	0.00034
NZ_CP038416.1		0.00022	0.00067	0.00011	0	0	0	0	0	0	0.00011	0.00011	0.00011	0.00011	0.00011	0	0	0	0.00011	0.00011	0.00011	0.00022	0.00011	0.00022	0.00146	0.00022	0.00011	0.00011	0	0.00022	0.00011	0	0	0.00034	0.00022	0.00022	0.00022	0.00045	0.00022	0.00045	0	0.00034	0.00034	0.00034	0.00011	0.00067	0.00045	0.00034	0.00034
NZ_CP038419.1		0.00022	0.00067	0.00011	0	0	0	0	0	0	0.00011	0.00011	0.00011	0.00011	0.00011	0	0	0	0.00011	0.00011	0.00011	0.00022	0.00011	0.00022	0.00146	0.00022	0.00011	0.00011	0	0.00022	0.00011	0	0	0.00034	0.00022	0.00022	0.00022	0.00045	0.00022	0.00045	0	0.00034	0.00034	0.00034	0.00011	0.00067	0.00045	0.00034	0.00034
NZ_CP038421.1		0.00022	0.00067	0.00011	0	0	0	0	0	0	0.00011	0.00011	0.00011	0.00011	0.00011	0	0	0	0.00011	0.00011	0.00011	0.00022	0.00011	0.00022	0.00146	0.00022	0.00011	0.00011	0	0.00022	0.00011	0	0	0.00034	0.00022	0.00022	0.00022	0.00045	0.00022	0.00045	0	0.00034	0.00034	0.00034	0.00011	0.00067	0.00045	0.00034	0.00034
NZ_CP038423.1		0.00022	0.00067	0.00011	0	0	0	0	0	0	0.00011	0.00011	0.00011	0.00011	0.00011	0	0	0	0.00011	0.00011	0.00011	0.00022	0.00011	0.00022	0.00146	0.00022	0.00011	0.00011	0	0.00022	0.00011	0	0	0.00034	0.00022	0.00022	0.00022	0.00045	0.00022	0.00045	0	0.00034	0.00034	0.00034	0.00011	0.00067	0.00045	0.00034	0.00034
NZ_CP038425.1		0.00022	0.00067	0.00011	0	0	0	0	0	0	0.00011	0.00011	0.00011	0.00011	0.00011	0	0	0	0.00011	0.00011	0.00011	0.00022	0.00011	0.00022	0.00146	0.00022	0.00011	0.00011	0	0.00022	0.00011	0	0	0.00034	0.00022	0.00022	0.00022	0.00045	0.00022	0.00045	0	0.00034	0.00034	0.00034	0.00011	0.00067	0.00045	0.00034	0.00034
NZ_CP038428.1		0.00022	0.00067	0.00011	0	0	0	0	0	0	0.00011	0.00011	0.00011	0.00011	0.00011	0	0	0	0.00011	0.00011	0.00011	0.00022	0.00011	0.00022	0.00146	0.00022	0.00011	0.00011	0	0.00022	0.00011	0	0	0.00034	0.00022	0.00022	0.00022	0.00045	0.00022	0.00045	0	0.00034	0.00034	0.00034	0.00011	0.00067	0.00045	0.00034	0.00034
NZ_CP038453.1		0.00022	0.00067	0.00011	0	0	0	0	0	0	0.00011	0.00011	0.00011	0.00011	0.00011	0	0	0	0.00011	0.00011	0.00011	0.00022	0.00011	0.00022	0.00146	0.00022	0.00011	0.00011	0	0.00022	0.00011	0	0	0.00034	0.00022	0.00022	0.00022	0.00045	0.00022	0.00045	0	0.00034	0.00034	0.00034	0.00011	0.00067	0.00045	0.00034	0.00034
NZ_CP038494.1		0.00022	0.00067	0.00011	0	0	0	0	0	0	0.00011	0.00011	0.00011	0.00011	0.00011	0	0	0	0.00011	0.00011	0.00011	0.00022	0.00011	0.00022	0.00146	0.00022	0.00011	0.00011	0	0.00022	0.00011	0	0	0.00034	0.00022	0.00022	0.00022	0.00045	0.00022	0.00045	0	0.00034	0.00034	0.00034	0.00011	0.00067	0.00045	0.00034	0.00034
NZ_CP038496.1		0.00022	0.00067	0.00011	0	0	0	0	0	0	0.00011	0.00011	0.00011	0.00011	0.00011	0	0	0	0.00011	0.00011	0.00011	0.00022	0.00011	0.00022	0.00146	0.00022	0.00011	0.00011	0	0.00022	0.00011	0	0	0.00034	0.00022	0.00022	0.00022	0.00045	0.00022	0.00045	0	0.00034	0.00034	0.00034	0.00011	0.00067	0.00045	0.00034	0.00034
NZ_CP038505.1		0.00022	0.00067	0.00011	0	0	0	0	0	0	0.00011	0.00011	0.00011	0.00011	0.00011	0	0	0	0.00011	0.00011	0.00011	0.00022	0.00011	0.00022	0.00146	0.00022	0.00011	0.00011	0	0.00022	0.00011	0	0	0.00034	0.00022	0.00022	0.00022	0.00045	0.00022	0.00045	0	0.00034	0.00034	0.00034	0.00011	0.00067	0.00045	0.00034	0.00034
NZ_CP038791.1		0.00022	0.00067	0.00011	0	0	0	0	0	0	0.00011	0.00011	0.00011	0.00011	0.00011	0	0	0	0.00011	0.00011	0.00011	0.00022	0.00011	0.00022	0.00146	0.00022	0.00011	0.00011	0	0.00022	0.00011	0	0	0.00034	0.00022	0.00022	0.00022	0.00045	0.00022	0.00045	0	0.00034	0.00034	0.00034	0.00011	0.00067	0.00045	0.00034	0.00034
NZ_CP038857.1		0.00022	0.00067	0.00011	0	0	0	0	0	0	0.00011	0.00011	0.00011	0.00011	0.00011	0	0	0	0.00011	0.00011	0.00011	0.00022	0.00011	0.00022	0.00146	0.00022	0.00011	0.00011	0	0.00022	0.00011	0	0	0.00034	0.00022	0.00022	0.00022	0.00045	0.00022	0.00045	0	0.00034	0.00034	0.00034	0.00011	0.00067	0.00045	0.00034	0.00034
NZ_CP038859.1		0.00022	0.00067	0.00011	0	0	0	0	0	0	0.00011	0.00011	0.00011	0.00011	0.00011	0	0	0	0.00011	0.00011	0.00011	0.00022	0.00011	0.00022	0.00146	0.00022	0.00011	0.00011	0	0.00022	0.00011	0	0	0.00034	0.00022	0.00022	0.00022	0.00045	0.00022	0.00045	0	0.00034	0.00034	0.00034	0.00011	0.00067	0.00045	0.00034	0.00034
NZ_CP039298.1		0.00022	0.00067	0.00011	0	0	0	0	0	0	0.00011	0.00011	0.00011	0.00011	0.00011	0	0	0	0.00011	0.00011	0.00011	0.00022	0.00011	0.00022	0.00146	0.00022	0.00011	0.00011	0	0.00022	0.00011	0	0	0.00034	0.00022	0.00022	0.00022	0.00045	0.00022	0.00045	0	0.00034	0.00034	0.00034	0.00011	0.00067	0.00045	0.00034	0.00034
NZ_CP039403.1		0.00022	0.00067	0.00011	0	0	0	0	0	0	0.00011	0.00011	0.00011	0.00011	0.00011	0	0	0	0.00011	0.00011	0.00011	0.00022	0.00011	0.00022	0.00146	0.00022	0.00011	0.00011	0	0.00022	0.00011	0	0	0.00034	0.00022	0.00022	0.00022	0.00045	0.00022	0.00045	0	0.00034	0.00034	0.00034	0.00011	0.00067	0.00045	0.00034	0.00034
NZ_CP039404.1		0.00022	0.00067	0.00011	0	0	0	0	0	0	0.00011	0.00011	0.00011	0.00011	0.00011	0	0	0	0.00011	0.00011	0.00011	0.00022	0.00011	0.00022	0.00146	0.00022	0.00011	0.00011	0	0.00022	0.00011	0	0	0.00034	0.00022	0.00022	0.00022	0.00045	0.00022	0.00045	0	0.00034	0.00034	0.00034	0.00011	0.00067	0.00045	0.00034	0.00034
NZ_CP039834.1		0.00022	0.00067	0.00011	0	0	0	0	0	0	0.00011	0.00011	0.00011	0.00011	0.00011	0	0	0	0.00011	0.00011	0.00011	0.00022	0.00011	0.00022	0.00146	0.00022	0.00011	0.00011	0	0.00022	0.00011	0	0	0.00034	0.00022	0.00022	0.00022	0.00045	0.00022	0.00045	0	0.00034	0.00034	0.00034	0.00011	0.00067	0.00045	0.00034	0.00034
NZ_CP039837.1		0.00022	0.00067	0.00011	0	0	0	0	0	0	0.00011	0.00011	0.00011	0.00011	0.00011	0	0	0	0.00011	0.00011	0.00011	0.00022	0.00011	0.00022	0.00146	0.00022	0.00011	0.00011	0	0.00022	0.00011	0	0	0.00034	0.00022	0.00022	0.00022	0.00045	0.00022	0.00045	0	0.00034	0.00034	0.00034	0.00011	0.00067	0.00045	0.00034	0.00034
NZ_CP040067.1		0.00022	0.00067	0.00011	0	0	0	0	0	0	0.00011	0.00011	0.00011	0.00011	0.00011	0	0	0	0.00011	0.00011	0.00011	0.00022	0.00011	0.00022	0.00146	0.00022	0.00011	0.00011	0	0.00022	0.00011	0	0	0.00034	0.00022	0.00022	0.00022	0.00045	0.00022	0.00045	0	0.00034	0.00034	0.00034	0.00011	0.00067	0.00045	0.00034	0.00034
NZ_CP040090.1		0.00022	0.00067	0.00011	0	0	0	0	0	0	0.00011	0.00011	0.00011	0.00011	0.00011	0	0	0	0.00011	0.00011	0.00011	0.00022	0.00011	0.00022	0.00146	0.00022	0.00011	0.00011	0	0.00022	0.00011	0	0	0.00034	0.00022	0.00022	0.00022	0.00045	0.00022	0.00045	0	0.00034	0.00034	0.00034	0.00011	0.00067	0.00045	0.00034	0.00034
NZ_CP040107.1		0.00022	0.00067	0.00011	0	0	0	0	0	0	0.00011	0.00011	0.00011	0.00011	0.00011	0	0	0	0.00011	0.00011	0.00011	0.00022	0.00011	0.00022	0.00146	0.00022	0.00011	0.00011	0	0.00022	0.00011	0	0	0.00034	0.00022	0.00022	0.00022	0.00045	0.00022	0.00045	0	0.00034	0.00034	0.00034	0.00011	0.00067	0.00045	0.00034	0.00034
NZ_CP040263.1		0.00022	0.00067	0.00011	0	0	0	0	0	0	0.00011	0.00011	0.00011	0.00011	0.00011	0	0	0	0.00011	0.00011	0.00011	0.00022	0.00011	0.00022	0.00146	0.00022	0.00011	0.00011	0	0.00022	0.00011	0	0	0.00034	0.00022	0.00022	0.00022	0.00045	0.00022	0.00045	0	0.00034	0.00034	0.00034	0.00011	0.00067	0.00045	0.00034	0.00034
NZ_CP040269.1		0.00022	0.00067	0.00011	0	0	0	0	0	0	0.00011	0.00011	0.00011	0.00011	0.00011	0	0	0	0.00011	0.00011	0.00011	0.00022	0.00011	0.00022	0.00146	0.00022	0.00011	0.00011	0	0.00022	0.00011	0	0	0.00034	0.00022	0.00022	0.00022	0.00045	0.00022	0.00045	0	0.00034	0.00034	0.00034	0.00011	0.00067	0.00045	0.00034	0.00034
NZ_CP040305.1		0.00022	0.00067	0.00011	0	0	0	0	0	0	0.00011	0.00011	0.00011	0.00011	0.00011	0	0	0	0.00011	0.00011	0.00011	0.00022	0.00011	0.00022	0.00146	0.00022	0.00011	0.00011	0	0.00022	0.00011	0	0	0.00034	0.00022	0.00022	0.00022	0.00045	0.00022	0.00045	0	0.00034	0.00034	0.00034	0.00011	0.00067	0.00045	0.00034	0.00034
NZ_CP040307.1		0.00022	0.00067	0.00011	0	0	0	0	0	0	0.00011	0.00011	0.00011	0.00011	0.00011	0	0	0	0.00011	0.00011	0.00011	0.00022	0.00011	0.00022	0.00146	0.00022	0.00011	0.00011	0	0.00022	0.00011	0	0	0.00034	0.00022	0.00022	0.00022	0.00045	0.00022	0.00045	0	0.00034	0.00034	0.00034	0.00011	0.00067	0.00045	0.00034	0.00034
NZ_CP040309.1		0.00022	0.00067	0.00011	0	0	0	0	0	0	0.00011	0.00011	0.00011	0.00011	0.00011	0	0	0	0.00011	0.00011	0.00011	0.00022	0.00011	0.00022	0.00146	0.00022	0.00011	0.00011	0	0.00022	0.00011	0	0	0.00034	0.00022	0.00022	0.00022	0.00045	0.00022	0.00045	0	0.00034	0.00034	0.00034	0.00011	0.00067	0.00045	0.00034	0.00034
NZ_CP040311.1		0.00022	0.00067	0.00011	0	0	0	0	0	0	0.00011	0.00011	0.00011	0.00011	0.00011	0	0	0	0.00011	0.00011	0.00011	0.00022	0.00011	0.00022	0.00146	0.00022	0.00011	0.00011	0	0.00022	0.00011	0	0	0.00034	0.00022	0.00022	0.00022	0.00045	0.00022	0.00045	0	0.00034	0.00034	0.00034	0.00011	0.00067	0.00045	0.00034	0.00034
NZ_CP040313.1		0.00022	0.00067	0.00011	0	0	0	0	0	0	0.00011	0.00011	0.00011	0.00011	0.00011	0	0	0	0.00011	0.00011	0.00011	0.00022	0.00011	0.00022	0.00146	0.00022	0.00011	0.00011	0	0.00022	0.00011	0	0	0.00034	0.00022	0.00022	0.00022	0.00045	0.00022	0.00045	0	0.00034	0.00034	0.00034	0.00011	0.00067	0.00045	0.00034	0.00034
NZ_CP040314.1		0.00022	0.00067	0.00011	0	0	0	0	0	0	0.00011	0.00011	0.00011	0.00011	0.00011	0	0	0	0.00011	0.00011	0.00011	0.00022	0.00011	0.00022	0.00146	0.00022	0.00011	0.00011	0	0.00022	0.00011	0	0	0.00034	0.00022	0.00022	0.00022	0.00045	0.00022	0.00045	0	0.00034	0.00034	0.00034	0.00011	0.00067	0.00045	0.00034	0.00034
NZ_CP040316.1		0.00022	0.00067	0.00011	0	0	0	0	0	0	0.00011	0.00011	0.00011	0.00011	0.00011	0	0	0	0.00011	0.00011	0.00011	0.00022	0.00011	0.00022	0.00146	0.00022	0.00011	0.00011	0	0.00022	0.00011	0	0	0.00034	0.00022	0.00022	0.00022	0.00045	0.00022	0.00045	0	0.00034	0.00034	0.00034	0.00011	0.00067	0.00045	0.00034	0.00034
NZ_CP040390.1		0.00022	0.00067	0.00011	0	0	0	0	0	0	0.00011	0.00011	0.00011	0.00011	0.00011	0	0	0	0.00011	0.00011	0.00011	0.00022	0.00011	0.00022	0.00146	0.00022	0.00011	0.00011	0	0.00022	0.00011	0	0	0.00034	0.00022	0.00022	0.00022	0.00045	0.00022	0.00045	0	0.00034	0.00034	0.00034	0.00011	0.00067	0.00045	0.00034	0.00034
NZ_CP040397.1		0.00022	0.00067	0.00011	0	0	0	0	0	0	0.00011	0.00011	0.00011	0.00011	0.00011	0	0	0	0.00011	0.00011	0.00011	0.00022	0.00011	0.00022	0.00146	0.00022	0.00011	0.00011	0	0.00022	0.00011	0	0	0.00034	0.00022	0.00022	0.00022	0.00045	0.00022	0.00045	0	0.00034	0.00034	0.00034	0.00011	0.00067	0.00045	0.00034	0.00034
NZ_CP040456.1		0.00022	0.00067	0.00011	0	0	0	0	0	0	0.00011	0.00011	0.00011	0.00011	0.00011	0	0	0	0.00011	0.00011	0.00011	0.00022	0.00011	0.00022	0.00146	0.00022	0.00011	0.00011	0	1.35886	0.00011	0	0	0.00034	0.00022	0.00022	0.00022	0.00045	0.00022	0.00045	0	0.00034	0.00034	0.00034	0.00011	0.00067	0.00045	0.00034	0.00034
NZ_CP040570.1		0.00022	0.00067	0.00011	0	0	0	0	0	0	0.00011	0.00011	0.00011	0.00011	0.00011	0	0	0	0.00011	0.00011	0.00011	0.00022	0.00011	0.00022	0.00146	0.00022	0.00011	0.00011	0	0.00022	0.00011	0	0	0.00034	0.00022	0.00022	0.00022	0.00045	0.00022	0.00045	0	0.00034	0.00034	0.00034	0.00011	0.00067	0.00045	0.00034	0.00034
NZ_CP040572.1		0.00022	0.00067	0.00011	0	0	0	0	0	0	0.00011	0.00011	0.00011	0.00011	0.00011	0	0	0	0.00011	0.00011	0.00011	0.00022	0.00011	0.00022	0.00146	0.00022	0.00011	0.00011	0	0.00022	0.00011	0	0	0.00034	0.00022	0.00022	0.00022	0.00045	0.00022	0.00045	0	0.00034	0.00034	0.00034	0.00011	0.00067	0.00045	0.00034	0.00034
NZ_CP040643.1		0.00022	0.00067	0.00011	0	0	0	0	0	0	0.00011	0.00011	0.00011	0.00011	0.00011	0	0	0	0.00011	0.00011	0.00011	0.00022	0.00011	0.00022	0.00146	0.00022	0.00011	0.00011	0	0.00022	0.00011	0	0	0.00034	0.00022	0.00022	0.00022	0.00045	0.00022	0.00045	0	0.00034	0.00034	0.00034	0.00011	0.00067	0.00045	0.00034	0.00034
NZ_CP040663.1		0.00022	0.00067	0.00011	0	0	0	0	0	0	0.00011	0.00011	0.00011	0.00011	0.00011	0	0	0	0.00011	0.00011	0.00011	0.00022	0.00011	0.00022	0.00146	0.00022	0.00011	0.00011	0	0.00022	0.00011	0	0	0.00034	0.00022	0.00022	0.00022	0.00045	0.00022	0.00045	0	0.00034	0.00034	0.00034	0.00011	0.00067	0.00045	0.00034	0.00034
NZ_CP040664.1		0.00022	0.00067	0.00011	0	0	0	0	0	0	0.00011	0.00011	0.00011	0.00011	0.00011	0	0	0	0.00011	0.00011	0.00011	0.00022	0.00011	0.00022	0.00146	0.00022	0.00011	0.00011	0	0.00022	0.00011	0	0	0.00034	0.00022	0.00022	0.00022	0.00045	0.00022	0.00045	0	0.00034	0.00034	0.00034	0.00011	0.00067	0.00045	0.00034	0.00034
NZ_CP040667.1		0.00022	0.00067	0.00011	0	0	0	0	0	0	0.00011	0.00011	0.00011	0.00011	0.00011	0	0	0	0.00011	0.00011	0.00011	0.00022	0.00011	0.00022	0.00146	0.00022	0.00011	0.00011	0	0.00022	0.00011	0	0	0.00034	0.00022	0.00022	0.00022	0.00045	0.00022	0.00045	0	0.00034	0.00034	0.00034	0.00011	0.00067	0.00045	0.00034	0.00034
NZ_CP040886.1		0.00022	0.00067	0.00011	0	0	0	0	0	0	0.00011	0.00011	0.00011	0.00011	0.00011	0	0	0	0.00011	0.00011	0.00011	0.00022	0.00011	0.00022	0.00146	0.00022	0.00011	0.00011	0	0.00022	0.00011	0	0	0.00034	0.00022	0.00022	0.00022	0.00045	0.00022	0.00045	0	0.00034	0.00034	0.00034	0.00011	1.02754	0.00045	0.00034	0.00034
NZ_CP040919.1		0.00022	0.00067	0.00011	0	0	0	0	0	0	0.00011	0.00011	0.00011	0.00011	0.00011	0	0	0	0.00011	0.00011	0.00011	0.00022	0.00011	1.216	0.83129	0.00022	0.00011	1.35876	0	0.00022	0.00011	0	0	0.00034	0.00022	0.00022	0.00022	1.21619	0.00022	0.00045	0	0.00034	0.00034	0.00034	0.00011	0.00067	0.00045	0.00034	0.00034
NZ_CP040927.1		0.00022	0.00067	0.00011	0	0	0	0	0	0	0.00011	0.00011	0.00011	0.00011	0.00011	0	0	0	0.00011	0.00011	0.00011	0.00022	0.00011	0.00022	0.00146	0.00022	0.00011	0.00011	0	0.00022	0.00011	0	0	0.00034	0.00022	0.00022	0.00022	0.00045	0.00022	0.00045	0	0.00034	0.00034	0.00034	0.00011	0.00067	0.00045	0.00034	0.00034
NZ_CP041002.1		0.00022	0.00067	0.00011	0	0	0	0	0	0	0.00011	0.00011	0.00011	0.00011	0.00011	0	0	0	0.00011	0.00011	0.00011	0.00022	0.00011	0.00022	0.00146	0.00022	0.00011	0.00011	0	0.00022	0.00011	0	0	0.00034	0.00022	0.00022	0.00022	0.00045	0.00022	0.00045	0	0.00034	0.00034	0.00034	0.00011	0.00067	0.00045	0.00034	0.00034
NZ_CP041031.1		0.00022	0.00067	0.00011	0	0	0	0	0	0	0.00011	0.00011	0.00011	0.00011	0.00011	0	0	0	0.00011	0.00011	0.00011	0.00022	0.00011	0.00022	0.00146	0.00022	0.00011	0.00011	0	0.00022	0.00011	0	0	0.00034	0.00022	0.00022	0.00022	0.00045	0.00022	0.00045	0	0.00034	0.00034	0.00034	0.00011	0.00067	0.00045	0.00034	0.00034
NZ_CP041110.1		0.00022	0.00067	0.00011	0	0	0	0	0	0	0.00011	0.00011	0.00011	0.00011	0.00011	0	0	0	0.00011	0.00011	0.00011	0.00022	0.00011	0.00022	0.00146	0.00022	0.00011	0.00011	0	0.00022	0.00011	0	0	0.00034	0.00022	0.00022	0.00022	0.00045	0.00022	0.00045	0	0.00034	0.00034	0.00034	0.00011	0.00067	0.00045	0.00034	0.00034
NZ_CP041284.1		0.00022	0.00067	0.00011	0	0	0	0	0	0	0.00011	0.00011	0.00011	0.00011	0.00011	0	0	0	0.00011	0.00011	0.00011	0.00022	0.00011	0.00022	0.00146	0.00022	0.00011	0.00011	0	0.00022	0.00011	0	0	0.00034	0.00022	0.00022	0.00022	0.00045	0.00022	0.00045	0	0.00034	0.00034	0.00034	0.00011	0.00067	0.00045	0.00034	0.00034
NZ_CP041300.1		0.00022	0.00067	0.00011	0	0	0	0	0	0	0.00011	0.00011	0.00011	0.00011	0.00011	0	0	0	0.00011	0.00011	0.00011	0.00022	0.00011	0.00022	0.00146	0.00022	0.00011	0.00011	0	0.00022	0.00011	0	0	0.00034	0.00022	0.00022	0.00022	0.00045	0.00022	0.00045	0	0.00034	0.00034	0.00034	0.00011	0.00067	0.00045	0.00034	0.00034
NZ_CP041302.1		0.00022	0.00067	0.00011	0	0	0	0	0	0	0.00011	0.00011	0.00011	0.00011	0.00011	0	0	0	0.00011	0.00011	0.00011	0.00022	0.00011	0.00022	0.00146	0.00022	0.00011	0.00011	0	0.00022	0.00011	0	0	0.00034	0.00022	0.00022	0.00022	0.00045	0.00022	0.00045	0	0.00034	0.00034	0.00034	0.00011	0.00067	0.00045	0.00034	0.00034
NZ_CP041304.1		0.00022	0.00067	0.00011	0	0	0	0	0	0	0.00011	0.00011	0.00011	0.00011	0.00011	0	0	0	0.00011	0.00011	0.00011	0.00022	0.00011	0.00022	0.00146	0.00022	0.00011	0.00011	0	0.00022	0.00011	0	0	0.00034	0.00022	0.00022	0.00022	0.00045	0.00022	0.00045	0	0.00034	0.00034	0.00034	0.00011	0.00067	0.00045	0.00034	0.00034
NZ_CP041337.1		0.00022	0.00067	0.00011	0	0	0	0	0	0	0.00011	0.00011	0.00011	0.00011	0.00011	0	0	0	0.00011	0.00011	0.00011	1.35886	0.00011	0.00022	0.00146	1.216	0.00011	0.00011	0	1.35886	1.35876	0	0	0.00034	0.00022	0.00022	0.00022	0.00045	1.35886	1.13263	0	0.00034	0.00034	0.00034	0.00011	0.00067	0.00045	0.00034	0.00034
NZ_CP041359.1		0.00022	0.00067	0.00011	0	0	0	0	0	0	0.00011	0.00011	0.00011	0.00011	0.00011	0	0	0	0.00011	0.00011	0.00011	0.00022	0.00011	0.00022	0.00146	0.00022	0.00011	0.00011	0	0.00022	0.00011	0	0	0.00034	0.00022	0.00022	0.00022	0.00045	0.00022	0.00045	0	0.00034	0.00034	0.00034	0.00011	0.00067	0.00045	0.00034	0.00034
NZ_CP041392.1		0.00022	0.00067	0.00011	0	0	0	0	0	0	0.00011	0.00011	0.00011	0.00011	0.00011	0	0	0	0.00011	0.00011	0.00011	0.00022	0.00011	0.00022	0.00146	0.00022	0.00011	0.00011	0	0.00022	0.00011	0	0	0.00034	0.00022	0.00022	0.00022	0.00045	0.00022	0.00045	0	0.00034	0.00034	0.00034	0.00011	0.00067	0.00045	0.00034	0.00034
NZ_CP041411.1		0.00022	0.00067	0.00011	0	0	0	0	0	0	0.00011	0.00011	0.00011	0.00011	0.00011	0	0	0	0.00011	0.00011	0.00011	0.00022	0.00011	0.00022	0.00146	0.00022	0.00011	0.00011	0	0.00022	0.00011	0	0	0.00034	0.00022	0.00022	0.00022	0.00045	0.00022	0.00045	0	0.00034	0.00034	0.00034	0.00011	0.00067	0.00045	0.00034	0.00034
NZ_CP041416.1		0.00022	0.00067	0.00011	0	0	0	0	0	0	0.00011	0.00011	0.00011	0.00011	0.00011	0	0	0	0.00011	0.00011	0.00011	0.00022	0.00011	0.00022	0.00146	0.00022	0.00011	0.00011	0	0.00022	0.00011	0	0	0.00034	0.00022	0.00022	0.00022	0.00045	0.00022	0.00045	0	0.00034	0.00034	0.00034	0.00011	0.00067	0.00045	0.00034	0.00034
NZ_CP041422.1		0.00022	0.00067	0.00011	0	0	0	0	0	0	0.00011	0.00011	0.00011	0.00011	0.00011	0	0	0	0.00011	0.00011	0.00011	0.00022	0.00011	0.00022	0.00146	0.00022	0.00011	0.00011	0	0.00022	0.00011	0	0	0.00034	0.00022	0.00022	0.00022	0.00045	0.00022	0.00045	0	0.00034	0.00034	0.00034	0.00011	0.00067	0.00045	0.00034	0.00034
NZ_CP041425.1		0.00022	0.00067	0.00011	0	0	0	0	0	0	0.00011	0.00011	0.00011	0.00011	0.00011	0	0	0	0.00011	0.00011	0.00011	0.00022	0.00011	0.00022	0.00146	0.00022	0.00011	0.00011	0	0.00022	0.00011	0	0	0.00034	0.00022	0.00022	0.00022	0.00045	0.00022	0.00045	0	0.00034	0.00034	0.00034	0.00011	0.00067	0.00045	0.00034	0.00034
NZ_CP041429.1		0.00022	0.00067	0.00011	0	0	0	0	0	0	0.00011	0.00011	0.00011	0.00011	0.00011	0	0	0	0.00011	0.00011	0.00011	0.00022	0.00011	0.00022	0.00146	0.00022	0.00011	0.00011	0	0.00022	0.00011	0	0	0.00034	0.00022	0.00022	0.00022	0.00045	0.00022	0.00045	0	0.00034	0.00034	0.00034	0.00011	0.00067	0.00045	0.00034	0.00034
NZ_CP041431.1		0.00022	0.00067	0.00011	0	0	0	0	0	0	0.00011	0.00011	0.00011	0.00011	0.00011	0	0	0	0.00011	0.00011	0.00011	0.00022	0.00011	0.00022	0.00146	0.00022	0.00011	0.00011	0	0.00022	0.00011	0	0	0.00034	0.00022	0.00022	0.00022	0.00045	0.00022	0.00045	0	0.00034	0.00034	0.00034	0.00011	0.00067	0.00045	0.00034	0.00034
NZ_CP041433.1		0.00022	0.00067	0.00011	0	0	0	0	0	0	0.00011	0.00011	0.00011	0.00011	0.00011	0	0	0	0.00011	0.00011	0.00011	0.00022	0.00011	0.00022	0.00146	0.00022	0.00011	0.00011	0	0.00022	0.00011	0	0	0.00034	0.00022	0.00022	0.00022	0.00045	0.00022	0.00045	0	0.00034	0.00034	0.00034	0.00011	0.00067	0.00045	0.00034	0.00034
NZ_CP041435.1		0.00022	0.00067	0.00011	0	0	0	0	0	0	0.00011	0.00011	0.00011	0.00011	0.00011	0	0	0	0.00011	0.00011	0.00011	0.00022	0.00011	0.00022	0.00146	0.00022	0.00011	0.00011	0	0.00022	0.00011	0	0	0.00034	0.00022	0.00022	0.00022	0.00045	0.00022	0.00045	0	0.00034	0.00034	0.00034	0.00011	0.00067	0.00045	0.00034	0.00034
NZ_CP041437.1		0.00022	0.00067	0.00011	0	0	0	0	0	0	0.00011	0.00011	0.00011	0.00011	0.00011	0	0	0	0.00011	0.00011	0.00011	0.00022	0.00011	0.00022	0.00146	0.00022	0.00011	0.00011	0	0.00022	0.00011	0	0	0.00034	0.00022	0.00022	0.00022	0.00045	0.00022	0.00045	0	0.00034	0.00034	0.00034	0.00011	0.00067	0.00045	0.00034	0.00034
NZ_CP041442.1		0.00022	0.00067	0.00011	0	0	0	0	0	0	0.00011	0.00011	0.00011	0.00011	0.00011	0	0	0	0.00011	0.00011	0.00011	0.00022	0.00011	0.00022	0.00146	0.00022	0.00011	0.00011	0	0.00022	0.00011	0	0	0.00034	0.00022	0.00022	0.00022	0.00045	0.00022	0.00045	0	0.00034	0.00034	0.00034	0.00011	0.00067	0.00045	0.00034	0.00034
NZ_CP041448.1		0.00022	0.00067	0.00011	0	0	0	0	0	0	0.00011	0.00011	0.00011	0.00011	0.00011	0	0	0	0.00011	0.00011	0.00011	0.00022	0.00011	0.00022	0.00146	0.00022	0.00011	0.00011	0	0.00022	0.00011	0	0	0.00034	0.00022	0.00022	0.00022	0.00045	0.00022	0.00045	0	0.00034	0.00034	0.00034	0.00011	0.00067	0.00045	0.00034	0.00034
NZ_CP041452.1		0.00022	0.00067	0.00011	0	0	0	0	0	0	0.00011	0.00011	0.00011	0.00011	0.00011	0	0	0	0.00011	0.00011	0.00011	0.00022	0.00011	0.00022	0.00146	0.00022	0.00011	0.00011	0	0.00022	0.00011	0	0	0.00034	0.00022	0.00022	0.00022	0.00045	0.00022	0.00045	0	0.00034	0.00034	0.00034	0.00011	0.00067	0.00045	0.00034	0.00034
NZ_CP041623.1		0.00022	0.00067	0.00011	0	0	0	0	0	0	0.00011	0.00011	0.00011	0.00011	0.00011	0	0	0	0.00011	0.00011	0.00011	0.00022	0.00011	0.00022	0.00146	0.00022	0.00011	0.00011	0	0.00022	0.00011	0	0	0.00034	0.00022	0.00022	0.00022	0.00045	0.00022	0.00045	0	0.00034	0.00034	0.00034	0.00011	0.00067	0.00045	0.00034	0.00034
NZ_CP041627.1		0.00022	0.00067	0.00011	0	0	0	0	0	0	0.00011	0.00011	0.00011	0.00011	0.00011	0	0	0	0.00011	0.00011	0.00011	0.00022	0.00011	0.00022	0.00146	0.00022	0.00011	0.00011	0	0.00022	0.00011	0	0	0.00034	0.00022	0.00022	0.00022	0.00045	0.00022	0.00045	0	0.00034	0.00034	0.00034	0.00011	0.00067	0.00045	0.00034	0.00034
NZ_CP041628.1		0.00022	0.00067	0.00011	0	0	0	0	0	0	0.00011	0.00011	0.00011	0.00011	0.00011	0	0	0	0.00011	0.00011	0.00011	0.00022	0.00011	0.00022	0.00146	0.00022	0.00011	0.00011	0	0.00022	0.00011	0	0	0.00034	0.00022	0.00022	0.00022	0.00045	0.00022	0.00045	0	0.00034	0.00034	0.00034	0.00011	0.00067	0.00045	0.00034	0.00034
NZ_CP041678.1		0.00022	0.00067	0.00011	0	0	0	0	0	0	0.00011	0.00011	0.00011	0.00011	0.00011	0	0	0	0.00011	0.00011	0.00011	0.00022	0.00011	0.00022	0.00146	0.00022	0.00011	0.00011	0	0.00022	0.00011	0	0	0.00034	0.00022	0.00022	0.00022	0.00045	0.00022	0.00045	0	0.00034	0.00034	0.00034	0.00011	0.00067	0.00045	0.00034	0.00034
NZ_CP041749.1		0.00022	0.00067	0.00011	0	0	0	0	0	0	0.00011	0.00011	0.00011	0.00011	0.00011	0	0	0	0.00011	0.00011	0.00011	0.00022	0.00011	0.00022	0.00146	0.00022	0.00011	0.00011	0	0.00022	0.00011	0	0	0.00034	0.00022	0.00022	0.00022	0.00045	0.00022	0.00045	0	0.00034	0.00034	0.00034	0.00011	0.00067	0.00045	0.00034	0.00034
NZ_CP041919.1		0.00022	0.00067	0.00011	0	0	0	0	0	0	0.00011	0.00011	0.00011	0.00011	0.00011	0	0	0	0.00011	0.00011	0.00011	0.00022	0.00011	0.00022	0.00146	0.00022	0.00011	0.00011	0	0.00022	0.00011	0	0	0.00034	0.00022	0.00022	0.00022	0.00045	0.00022	0.00045	0	0.00034	0.00034	0.00034	0.00011	0.00067	0.00045	0.00034	0.00034
NZ_CP041955.1		0.00022	0.00067	0.00011	0	0	0	0	0	0	0.00011	0.00011	0.00011	0.00011	0.00011	0	0	0	0.00011	0.00011	0.00011	0.00022	0.00011	0.00022	0.00146	0.00022	0.00011	0.00011	0	0.00022	0.00011	0	0	0.00034	0.00022	0.00022	0.00022	0.00045	0.00022	0.00045	0	0.00034	0.00034	0.00034	0.00011	0.00067	0.00045	0.00034	0.00034
NZ_CP041996.1		0.00022	0.00067	0.00011	0	0	0	0	0	0	0.00011	0.00011	0.00011	0.00011	0.00011	0	0	0	0.00011	0.00011	0.00011	0.00022	0.00011	0.00022	0.00146	0.00022	0.00011	0.00011	0	0.00022	0.00011	0	0	0.00034	0.00022	0.00022	0.00022	0.00045	0.00022	0.00045	0	0.00034	0.00034	0.00034	0.00011	0.00067	0.00045	0.00034	0.00034
NZ_CP042246.1		0.00022	0.00067	0.00011	0	0	0	0	0	0	0.00011	0.00011	0.00011	0.00011	0.00011	0	0	0	0.00011	0.00011	0.00011	0.00022	0.00011	0.00022	0.00146	0.00022	0.00011	0.00011	0	0.00022	0.00011	0	0	0.00034	0.00022	0.00022	0.00022	0.00045	0.00022	0.00045	0	0.00034	0.00034	0.00034	0.00011	0.00067	0.00045	0.00034	0.00034
NZ_CP042250.1		0.00022	0.00067	0.00011	0	0	0	0	0	0	0.00011	0.00011	0.00011	0.00011	0.00011	0	0	0	0.00011	0.00011	0.00011	0.00022	0.00011	0.00022	0.00146	0.00022	0.00011	0.00011	0	0.00022	0.00011	0	0	0.00034	0.00022	0.00022	0.00022	0.00045	0.00022	0.00045	0	0.00034	0.00034	0.00034	0.00011	0.00067	0.00045	0.00034	0.00034
NZ_CP042298.1		0.00022	0.00067	0.00011	0	0	0	0	0	0	0.00011	0.00011	0.00011	0.00011	0.00011	0	0	0	0.00011	0.00011	0.00011	0.00022	0.00011	0.00022	0.00146	0.00022	0.00011	0.00011	0	0.00022	0.00011	0	0	0.00034	0.00022	0.00022	0.00022	0.00045	0.00022	0.00045	0	0.00034	0.00034	0.00034	0.00011	0.00067	0.00045	0.00034	0.00034
NZ_CP042336.1		0.00022	0.00067	0.00011	0	0	0	0	0	0	0.00011	0.00011	0.00011	0.00011	0.00011	0	0	0	0.00011	0.00011	0.00011	0.00022	0.00011	0.00022	0.00146	0.00022	0.00011	0.00011	0	0.00022	0.00011	0	0	0.00034	0.00022	0.00022	0.00022	0.00045	0.00022	0.00045	0	0.00034	0.00034	0.00034	0.00011	0.00067	0.00045	0.00034	0.00034
NZ_CP042350.1		0.00022	0.00067	0.00011	0	0	0	0	0	0	0.00011	0.00011	0.00011	0.00011	0.00011	0	0	0	0.00011	0.00011	0.00011	0.00022	0.00011	0.00022	0.00146	0.00022	0.00011	0.00011	0	0.00022	0.00011	0	0	0.00034	0.00022	0.00022	0.00022	0.00045	0.00022	0.00045	0	0.00034	0.00034	0.00034	0.00011	0.00067	0.00045	0.00034	0.00034
NZ_CP042585.1		0.00022	0.00067	0.00011	0	0	0	0	0	0	0.00011	0.00011	0.00011	0.00011	0.00011	0	0	0	0.00011	0.00011	0.00011	0.00022	0.00011	0.00022	0.00146	0.00022	0.00011	0.00011	0	0.00022	0.00011	0	0	0.00034	0.00022	0.00022	0.00022	0.00045	0.00022	0.00045	0	0.00034	0.00034	0.00034	0.00011	0.00067	0.00045	0.00034	0.00034
NZ_CP042588.1		0.00022	0.00067	0.00011	0	0	0	0	0	0	0.00011	0.00011	0.00011	0.00011	0.00011	0	0	0	0.00011	0.00011	0.00011	0.00022	0.00011	0.00022	0.00146	0.00022	0.00011	0.00011	0	0.00022	0.00011	0	0	0.00034	0.00022	0.00022	0.00022	0.00045	0.00022	0.00045	0	0.00034	0.00034	0.00034	0.00011	0.00067	0.00045	0.00034	0.00034
NZ_CP042843.1		0.00022	0.00067	0.00011	0	0	0	0	0	0	0.00011	0.00011	0.00011	0.00011	0.00011	0	0	0	0.00011	0.00011	0.00011	0.00022	0.00011	0.00022	0.00146	0.00022	0.00011	0.00011	0	0.00022	0.00011	0	0	0.00034	0.00022	0.00022	0.00022	0.00045	0.00022	0.00045	0	0.00034	0.00034	0.00034	0.00011	0.00067	0.00045	0.00034	0.00034
NZ_CP042844.1		0.00022	0.00067	0.00011	0	0	0	0	0	0	0.00011	0.00011	0.00011	0.00011	0.00011	0	0	0	0.00011	0.00011	0.00011	0.00022	0.00011	0.00022	0.00146	0.00022	0.00011	0.00011	0	0.00022	0.00011	0	0	0.00034	0.00022	0.00022	0.00022	0.00045	0.00022	0.00045	0	0.00034	0.00034	0.00034	0.00011	0.00067	0.00045	0.00034	0.00034
NZ_CP042845.1		0.00022	0.00067	0.00011	0	0	0	0	0	0	0.00011	0.00011	0.00011	0.00011	0.00011	0	0	0	0.00011	0.00011	0.00011	0.00022	0.00011	0.00022	0.00146	0.00022	0.00011	0.00011	0	0.00022	0.00011	0	0	0.00034	0.00022	0.00022	0.00022	0.00045	0.00022	0.00045	0	0.00034	0.00034	0.00034	0.00011	0.00067	0.00045	0.00034	0.00034
NZ_CP042846.1		0.00022	0.00067	0.00011	0	0	0	0	0	0	0.00011	0.00011	0.00011	0.00011	0.00011	0	0	0	0.00011	0.00011	0.00011	0.00022	0.00011	0.00022	0.00146	0.00022	0.00011	0.00011	0	0.00022	0.00011	0	0	0.00034	0.00022	0.00022	0.00022	0.00045	0.00022	0.00045	0	0.00034	0.00034	0.00034	0.00011	0.00067	0.00045	0.00034	0.00034
NZ_CP042865.1		0.00022	0.00067	0.00011	0	0	0	0	0	0	0.00011	0.00011	0.00011	0.00011	0.00011	0	0	0	0.00011	0.00011	0.00011	0.00022	0.00011	0.00022	0.00146	0.00022	0.00011	0.00011	0	0.00022	0.00011	0	0	0.00034	0.00022	0.00022	0.00022	0.00045	0.00022	0.00045	0	0.00034	0.00034	0.00034	0.00011	0.00067	0.00045	0.00034	0.00034
NZ_CP042867.1		0.00022	0.00067	0.00011	0	0	0	0	0	0	0.00011	0.00011	0.00011	0.00011	0.00011	0	0	0	0.00011	0.00011	0.00011	0.00022	0.00011	0.00022	0.00146	0.00022	0.00011	0.00011	0	0.00022	0.00011	0	0	0.00034	0.00022	0.00022	0.00022	0.00045	0.00022	0.00045	0	0.00034	0.00034	0.00034	0.00011	0.00067	0.00045	0.00034	0.00034
NZ_CP042878.1		0.00022	0.00067	0.00011	0	0	0	0	0	0	0.00011	0.00011	0.00011	0.00011	0.00011	0	0	0	0.00011	0.00011	0.00011	0.00022	0.00011	0.00022	0.00146	0.00022	0.00011	0.00011	0	0.00022	0.00011	0	0	0.00034	0.00022	0.00022	0.00022	0.00045	0.00022	0.00045	0	0.00034	0.00034	0.00034	0.00011	0.00067	0.00045	0.00034	0.00034
NZ_CP042892.1		0.00022	0.00067	0.00011	0	0	0	0	0	0	0.00011	0.00011	0.00011	0.00011	0.00011	0	0	0	0.00011	0.00011	0.00011	0.00022	0.00011	0.00022	0.00146	0.00022	0.00011	0.00011	0	0.00022	0.00011	0	0	0.00034	0.00022	0.00022	0.00022	0.00045	0.00022	0.00045	0	0.00034	0.00034	0.00034	0.00011	0.00067	0.00045	0.00034	0.00034
NZ_CP042893.1		0.00022	0.00067	0.00011	0	0	0	0	0	0	0.00011	0.00011	0.00011	0.00011	0.00011	0	0	0	0.00011	0.00011	0.00011	0.00022	0.00011	0.00022	0.00146	0.00022	0.00011	0.00011	0	0.00022	0.00011	0	0	0.00034	0.00022	0.00022	0.00022	0.00045	0.00022	0.00045	0	0.00034	0.00034	0.00034	0.00011	0.00067	0.00045	0.00034	0.00034
NZ_CP042896.1		0.00022	0.00067	0.00011	0	0	0	0	0	0	0.00011	0.00011	0.00011	0.00011	0.00011	0	0	0	0.00011	0.00011	0.00011	0.00022	0.00011	0.00022	0.00146	0.00022	0.00011	0.00011	0	0.00022	0.00011	0	0	0.00034	0.00022	0.00022	0.00022	0.00045	0.00022	0.00045	0	0.00034	0.00034	0.00034	0.00011	0.00067	0.00045	0.00034	0.00034
NZ_CP042899.1		0.00022	0.00067	0.00011	0	0	0	0	0	0	0.00011	0.00011	0.00011	0.00011	0.00011	0	0	0	0.00011	0.00011	0.00011	0.00022	0.00011	0.00022	0.00146	0.00022	0.00011	0.00011	0	0.00022	0.00011	0	0	0.00034	0.00022	0.00022	0.00022	0.00045	0.00022	0.00045	0	0.00034	0.00034	0.00034	0.00011	0.00067	0.00045	0.00034	0.00034
NZ_CP042901.1		0.00022	0.00067	0.00011	0	0	0	0	0	0	0.00011	0.00011	0.00011	0.00011	0.00011	0	0	0	0.00011	0.00011	0.00011	0.00022	0.00011	0.00022	0.00146	0.00022	0.00011	0.00011	0	0.00022	0.00011	0	0	0.00034	0.00022	0.00022	0.00022	0.00045	0.00022	0.00045	0	0.00034	0.00034	0.00034	0.00011	0.00067	0.00045	0.00034	0.00034
NZ_CP042903.1		0.00022	0.00067	0.00011	0	0	0	0	0	0	0.00011	0.00011	0.00011	0.00011	0.00011	0	0	0	0.00011	0.00011	0.00011	0.00022	0.00011	0.00022	0.00146	0.00022	0.00011	0.00011	0	0.00022	0.00011	0	0	0.00034	0.00022	0.00022	0.00022	0.00045	0.00022	0.00045	0	0.00034	0.00034	0.00034	0.00011	0.00067	0.00045	0.00034	0.00034
NZ_CP042934.2		0.00022	0.00067	0.00011	0	0	0	0	0	0	0.00011	0.00011	0.00011	0.00011	0.00011	0	0	0	0.00011	0.00011	0.00011	0.00022	0.00011	0.00022	0.00146	0.00022	0.00011	0.00011	0	0.00022	0.00011	0	0	0.00034	0.00022	0.00022	0.00022	0.00045	0.00022	0.00045	0	0.00034	0.00034	0.00034	0.00011	0.00067	0.00045	0.00034	0.00034
NZ_CP042969.1		0.00022	0.00067	0.00011	0	0	0	0	0	0	0.00011	0.00011	0.00011	0.00011	0.00011	0	0	0	0.00011	0.00011	0.00011	0.00022	0.00011	0.00022	0.00146	0.00022	0.00011	0.00011	0	0.00022	0.00011	0	0	0.00034	0.00022	0.00022	0.00022	0.00045	0.00022	0.00045	0	0.00034	0.00034	0.00034	0.00011	0.00067	0.00045	0.00034	0.00034
NZ_CP042973.1		0.00022	0.00067	0.00011	0	0	0	0	0	0	0.00011	0.00011	0.00011	0.00011	0.00011	0	0	0	0.00011	0.00011	0.00011	0.00022	0.00011	0.00022	0.00146	0.00022	0.00011	0.00011	0	0.00022	0.00011	0	0	0.00034	0.00022	0.00022	0.00022	0.00045	0.00022	0.00045	0	0.00034	0.00034	0.00034	0.00011	0.00067	0.00045	0.00034	0.00034
NZ_CP043033.1		0.00022	0.00067	0.00011	0	0	0	0	0	0	0.00011	0.00011	0.00011	0.00011	0.00011	0	0	0	0.00011	0.00011	0.00011	0.00022	0.00011	0.00022	0.00146	0.00022	0.00011	0.00011	0	0.00022	0.00011	0	0	0.00034	0.00022	0.00022	0.00022	0.00045	0.00022	0.00045	0	0.00034	0.00034	0.00034	0.00011	0.00067	0.00045	0.00034	0.00034
NZ_CP043181.1		0.00022	0.00067	0.00011	0	0	0	0	0	0	0.00011	0.00011	0.00011	0.00011	0.00011	0	0	0	0.00011	0.00011	0.00011	0.00022	0.00011	0.00022	0.00146	0.00022	0.00011	0.00011	0	0.00022	0.00011	0	0	0.00034	0.00022	0.00022	0.00022	0.00045	0.00022	0.00045	0	0.00034	0.00034	0.00034	0.00011	0.00067	0.00045	0.00034	0.00034
NZ_CP043183.1		0.00022	0.00067	0.00011	0	0	0	0	0	0	0.00011	0.00011	0.00011	0.00011	0.00011	0	0	0	0.00011	0.00011	0.00011	0.00022	0.00011	0.00022	0.00146	0.00022	0.00011	0.00011	0	0.00022	0.00011	0	0	0.00034	0.00022	0.00022	0.00022	0.00045	0.00022	0.00045	0	0.00034	0.00034	0.00034	0.00011	0.00067	0.00045	0.00034	0.00034
NZ_CP043185.1		0.00022	0.00067	0.00011	0	0	0	0	0	0	0.00011	0.00011	0.00011	0.00011	0.00011	0	0	0	0.00011	0.00011	0.00011	0.00022	0.00011	0.00022	0.00146	0.00022	0.00011	0.00011	0	0.00022	0.00011	0	0	0.00034	0.00022	0.00022	0.00022	0.00045	0.00022	0.00045	0	0.00034	0.00034	0.00034	0.00011	0.00067	0.00045	0.00034	0.00034
NZ_CP043187.1		0.00022	0.00067	0.00011	0	0	0	0	0	0	0.00011	0.00011	0.00011	0.00011	0.00011	0	0	0	0.00011	0.00011	0.00011	0.00022	0.00011	0.00022	0.00146	0.00022	0.00011	0.00011	0	0.00022	0.00011	0	0	0.00034	0.00022	0.00022	0.00022	0.00045	0.00022	0.00045	0	0.00034	0.00034	0.00034	0.00011	0.00067	0.00045	0.00034	0.00034
NZ_CP043189.1		0.00022	0.00067	0.00011	0	0	0	0	0	0	0.00011	0.00011	0.00011	0.00011	0.00011	0	0	0	0.00011	0.00011	0.00011	0.00022	0.00011	0.00022	0.00146	0.00022	0.00011	0.00011	0	0.00022	0.00011	0	0	0.00034	0.00022	0.00022	0.00022	0.00045	0.00022	0.00045	0	0.00034	0.00034	0.00034	0.00011	0.00067	0.00045	0.00034	0.00034
NZ_CP043191.1		0.00022	0.00067	0.00011	0	0	0	0	0	0	0.00011	0.00011	0.00011	0.00011	0.00011	0	0	0	0.00011	0.00011	0.00011	0.00022	0.00011	0.00022	0.00146	0.00022	0.00011	0.00011	0	0.00022	0.00011	0	0	0.00034	0.00022	0.00022	0.00022	0.00045	0.00022	0.00045	0	0.00034	0.00034	0.00034	0.00011	0.00067	0.00045	0.00034	0.00034
NZ_CP043193.1		0.00022	0.00067	0.00011	0	0	0	0	0	0	0.00011	0.00011	0.00011	0.00011	0.00011	0	0	0	0.00011	0.00011	0.00011	0.00022	0.00011	0.00022	0.00146	0.00022	0.00011	0.00011	0	0.00022	0.00011	0	0	0.00034	0.00022	0.00022	0.00022	0.00045	0.00022	0.00045	0	0.00034	0.00034	0.00034	0.00011	0.00067	0.00045	0.00034	0.00034
NZ_CP043195.1		0.00022	0.00067	0.00011	0	0	0	0	0	0	0.00011	0.00011	0.00011	0.00011	0.00011	0	0	0	0.00011	0.00011	0.00011	0.00022	0.00011	0.00022	0.00146	0.00022	0.00011	0.00011	0	0.00022	0.00011	0	0	0.00034	0.00022	0.00022	0.00022	0.00045	0.00022	0.00045	0	0.00034	0.00034	0.00034	0.00011	0.00067	0.00045	0.00034	0.00034
NZ_CP043197.1		0.00022	0.00067	0.00011	0	0	0	0	0	0	0.00011	0.00011	0.00011	0.00011	0.00011	0	0	0	0.00011	0.00011	0.00011	0.00022	0.00011	0.00022	0.00146	0.00022	0.00011	0.00011	0	0.00022	0.00011	0	0	0.00034	0.00022	0.00022	0.00022	0.00045	0.00022	0.00045	0	0.00034	0.00034	0.00034	0.00011	0.00067	0.00045	0.00034	0.00034
NZ_CP043199.1		0.00022	0.00067	0.00011	0	0	0	0	0	0	0.00011	0.00011	0.00011	0.00011	0.00011	0	0	0	0.00011	0.00011	0.00011	0.00022	0.00011	0.00022	0.00146	0.00022	0.00011	0.00011	0	0.00022	0.00011	0	0	0.00034	0.00022	0.00022	0.00022	0.00045	0.00022	0.00045	0	0.00034	0.00034	0.00034	0.00011	0.00067	0.00045	0.00034	0.00034
NZ_CP043201.1		0.00022	0.00067	0.00011	0	0	0	0	0	0	0.00011	0.00011	0.00011	0.00011	0.00011	0	0	0	0.00011	0.00011	0.00011	0.00022	0.00011	0.00022	0.00146	0.00022	0.00011	0.00011	0	0.00022	0.00011	0	0	0.00034	0.00022	0.00022	0.00022	0.00045	0.00022	0.00045	0	0.00034	0.00034	0.00034	0.00011	0.00067	0.00045	0.00034	0.00034
NZ_CP043203.1		0.00022	0.00067	0.00011	0	0	0	0	0	0	0.00011	0.00011	0.00011	0.00011	0.00011	0	0	0	0.00011	0.00011	0.00011	0.00022	0.00011	0.00022	0.00146	0.00022	0.00011	0.00011	0	0.00022	0.00011	0	0	0.00034	0.00022	0.00022	0.00022	0.00045	0.00022	0.00045	0	0.00034	0.00034	0.00034	0.00011	0.00067	0.00045	0.00034	0.00034
NZ_CP043205.1		0.00022	0.00067	0.00011	0	0	0	0	0	0	0.00011	0.00011	0.00011	0.00011	0.00011	0	0	0	0.00011	0.00011	0.00011	0.00022	0.00011	0.00022	0.00146	0.00022	0.00011	0.00011	0	0.00022	0.00011	0	0	0.00034	0.00022	0.00022	0.00022	0.00045	0.00022	0.00045	0	0.00034	0.00034	0.00034	0.00011	0.00067	0.00045	0.00034	0.00034
NZ_CP043207.1		0.00022	0.00067	0.00011	0	0	0	0	0	0	0.00011	0.00011	0.00011	0.00011	0.00011	0	0	0	0.00011	0.00011	0.00011	0.00022	0.00011	0.00022	0.00146	0.00022	0.00011	0.00011	0	0.00022	0.00011	0	0	0.00034	0.00022	0.00022	0.00022	0.00045	0.00022	0.00045	0	0.00034	0.00034	0.00034	0.00011	0.00067	0.00045	0.00034	0.00034
NZ_CP043209.1		0.00022	0.00067	0.00011	0	0	0	0	0	0	0.00011	0.00011	0.00011	0.00011	0.00011	0	0	0	0.00011	0.00011	0.00011	0.00022	0.00011	0.00022	0.00146	0.00022	0.00011	0.00011	0	0.00022	0.00011	0	0	0.00034	0.00022	0.00022	0.00022	0.00045	0.00022	0.00045	0	0.00034	0.00034	0.00034	0.00011	0.00067	0.00045	0.00034	0.00034
NZ_CP043211.1		0.00022	0.00067	0.00011	0	0	0	0	0	0	0.00011	0.00011	0.00011	0.00011	0.00011	0	0	0	0.00011	0.00011	0.00011	0.00022	0.00011	0.00022	0.00146	0.00022	0.00011	0.00011	0	0.00022	0.00011	0	0	0.00034	0.00022	0.00022	0.00022	0.00045	0.00022	0.00045	0	0.00034	0.00034	0.00034	0.00011	0.00067	0.00045	0.00034	0.00034
NZ_CP043213.1		0.00022	0.00067	0.00011	0	0	0	0	0	0	0.00011	0.00011	0.00011	0.00011	0.00011	0	0	0	0.00011	0.00011	0.00011	0.00022	0.00011	0.00022	0.00146	0.00022	0.00011	0.00011	0	0.00022	0.00011	0	0	0.00034	0.00022	0.00022	0.00022	0.00045	0.00022	0.00045	0	0.00034	0.00034	0.00034	0.00011	0.00067	0.00045	0.00034	0.00034
NZ_CP043217.1		0.00022	0.00067	0.00011	0	0	0	0	0	0	0.00011	0.00011	0.00011	0.00011	0.00011	0	0	0	0.00011	0.00011	0.00011	0.00022	0.00011	0.00022	0.00146	0.00022	0.00011	0.00011	0	0.00022	0.00011	0	0	0.00034	0.00022	0.00022	0.00022	0.00045	0.00022	0.00045	0	0.00034	0.00034	0.00034	0.00011	0.00067	0.00045	0.00034	0.00034
NZ_CP043227.1		0.00022	0.00067	0.00011	0	0	0	0	0	0	0.00011	0.00011	0.00011	0.00011	0.00011	0	0	0	0.00011	0.00011	0.00011	0.00022	0.00011	0.00022	0.00146	0.00022	0.00011	0.00011	0	0.00022	0.00011	0	0	0.00034	0.00022	0.00022	0.00022	0.00045	0.00022	0.00045	0	0.00034	0.00034	0.00034	0.00011	0.00067	0.00045	0.00034	0.00034
NZ_CP043406.1		0.00022	0.00067	0.00011	0	0	0	0	0	0	0.00011	0.00011	0.00011	0.00011	0.00011	0	0	0	0.00011	0.00011	0.00011	0.00022	0.00011	0.00022	0.00146	0.00022	0.00011	0.00011	0	0.00022	0.00011	0	0	0.00034	0.00022	0.00022	0.00022	0.00045	0.00022	0.00045	0	0.00034	0.00034	0.00034	0.00011	0.00067	0.00045	0.00034	0.00034
NZ_CP043414.1		0.00022	0.00067	0.00011	0	0	0	0	0	0	0.00011	0.00011	0.00011	0.00011	0.00011	0	0	0	0.00011	0.00011	0.00011	0.00022	0.00011	0.00022	0.00146	0.00022	0.00011	0.00011	0	0.00022	0.00011	0	0	0.00034	0.00022	0.00022	0.00022	0.00045	0.00022	0.00045	0	0.00034	0.00034	0.00034	0.00011	0.00067	0.00045	0.00034	0.00034
NZ_CP043478.1		0.00022	0.00067	0.00011	0	0	0	0	0	0	0.00011	0.00011	0.00011	0.00011	0.00011	0	0	0	0.00011	0.00011	0.00011	0.00022	0.00011	0.00022	0.00146	0.00022	0.00011	0.00011	0	0.00022	0.00011	0	0	0.00034	0.00022	0.00022	0.00022	0.00045	0.00022	0.00045	0	0.00034	0.00034	0.00034	0.00011	0.00067	0.00045	0.00034	0.00034
NZ_CP043486.1		0.00022	0.00067	0.00011	0	0	0	0	0	0	0.00011	0.00011	0.00011	0.00011	0.00011	0	0	0	0.00011	0.00011	0.00011	0.00022	0.00011	0.00022	0.00146	0.00022	0.00011	0.00011	0	0.00022	0.00011	0	0	0.00034	0.00022	0.00022	0.00022	0.00045	0.00022	0.00045	0	0.00034	0.00034	0.00034	0.00011	0.00067	0.00045	0.00034	0.00034
NZ_CP043487.1		0.00022	0.00067	0.00011	0	0	0	0	0	0	0.00011	0.00011	0.00011	0.00011	0.00011	0	0	0	0.00011	0.00011	0.00011	0.00022	0.00011	0.00022	0.00146	0.00022	0.00011	0.00011	0	0.00022	0.00011	0	0	0.00034	0.00022	0.00022	0.00022	0.00045	0.00022	0.00045	0	0.00034	0.00034	0.00034	0.00011	0.00067	0.00045	0.00034	0.00034
NZ_CP043539.1		0.00022	0.00067	0.00011	0	0	0	0	0	0	0.00011	0.00011	0.00011	0.00011	0.00011	0	0	0	0.00011	0.00011	0.00011	0.00022	0.00011	0.00022	0.00146	0.00022	0.00011	0.00011	0	0.00022	0.00011	0	0	0.00034	0.00022	0.00022	0.00022	0.00045	0.00022	0.00045	0	0.00034	0.00034	0.00034	0.00011	0.00067	0.00045	0.00034	0.00034
NZ_CP043542.1		0.00022	0.00067	0.00011	0	0	0	0	0	0	0.00011	0.00011	0.00011	0.00011	0.00011	0	0	0	0.00011	0.00011	0.00011	0.00022	0.00011	0.00022	0.00146	0.00022	0.00011	0.00011	0	0.00022	0.00011	0	0	0.00034	0.00022	0.00022	0.00022	0.00045	0.00022	0.00045	0	0.00034	0.00034	0.00034	0.00011	0.00067	0.00045	0.00034	0.00034
NZ_CP043852.1		0.00022	0.00067	0.00011	0	0	0	0	0	0	0.00011	0.00011	0.00011	0.00011	0.00011	0	0	0	0.00011	0.00011	0.00011	0.00022	0.00011	0.00022	0.00146	0.00022	0.00011	0.00011	0	0.00022	0.00011	0	0	0.00034	0.00022	0.00022	0.00022	0.00045	0.00022	0.00045	0	0.00034	0.00034	0.00034	0.00011	0.00067	0.00045	0.00034	0.00034
NZ_CP043942.1		0.00022	0.00067	0.00011	0	0	0	0	0	0	0.00011	0.00011	0.00011	0.00011	0.00011	0	0	0	0.00011	0.00011	0.00011	0.00022	0.00011	0.00022	0.00146	0.00022	0.00011	0.00011	0	0.00022	0.00011	0	0	0.00034	0.00022	0.00022	0.00022	0.00045	0.00022	0.00045	0	0.00034	0.00034	0.00034	0.00011	0.00067	0.00045	0.00034	0.00034
NZ_CP043946.1		0.00022	0.00067	0.00011	0	0	0	0	0	0	0.00011	0.00011	0.00011	0.00011	0.00011	0	0	0	0.00011	0.00011	0.00011	0.00022	0.00011	0.00022	0.00146	0.00022	0.00011	0.00011	0	0.00022	0.00011	0	0	0.00034	0.00022	0.00022	0.00022	0.00045	0.00022	0.00045	0	0.00034	0.00034	0.00034	0.00011	0.00067	0.00045	0.00034	0.00034
NZ_CP043950.1		0.00022	0.00067	0.00011	0	0	0	0	0	0	0.00011	0.00011	0.00011	0.00011	0.00011	0	0	0	0.00011	0.00011	0.00011	0.00022	0.00011	0.00022	0.00146	0.00022	0.00011	0.00011	0	0.00022	0.00011	0	0	0.00034	0.00022	0.00022	0.00022	0.00045	0.00022	0.00045	0	0.00034	0.00034	0.00034	0.00011	0.00067	0.00045	0.00034	0.00034
NZ_CP044140.1		0.00022	0.00067	0.00011	0	0	0	0	0	0	0.00011	0.00011	0.00011	0.00011	0.00011	0	0	0	0.00011	0.00011	0.00011	0.00022	0.00011	0.00022	0.00146	0.00022	0.00011	0.00011	0	0.00022	0.00011	0	0	0.00034	0.00022	0.00022	0.00022	0.00045	0.00022	0.00045	0	0.00034	0.00034	0.00034	0.00011	0.00067	0.00045	0.00034	0.00034
NZ_CP044143.1		0.00022	0.00067	0.00011	0	0	0	0	0	0	0.00011	0.00011	0.00011	0.00011	0.00011	0	0	0	0.00011	0.00011	0.00011	0.00022	0.00011	0.00022	0.00146	0.00022	0.00011	0.00011	0	0.00022	0.00011	0	0	0.00034	0.00022	0.00022	0.00022	0.00045	0.00022	0.00045	0	0.00034	0.00034	0.00034	0.00011	0.00067	0.00045	0.00034	0.00034
NZ_CP044145.1		0.00022	0.00067	0.00011	0	0	0	0	0	0	0.00011	0.00011	0.00011	0.00011	0.00011	0	0	0	0.00011	0.00011	0.00011	0.00022	0.00011	0.00022	0.00146	0.00022	0.00011	0.00011	0	0.00022	0.00011	0	0	0.00034	0.00022	0.00022	0.00022	0.00045	0.00022	0.00045	0	0.00034	0.00034	0.00034	0.00011	0.00067	0.00045	0.00034	0.00034
NZ_CP044148.1		0.00022	0.00067	0.00011	0	0	0	0	0	0	0.00011	0.00011	0.00011	0.00011	0.00011	0	0	0	0.00011	0.00011	0.00011	0.00022	0.00011	0.00022	0.00146	0.00022	0.00011	0.00011	0	0.00022	0.00011	0	0	0.00034	0.00022	0.00022	0.00022	0.00045	0.00022	0.00045	0	0.00034	0.00034	0.00034	0.00011	0.00067	0.00045	0.00034	0.00034
NZ_CP044311.1		0.00022	0.00067	0.00011	0	0	0	0	0	0	0.00011	0.00011	0.00011	0.00011	0.00011	0	0	0	0.00011	0.00011	0.00011	0.00022	0.00011	0.00022	0.00146	0.00022	0.00011	0.00011	0	0.00022	0.00011	0	0	0.00034	0.00022	0.00022	0.00022	0.00045	0.00022	0.00045	0	0.00034	0.00034	0.00034	0.00011	0.00067	0.00045	0.00034	0.00034
NZ_CP044312.1		0.00022	0.00067	0.00011	0	0	0	0	0	0	0.00011	0.00011	0.00011	0.00011	0.00011	0	0	0	0.00011	0.00011	0.00011	0.00022	0.00011	0.00022	0.00146	0.00022	0.00011	0.00011	0	0.00022	0.00011	0	0	0.00034	0.00022	0.00022	0.00022	0.00045	0.00022	0.00045	0	0.00034	0.00034	0.00034	0.00011	0.00067	0.00045	0.00034	0.00034
NZ_CP044313.1		0.00022	0.00067	0.00011	0	0	0	0	0	0	0.00011	0.00011	0.00011	0.00011	0.00011	0	0	0	0.00011	0.00011	0.00011	0.00022	0.00011	0.00022	0.00146	0.00022	0.00011	0.00011	0	0.00022	0.00011	0	0	0.00034	0.00022	0.00022	0.00022	0.00045	0.00022	0.00045	0	0.00034	0.00034	0.00034	0.00011	0.00067	0.00045	0.00034	0.00034
NZ_CP044314.1		0.00022	0.00067	0.00011	0	0	0	0	0	0	0.00011	0.00011	0.00011	0.00011	0.00011	0	0	0	0.00011	0.00011	0.00011	0.00022	0.00011	0.00022	0.00146	0.00022	0.00011	0.00011	0	0.00022	0.00011	0	0	0.00034	0.00022	0.00022	0.00022	0.00045	0.00022	0.00045	0	0.00034	0.00034	0.00034	0.00011	0.00067	0.00045	0.00034	0.00034
NZ_CP044315.1		0.00022	0.00067	0.00011	0	0	0	0	0	0	0.00011	0.00011	0.00011	0.00011	0.00011	0	0	0	0.00011	0.00011	0.00011	0.00022	0.00011	0.00022	0.00146	0.00022	0.00011	0.00011	0	0.00022	0.00011	0	0	0.00034	0.00022	0.00022	0.00022	0.00045	0.00022	0.00045	0	0.00034	0.00034	0.00034	0.00011	0.00067	0.00045	0.00034	0.00034
NZ_CP044403.1		0.00022	0.00067	0.00011	0	0	0	0	0	0	0.00011	0.00011	0.00011	0.00011	0.00011	0	0	0	0.00011	0.00011	0.00011	0.00022	0.00011	0.00022	0.00146	0.00022	0.00011	0.00011	0	0.00022	0.00011	0	0	0.00034	0.00022	0.00022	0.00022	0.00045	0.00022	0.00045	0	0.00034	0.00034	0.00034	0.00011	0.00067	0.00045	0.00034	0.00034
NZ_CP044410.1		0.00022	0.00067	0.00011	0	0	0	0	0	0	0.00011	0.00011	0.00011	0.00011	0.00011	0	0	0	0.00011	0.00011	0.00011	0.00022	0.00011	0.00022	0.00146	0.00022	0.00011	0.00011	0	0.00022	0.00011	0	0	0.00034	0.00022	0.00022	0.00022	0.00045	0.00022	0.00045	0	0.00034	0.00034	0.00034	0.00011	0.00067	0.00045	0.00034	0.00034
NZ_CP045190.1		0.00022	0.00067	0.00011	0	0	0	0	0	0	0.00011	0.00011	0.00011	0.00011	0.00011	0	0	0	0.00011	0.00011	0.00011	0.00022	0.00011	0.00022	0.00146	0.00022	0.00011	0.00011	0	0.00022	0.00011	0	0	0.00034	0.00022	0.00022	0.00022	0.00045	0.00022	0.00045	0	0.00034	0.00034	0.00034	0.00011	0.00067	0.00045	0.00034	0.00034
NZ_CP045206.1		0.00022	0.00067	0.00011	0	0	0	0	0	0	0.00011	0.00011	0.00011	0.00011	0.00011	0	0	0	0.00011	0.00011	0.00011	0.00022	0.00011	0.00022	0.00146	0.00022	0.00011	0.00011	0	0.00022	0.00011	0	0	0.00034	0.00022	0.00022	0.00022	0.00045	0.00022	0.00045	0	0.00034	0.00034	0.00034	0.00011	0.00067	0.00045	0.00034	0.00034
NZ_CP045277.1		0.00022	0.00067	0.00011	0	0	0	0	0	0	0.00011	0.00011	0.00011	0.00011	0.00011	0	0	0	0.00011	0.00011	0.00011	0.00022	0.00011	0.00022	0.00146	0.00022	0.00011	0.00011	0	0.00022	0.00011	0	0	0.00034	0.00022	0.00022	0.00022	0.00045	0.00022	0.00045	0	0.00034	0.00034	0.00034	0.00011	0.00067	0.00045	0.00034	0.00034
NZ_CP045457.1		0.00022	0.00067	0.00011	0	0	0	0	0	0	0.00011	0.00011	0.00011	0.00011	0.00011	0	0	0	0.00011	0.00011	0.00011	0.00022	0.00011	0.00022	0.00146	0.00022	0.00011	0.00011	0	0.00022	0.00011	0	0	0.00034	0.00022	0.00022	0.00022	0.00045	0.00022	0.00045	0	0.00034	0.00034	0.00034	0.00011	0.00067	0.00045	0.00034	0.00034
NZ_CP045712.1		0.00022	0.00067	0.00011	0	0	0	0	0	0	0.00011	0.00011	0.00011	0.00011	0.00011	0	0	0	0.00011	0.00011	0.00011	0.00022	0.00011	0.00022	0.00146	0.00022	0.00011	0.00011	0	0.00022	0.00011	0	0	0.00034	0.00022	0.00022	0.00022	0.00045	0.00022	0.00045	0	0.00034	0.00034	0.00034	0.00011	0.00067	0.00045	0.00034	0.00034
NZ_CP045741.1		0.00022	0.00067	0.00011	0	0	0	0	0	0	0.00011	0.00011	0.00011	0.00011	0.00011	0	0	0	0.00011	0.00011	0.00011	0.00022	0.00011	0.00022	0.00146	0.00022	0.00011	0.00011	0	0.00022	0.00011	0	0	0.00034	0.00022	0.00022	0.00022	0.00045	0.00022	0.00045	0	0.00034	0.00034	0.00034	0.00011	0.00067	0.00045	0.00034	0.00034
NZ_CP045827.1		0.00022	0.00067	0.00011	0	0	0	0	0	0	0.00011	0.00011	0.00011	0.00011	0.00011	0	0	0	0.00011	0.00011	0.00011	0.00022	0.00011	0.00022	0.00146	0.00022	0.00011	0.00011	0	0.00022	0.00011	0	0	0.00034	0.00022	0.00022	0.00022	0.00045	0.00022	0.00045	0	0.00034	0.00034	0.00034	0.00011	0.00067	0.00045	0.00034	0.00034
NZ_CP045863.1		0.00022	0.00067	0.00011	0	0	0	0	0	0	0.00011	0.00011	0.00011	0.00011	0.00011	0	0	0	0.00011	0.00011	0.00011	0.00022	0.00011	0.00022	0.00146	0.00022	0.00011	0.00011	0	0.00022	0.00011	0	0	0.00034	0.00022	0.00022	0.00022	0.00045	0.00022	0.00045	0	0.00034	0.00034	0.00034	0.00011	0.00067	0.00045	0.00034	0.00034
NZ_CP045975.1		0.00022	0.00067	0.00011	0	0	0	0	0	0	0.00011	0.00011	0.00011	0.00011	0.00011	0	0	0	0.00011	0.00011	0.00011	0.00022	0.00011	0.00022	0.00146	0.00022	0.00011	0.00011	0	0.00022	0.00011	0	0	0.00034	0.00022	0.00022	0.00022	0.00045	0.00022	0.00045	0	0.00034	0.00034	0.00034	0.00011	0.00067	0.00045	0.00034	0.00034
NZ_CP045977.1		0.00022	0.00067	0.00011	0	0	0	0	0	0	0.00011	0.00011	0.00011	0.00011	0.00011	0	0	0	0.00011	0.00011	0.00011	0.00022	0.00011	0.00022	0.00146	0.00022	0.00011	0.00011	0	0.00022	0.00011	0	0	0.00034	0.00022	0.00022	0.00022	0.00045	0.00022	0.00045	0	0.00034	0.00034	0.00034	0.00011	0.00067	0.00045	0.00034	0.00034
NZ_CP046000.1		0.00022	0.00067	0.00011	0	0	0	0	0	0	0.00011	0.00011	0.00011	0.00011	0.00011	0	0	0	0.00011	0.00011	0.00011	0.00022	0.00011	0.00022	0.00146	0.00022	0.00011	0.00011	0	0.00022	0.00011	0	0	0.00034	0.00022	0.00022	0.00022	0.00045	0.00022	0.00045	0	0.00034	0.00034	0.00034	0.00011	0.00067	0.00045	0.00034	0.00034
NZ_CP046003.1		0.00022	0.00067	0.00011	0	0	0	0	0	0	0.00011	0.00011	0.00011	0.00011	0.00011	0	0	0	0.00011	0.00011	0.00011	0.00022	0.00011	0.00022	0.00146	0.00022	0.00011	0.00011	0	0.00022	0.00011	0	0	0.00034	0.00022	0.00022	0.00022	0.00045	0.00022	0.00045	0	0.00034	0.00034	0.00034	0.00011	0.00067	0.00045	0.00034	0.00034
NZ_CP046006.1		0.00022	0.00067	0.00011	0	0	0	0	0	0	0.00011	0.00011	0.00011	0.00011	0.00011	0	0	0	0.00011	0.00011	0.00011	0.00022	0.00011	0.00022	0.00146	0.00022	0.00011	0.00011	0	0.00022	0.00011	0	0	0.00034	0.00022	0.00022	0.00022	0.00045	0.00022	0.00045	0	0.00034	0.00034	0.00034	0.00011	0.00067	0.00045	0.00034	0.00034
NZ_CP046009.1		0.00022	0.00067	0.00011	0	0	0	0	0	0	0.00011	0.00011	0.00011	0.00011	0.00011	0	0	0	0.00011	0.00011	0.00011	0.00022	0.00011	0.00022	0.00146	0.00022	0.00011	0.00011	0	0.00022	0.00011	0	0	0.00034	0.00022	0.00022	0.00022	0.00045	0.00022	0.00045	0	0.00034	0.00034	0.00034	0.00011	0.00067	0.00045	0.00034	0.00034
NZ_CP046025.1		0.00022	0.00067	0.00011	0	0	0	0	0	0	0.00011	0.00011	0.00011	0.00011	0.00011	0	0	0	0.00011	0.00011	0.00011	0.00022	0.00011	0.00022	0.00146	0.00022	0.00011	0.00011	0	0.00022	0.00011	0	0	0.00034	0.00022	0.00022	0.00022	0.00045	0.00022	0.00045	0	0.00034	0.00034	0.00034	0.00011	0.00067	0.00045	0.00034	0.00034
NZ_CP046259.1		0.00022	0.00067	0.00011	0	0	0	0	0	0	0.00011	0.00011	0.00011	0.00011	0.00011	0	0	0	0.00011	0.00011	0.00011	0.00022	0.00011	0.00022	0.00146	0.00022	0.00011	0.00011	0	0.00022	0.00011	0	0	0.00034	0.00022	0.00022	0.00022	0.00045	0.00022	0.00045	0	0.00034	0.00034	0.00034	0.00011	0.00067	0.00045	0.00034	0.00034
NZ_CP046396.1		0.00022	0.00067	0.00011	0	0	0	0	0	0	0.00011	0.00011	0.00011	0.00011	0.00011	0	0	0	0.00011	0.00011	0.00011	0.00022	0.00011	0.00022	0.00146	0.00022	0.00011	0.00011	0	0.00022	0.00011	0	0	0.00034	0.00022	0.00022	0.00022	0.00045	0.00022	0.00045	0	0.00034	0.00034	0.00034	0.00011	0.00067	0.00045	0.00034	0.00034
NZ_CP046416.1		0.00022	0.00067	0.00011	0	0	0	0	0	0	0.00011	0.00011	0.00011	0.00011	0.00011	0	0	0	0.00011	0.00011	0.00011	0.00022	0.00011	0.00022	0.00146	0.00022	0.00011	0.00011	0	0.00022	0.00011	0	0	0.00034	0.00022	0.00022	0.00022	0.00045	0.00022	0.00045	0	0.00034	0.00034	0.00034	0.00011	0.00067	0.00045	0.00034	0.00034
NZ_CP046527.1		0.00022	0.00067	0.00011	0	0	0	0	0	0	0.00011	0.00011	0.00011	0.00011	0.00011	0	0	0	0.00011	0.00011	0.00011	0.00022	0.00011	0.00022	0.00146	0.00022	0.00011	0.00011	0	0.00022	0.00011	0	0	0.00034	0.00022	0.00022	0.00022	0.00045	0.00022	0.00045	0	0.00034	0.00034	0.00034	0.00011	0.00067	0.00045	0.00034	0.00034
NZ_CP046539.1		0.00022	0.00067	0.00011	0	0	0	0	0	0	0.00011	0.00011	0.00011	0.00011	0.00011	0	0	0	0.00011	0.00011	0.00011	0.00022	0.00011	0.00022	0.00146	0.00022	0.00011	0.00011	0	0.00022	0.00011	0	0	0.00034	0.00022	0.00022	0.00022	0.00045	0.00022	0.00045	0	0.00034	0.00034	0.00034	0.00011	0.00067	0.00045	0.00034	0.00034
NZ_CP046716.1		0.00022	0.00067	0.00011	0	0	0	0	0	0	0.00011	0.00011	0.00011	0.00011	0.00011	0	0	0	0.00011	0.00011	0.00011	0.00022	0.00011	0.00022	0.00146	0.00022	0.00011	0.00011	0	0.00022	0.00011	0	0	0.00034	0.00022	0.00022	0.00022	0.00045	0.00022	0.00045	0	0.00034	0.00034	0.00034	0.00011	0.00067	0.00045	0.00034	0.00034
NZ_CP047002.1		0.00022	0.00067	0.00011	0	0	0	0	0	0	0.00011	0.00011	0.00011	0.00011	0.00011	0	0	0	0.00011	0.00011	0.00011	0.00022	0.00011	0.00022	0.00146	0.00022	0.00011	0.00011	0	0.00022	0.00011	0	0	0.00034	0.00022	0.00022	0.00022	0.00045	0.00022	0.00045	0	0.00034	0.00034	0.00034	0.00011	0.00067	0.00045	0.00034	0.00034
NZ_CP047010.1		0.00022	0.00067	0.00011	0	0	0	0	0	0	0.00011	0.00011	0.00011	0.00011	0.00011	0	0	0	0.00011	0.00011	0.00011	0.00022	0.00011	0.00022	0.00146	0.00022	0.00011	0.00011	0	0.00022	0.00011	0	0	0.00034	0.00022	0.00022	0.00022	0.00045	0.00022	0.00045	0	0.00034	0.00034	0.00034	0.00011	0.00067	0.00045	0.00034	0.00034
NZ_CP047127.1		0.00022	0.00067	0.00011	0	0	0	0	0	0	0.00011	0.00011	0.00011	0.00011	0.00011	0	0	0	0.00011	0.00011	0.00011	0.00022	0.00011	0.00022	0.00146	0.00022	0.00011	0.00011	0	0.00022	0.00011	0	0	0.00034	0.00022	0.00022	0.00022	0.00045	0.00022	0.00045	0	0.00034	0.00034	0.00034	0.00011	0.00067	0.00045	0.00034	0.00034
NZ_CP047231.1		0.00022	0.00067	0.00011	0	0	0	0	0	0	0.00011	0.00011	0.00011	0.00011	0.00011	0	0	0	0.00011	0.00011	0.00011	0.00022	0.00011	0.00022	0.00146	0.00022	0.00011	0.00011	0	0.00022	0.00011	0	0	0.00034	0.00022	0.00022	0.00022	0.00045	0.00022	0.00045	0	0.00034	0.00034	0.00034	0.00011	0.00067	0.00045	0.00034	0.00034
NZ_CP047277.1		0.00022	0.00067	0.00011	0	0	0	0	0	0	0.00011	0.00011	0.00011	0.00011	0.00011	0	0	0	0.00011	0.00011	0.00011	0.00022	0.00011	0.00022	0.00146	0.00022	0.00011	0.00011	0	0.00022	0.00011	0	0	0.00034	0.00022	0.00022	0.00022	0.00045	0.00022	0.00045	0	0.00034	0.00034	0.00034	0.00011	0.00067	0.00045	0.00034	0.00034
NZ_CP047378.1		0.00022	0.00067	0.00011	0	0	0	0	0	0	0.00011	0.00011	0.00011	0.00011	0.00011	0	0	0	0.00011	0.00011	0.00011	0.00022	0.00011	0.00022	0.00146	0.00022	0.00011	0.00011	0	0.00022	0.00011	0	0	0.00034	0.00022	0.00022	0.00022	0.00045	0.00022	0.00045	0	0.00034	0.00034	0.00034	0.00011	0.00067	0.00045	0.00034	0.00034
NZ_CP047405.1		0.00022	0.00067	0.00011	0	0	0	0	0	0	0.00011	0.00011	0.00011	0.00011	0.00011	0	0	0	0.00011	0.00011	0.00011	0.00022	0.00011	0.00022	0.00146	0.00022	0.00011	0.00011	0	0.00022	0.00011	0	0	0.00034	0.00022	0.00022	0.00022	0.00045	0.00022	0.00045	0	0.00034	0.00034	0.00034	0.00011	0.00067	0.00045	0.00034	0.00034
NZ_CP047455.1		0.00022	0.00067	0.00011	0	0	0	0	0	0	0.00011	0.00011	0.00011	0.00011	0.00011	0	0	0	0.00011	0.00011	0.00011	0.00022	0.00011	0.00022	0.00146	0.00022	0.00011	0.00011	0	0.00022	0.00011	0	0	0.00034	0.00022	0.00022	0.00022	0.00045	0.00022	0.00045	0	0.00034	0.00034	0.00034	0.00011	0.00067	0.00045	0.00034	0.00034
NZ_CP047461.1		0.00022	0.00067	0.00011	0	0	0	0	0	0	0.00011	0.00011	0.00011	0.00011	0.00011	0	0	0	0.00011	0.00011	0.00011	0.00022	0.00011	0.00022	0.00146	0.00022	0.00011	0.00011	0	0.00022	0.00011	0	0	0.00034	0.00022	0.00022	0.00022	0.00045	0.00022	0.00045	0	0.00034	0.00034	0.00034	0.00011	0.00067	0.00045	0.00034	0.00034
NZ_CP047571.1		0.00022	0.00067	0.00011	0	0	0	0	0	0	0.00011	0.00011	0.00011	0.00011	0.00011	0	0	0	0.00011	0.00011	0.00011	0.00022	0.00011	0.00022	0.00146	0.00022	0.00011	0.00011	0	0.00022	0.00011	0	0	0.00034	0.00022	0.00022	0.00022	0.00045	0.00022	0.00045	0	0.00034	0.00034	0.00034	0.00011	0.00067	0.00045	0.00034	0.00034
NZ_CP047576.1		0.00022	0.00067	0.00011	0	0	0	0	0	0	0.00011	0.00011	0.00011	0.00011	0.00011	0	0	0	0.00011	0.00011	0.00011	0.00022	0.00011	0.00022	0.00146	0.00022	0.00011	0.00011	0	0.00022	0.00011	0	0	0.00034	0.00022	0.00022	0.00022	0.00045	0.00022	0.00045	0	0.00034	0.00034	0.00034	0.00011	0.00067	0.00045	0.00034	0.00034
NZ_CP047594.1		0.00022	0.00067	0.00011	0	0	0	0	0	0	0.00011	0.00011	0.00011	0.00011	0.00011	0	0	0	0.00011	0.00011	0.00011	0.00022	0.00011	0.00022	0.00146	0.00022	0.00011	0.00011	0	0.00022	0.00011	0	0	0.00034	0.00022	0.00022	0.00022	0.00045	0.00022	0.00045	0	0.00034	0.00034	0.00034	0.00011	0.00067	0.00045	0.00034	0.00034
NZ_CP047600.1		0.00022	0.00067	0.00011	0	0	0	0	0	0	0.00011	0.00011	0.00011	0.00011	0.00011	0	0	0	0.00011	0.00011	0.00011	0.00022	0.00011	0.00022	0.00146	0.00022	0.00011	0.00011	0	0.00022	0.00011	0	0	0.00034	0.00022	0.00022	0.00022	0.00045	0.00022	0.00045	0	0.00034	0.00034	0.00034	0.00011	0.00067	0.00045	0.00034	0.00034
NZ_CP047609.1		0.00022	0.00067	0.00011	0	0	0	0	0	0	0.00011	0.00011	0.00011	0.00011	0.00011	0	0	0	0.00011	0.00011	0.00011	0.00022	0.00011	0.00022	0.00146	0.00022	0.00011	0.00011	0	0.00022	0.00011	0	0	0.00034	0.00022	0.00022	0.00022	0.00045	0.00022	0.00045	0	0.00034	0.00034	0.00034	0.00011	0.00067	0.00045	0.00034	0.00034
NZ_CP047658.1		0.00022	0.00067	0.00011	0	0	0	0	0	0	0.00011	0.00011	0.00011	0.00011	0.00011	0	0	0	0.00011	0.00011	0.00011	0.00022	0.00011	0.00022	0.00146	0.00022	0.00011	0.00011	0	0.00022	0.00011	0	0	0.00034	0.00022	0.00022	0.00022	0.00045	0.00022	0.00045	0	0.00034	0.00034	0.00034	0.00011	0.00067	0.00045	0.00034	0.00034
NZ_CP047662.1		0.00022	0.00067	0.00011	0	0	0	0	0	0	0.00011	0.00011	0.00011	0.00011	0.00011	0	0	0	0.00011	0.00011	0.00011	0.00022	0.00011	0.00022	0.00146	0.00022	0.00011	0.00011	0	0.00022	0.00011	0	0	0.00034	0.00022	0.00022	0.00022	0.00045	0.00022	0.00045	0	0.00034	0.00034	0.00034	0.00011	0.00067	0.00045	0.00034	0.00034
NZ_CP047665.1		0.00022	0.00067	0.00011	0	0	0	0	0	0	0.00011	0.00011	0.00011	0.00011	0.00011	0	0	0	0.00011	0.00011	0.00011	0.00022	0.00011	0.00022	0.00146	0.00022	0.00011	0.00011	0	0.00022	0.00011	0	0	0.00034	0.00022	0.00022	0.00022	0.00045	0.00022	0.00045	0	0.00034	0.00034	0.00034	0.00011	0.00067	0.00045	0.00034	0.00034
NZ_CP047710.1		0.00022	0.00067	0.00011	0	0	0	0	0	0	0.00011	0.00011	0.00011	0.00011	0.00011	0	0	0	0.00011	0.00011	0.00011	0.00022	0.00011	0.00022	0.00146	0.00022	0.00011	0.00011	0	0.00022	0.00011	0	0	0.00034	0.00022	0.00022	0.00022	0.00045	0.00022	0.00045	0	0.00034	0.00034	0.00034	0.00011	0.00067	0.00045	0.00034	0.00034
NZ_CP047876.1		0.00022	0.00067	0.00011	0	0	0	0	0	0	0.00011	0.00011	0.00011	0.00011	0.00011	0	0	0	0.00011	0.00011	0.00011	0.00022	0.00011	0.00022	0.00146	0.00022	0.00011	0.00011	0	0.00022	0.00011	0	0	0.00034	0.00022	0.00022	0.00022	0.00045	0.00022	0.00045	0	0.00034	0.00034	0.00034	0.00011	0.00067	0.00045	0.00034	0.00034
NZ_CP048010.1		0.00022	0.00067	0.00011	0	0	0	0	0	0	0.00011	0.00011	0.00011	0.00011	0.00011	0	0	0	0.00011	0.00011	0.00011	0.00022	0.00011	0.00022	0.00146	0.00022	0.00011	0.00011	0	0.00022	0.00011	0	0	0.00034	0.00022	0.00022	0.00022	0.00045	0.00022	0.00045	0	0.00034	0.00034	0.00034	0.00011	0.00067	0.00045	0.00034	0.00034
NZ_CP048025.1		0.00022	0.00067	0.00011	0	0	0	0	0	0	0.00011	0.00011	0.00011	0.00011	0.00011	0	0	0	0.00011	0.00011	0.00011	0.00022	0.00011	0.00022	0.00146	0.00022	0.00011	0.00011	0	0.00022	0.00011	0	0	0.00034	0.00022	0.00022	0.00022	0.00045	0.00022	0.00045	0	0.00034	0.00034	0.00034	0.00011	0.00067	0.00045	0.00034	0.00034
NZ_CP048107.1		0.00022	0.00067	0.00011	0	0	0	0	0	0	0.00011	0.00011	0.00011	0.00011	0.00011	0	0	0	0.00011	0.00011	0.00011	0.00022	0.00011	0.00022	0.00146	0.00022	0.00011	0.00011	0	0.00022	0.00011	0	0	0.00034	0.00022	0.00022	0.00022	0.00045	0.00022	0.00045	0	0.00034	0.00034	0.00034	0.00011	0.00067	0.00045	0.00034	0.00034
NZ_CP048290.1		0.00022	0.00067	0.00011	0	0	0	0	0	0	0.00011	0.00011	0.00011	0.00011	0.00011	0	0	0	0.00011	0.00011	0.00011	0.00022	0.00011	0.00022	0.00146	0.00022	0.00011	0.00011	0	0.00022	0.00011	0	0	0.00034	0.00022	0.00022	0.00022	0.00045	0.00022	0.00045	0	0.00034	0.00034	0.00034	0.00011	0.00067	0.00045	0.00034	0.00034
NZ_CP048304.1		0.00022	0.00067	0.00011	0	0	0	0	0	0	0.00011	0.00011	0.00011	0.00011	0.00011	0	0	0	0.00011	0.00011	0.00011	0.00022	0.00011	0.00022	0.00146	0.00022	0.00011	0.00011	0	0.00022	0.00011	0	0	0.00034	0.00022	0.00022	0.00022	0.00045	0.00022	0.00045	0	0.00034	0.00034	0.00034	0.00011	0.00067	0.00045	0.00034	0.00034
NZ_CP048310.1		0.00022	0.00067	0.00011	0	0	0	0	0	0	0.00011	0.00011	0.00011	0.00011	0.00011	0	0	0	0.00011	0.00011	0.00011	0.00022	0.00011	0.00022	0.00146	0.00022	0.00011	0.00011	0	0.00022	0.00011	0	0	0.00034	0.00022	0.00022	0.00022	0.00045	0.00022	0.00045	0	0.00034	0.00034	0.00034	0.00011	0.00067	0.00045	0.00034	0.00034
NZ_CP048322.1		0.00022	0.00067	0.00011	0	0	0	0	0	0	0.00011	0.00011	0.00011	0.00011	0.00011	0	0	0	0.00011	0.00011	0.00011	0.00022	0.00011	0.00022	0.00146	0.00022	0.00011	0.00011	0	0.00022	0.00011	0	0	0.00034	0.00022	0.00022	0.00022	0.00045	0.00022	0.00045	0	0.00034	0.00034	0.00034	0.00011	0.00067	0.00045	0.00034	0.00034
NZ_CP048326.1		0.00022	0.00067	0.00011	0	0	0	0	0	0	0.00011	0.00011	0.00011	0.00011	0.00011	0	0	0	0.00011	0.00011	0.00011	0.00022	0.00011	0.00022	0.00146	0.00022	0.00011	0.00011	0	0.00022	0.00011	0	0	0.00034	0.00022	0.00022	0.00022	0.00045	0.00022	0.00045	0	0.00034	0.00034	0.00034	0.00011	0.00067	0.00045	0.00034	0.00034
NZ_CP048330.1		0.00022	0.00067	0.00011	0	0	0	0	0	0	0.00011	0.00011	0.00011	0.00011	0.00011	0	0	0	0.00011	0.00011	0.00011	0.00022	0.00011	0.00022	0.00146	0.00022	0.00011	0.00011	0	0.00022	0.00011	0	0	0.00034	0.00022	0.00022	0.00022	0.00045	0.00022	0.00045	0	0.00034	0.00034	0.00034	0.00011	0.00067	0.00045	0.00034	0.00034
NZ_CP048337.1		0.00022	0.00067	0.00011	0	0	0	0	0	0	0.00011	0.00011	0.00011	0.00011	0.00011	0	0	0	0.00011	0.00011	0.00011	0.00022	0.00011	0.00022	0.00146	0.00022	0.00011	0.00011	0	0.00022	0.00011	0	0	0.00034	0.00022	0.00022	0.00022	0.00045	0.00022	0.00045	0	0.00034	0.00034	0.00034	0.00011	0.00067	0.00045	0.00034	0.00034
NZ_CP048344.1		0.00022	0.00067	0.00011	0	0	0	0	0	0	0.00011	0.00011	0.00011	0.00011	0.00011	0	0	0	0.00011	0.00011	0.00011	0.00022	0.00011	0.00022	0.00146	0.00022	0.00011	0.00011	0	0.00022	0.00011	0	0	0.00034	0.00022	0.00022	0.00022	0.00045	0.00022	0.00045	0	0.00034	0.00034	0.00034	0.00011	0.00067	0.00045	0.00034	0.00034
NZ_CP048359.1		0.00022	0.00067	0.00011	0	0	0	0	0	0	0.00011	0.00011	0.00011	0.00011	0.00011	0	0	0	0.00011	0.00011	0.00011	0.00022	0.00011	0.00022	0.00146	0.00022	0.00011	0.00011	0	0.00022	0.00011	0	0	0.00034	0.00022	0.00022	0.00022	0.00045	0.00022	0.00045	0	0.00034	0.00034	0.00034	0.00011	0.00067	0.00045	0.00034	0.00034
NZ_CP048367.1		0.00022	0.00067	0.00011	0	0	0	0	0	0	0.00011	0.00011	0.00011	0.00011	0.00011	0	0	0	0.00011	0.00011	0.00011	0.00022	0.00011	0.00022	0.00146	0.00022	0.00011	0.00011	0	0.00022	0.00011	0	0	0.00034	0.00022	0.00022	0.00022	0.00045	0.00022	0.00045	0	0.00034	0.00034	0.00034	0.00011	0.00067	0.00045	0.00034	0.00034
NZ_CP048371.1		0.00022	0.00067	0.00011	0	0	0	0	0	0	0.00011	0.00011	0.00011	0.00011	0.00011	0	0	0	0.00011	0.00011	0.00011	0.00022	0.00011	0.00022	0.00146	0.00022	0.00011	0.00011	0	0.00022	0.00011	0	0	0.00034	0.00022	0.00022	0.00022	0.00045	0.00022	0.00045	0	0.00034	0.00034	0.00034	0.00011	0.00067	0.00045	0.00034	0.00034
NZ_CP048376.1		0.00022	0.00067	0.00011	0	0	0	0	0	0	0.00011	0.00011	0.00011	0.00011	0.00011	0	0	0	0.00011	0.00011	0.00011	0.00022	0.00011	0.00022	0.00146	0.00022	0.00011	0.00011	0	0.00022	0.00011	0	0	0.00034	0.00022	0.00022	0.00022	0.00045	0.00022	0.00045	0	0.00034	0.00034	0.00034	0.00011	0.00067	0.00045	0.00034	0.00034
NZ_CP048439.1		0.00022	0.00067	0.00011	0	0	0	0	0	0	0.00011	0.00011	0.00011	0.00011	0.00011	0	0	0	0.00011	0.00011	0.00011	0.00022	0.00011	0.00022	0.00146	0.00022	0.00011	0.00011	0	0.00022	0.00011	0	0	0.00034	0.00022	0.00022	0.00022	0.00045	0.00022	0.00045	0	0.00034	0.00034	0.00034	0.00011	0.00067	0.00045	0.00034	0.00034
NZ_CP048603.1		0.00022	0.00067	0.00011	0	0	0	0	0	0	0.00011	0.00011	0.00011	0.00011	0.00011	0	0	0	0.00011	0.00011	0.00011	0.00022	0.00011	0.00022	0.00146	0.00022	0.00011	0.00011	0	0.00022	0.00011	0	0	0.00034	0.00022	0.00022	0.00022	0.00045	0.00022	0.00045	0	0.00034	0.00034	0.00034	0.00011	0.00067	0.00045	0.00034	0.00034
NZ_CP048604.1		0.00022	0.00067	0.00011	0	0	0	0	0	0	0.00011	0.00011	0.00011	0.00011	0.00011	0	0	0	0.00011	0.00011	0.00011	0.00022	0.00011	0.00022	0.00146	0.00022	0.00011	0.00011	0	0.00022	0.00011	0	0	0.00034	0.00022	0.00022	0.00022	0.00045	0.00022	0.00045	0	0.00034	0.00034	0.00034	0.00011	0.00067	0.00045	0.00034	0.00034
NZ_CP048605.1		0.00022	0.00067	0.00011	0	0	0	0	0	0	0.00011	0.00011	0.00011	0.00011	0.00011	0	0	0	0.00011	0.00011	0.00011	0.00022	0.00011	0.00022	0.00146	0.00022	0.00011	0.00011	0	0.00022	0.00011	0	0	0.00034	0.00022	0.00022	0.00022	0.00045	0.00022	0.00045	0	0.00034	0.00034	0.00034	0.00011	0.00067	0.00045	0.00034	0.00034
NZ_CP048647.1		0.00022	0.00067	0.00011	0	0	0	0	0	0	0.00011	0.00011	0.00011	0.00011	0.00011	0	0	0	0.00011	0.00011	0.00011	0.00022	0.00011	0.00022	0.00146	0.00022	0.00011	0.00011	0	0.00022	0.00011	0	0	0.00034	0.00022	0.00022	0.00022	0.00045	0.00022	0.00045	0	0.00034	0.00034	0.00034	0.00011	0.00067	0.00045	0.00034	0.00034
NZ_CP048821.1		0.00022	0.00067	0.00011	0	0	0	0	0	0	0.00011	0.00011	0.00011	0.00011	0.00011	0	0	0	0.00011	0.00011	0.00011	0.00022	0.00011	0.00022	0.00146	0.00022	0.00011	0.00011	0	0.00022	0.00011	0	0	0.00034	0.00022	0.00022	0.00022	0.00045	0.00022	0.00045	0	0.00034	0.00034	0.00034	0.00011	0.00067	0.00045	0.00034	0.00034
NZ_CP048915.1		0.00022	0.00067	0.00011	0	0	0	0	0	0	0.00011	0.00011	0.00011	0.00011	0.00011	0	0	0	0.00011	0.00011	0.00011	0.00022	0.00011	0.00022	0.00146	0.00022	0.00011	0.00011	0	0.00022	0.00011	0	0	0.00034	0.00022	0.00022	0.00022	0.00045	0.00022	0.00045	0	0.00034	0.00034	0.00034	0.00011	0.00067	0.00045	0.00034	0.00034
NZ_CP048920.1		0.00022	0.00067	0.00011	0	0	0	0	0	0	0.00011	0.00011	0.00011	0.00011	0.00011	0	0	0	0.00011	0.00011	0.00011	0.00022	0.00011	0.00022	0.00146	0.00022	0.00011	0.00011	0	0.00022	0.00011	0	0	0.00034	0.00022	0.00022	0.00022	0.00045	0.00022	0.00045	0	0.00034	0.00034	0.00034	0.00011	0.00067	0.00045	0.00034	0.00034
NZ_CP048934.1		0.00022	0.00067	0.00011	0	0	0	0	0	0	0.00011	0.00011	0.00011	0.00011	0.00011	0	0	0	0.00011	0.00011	0.00011	0.00022	0.00011	0.00022	0.00146	0.00022	0.00011	0.00011	0	0.00022	0.00011	0	0	0.00034	0.00022	0.00022	0.00022	0.00045	0.00022	0.00045	0	0.00034	0.00034	0.00034	0.00011	0.00067	0.00045	0.00034	0.00034
NZ_CP049077.2		0.00022	0.00067	0.00011	0	0	0	0	0	0	0.00011	0.00011	0.00011	0.00011	0.00011	0	0	0	0.00011	0.00011	0.00011	0.00022	0.00011	0.00022	0.00146	0.00022	0.00011	0.00011	0	0.00022	0.00011	0	0	0.00034	0.00022	0.00022	0.00022	0.00045	0.00022	0.00045	0	0.00034	0.00034	0.00034	0.00011	0.00067	0.00045	0.00034	0.00034
NZ_CP049081.1		0.00022	0.00067	0.00011	0	0	0	0	0	0	0.00011	0.00011	0.00011	0.00011	0.00011	0	0	0	0.00011	0.00011	0.00011	0.00022	0.00011	0.00022	0.00146	0.00022	0.00011	0.00011	0	0.00022	0.00011	0	0	0.00034	0.00022	0.00022	0.00022	0.00045	0.00022	0.00045	0	0.00034	0.00034	0.00034	0.00011	0.00067	0.00045	0.00034	0.00034
NZ_CP049085.2		0.00022	0.00067	0.00011	0	0	0	0	0	0	0.00011	0.00011	0.00011	0.00011	0.00011	0	0	0	0.00011	0.00011	0.00011	0.00022	0.00011	0.00022	0.00146	0.00022	0.00011	0.00011	0	0.00022	0.00011	0	0	0.00034	0.00022	0.00022	0.00022	0.00045	0.00022	0.00045	0	0.00034	0.00034	0.00034	0.00011	0.00067	0.00045	0.00034	0.00034
NZ_CP049101.1		0.00022	0.00067	0.00011	0	0	0	0	0	0	0.00011	0.00011	0.00011	0.00011	0.00011	0	0	0	0.00011	0.00011	0.00011	0.00022	0.00011	0.00022	0.00146	0.00022	0.00011	0.00011	0	0.00022	0.00011	0	0	0.00034	0.00022	0.00022	0.00022	0.00045	0.00022	0.00045	0	0.00034	0.00034	0.00034	0.00011	0.00067	0.00045	0.00034	0.00034
NZ_CP049118.1		0.00022	0.00067	0.00011	0	0	0	0	0	0	0.00011	0.00011	0.00011	0.00011	0.00011	0	0	0	0.00011	0.00011	0.00011	0.00022	0.00011	0.00022	0.00146	0.00022	0.00011	0.00011	0	0.00022	0.00011	0	0	0.00034	0.00022	0.00022	0.00022	0.00045	0.00022	0.00045	0	0.00034	0.00034	0.00034	0.00011	0.00067	0.00045	0.00034	0.00034
NZ_CP049196.1		0.00022	0.00067	0.00011	0	0	0	0	0	0	0.00011	0.00011	0.00011	0.00011	0.00011	0	0	0	0.00011	0.00011	0.00011	0.00022	0.00011	0.00022	0.00146	0.00022	0.00011	0.00011	0	0.00022	0.00011	0	0	0.00034	0.00022	0.00022	0.00022	0.00045	0.00022	0.00045	0	0.00034	0.00034	0.00034	0.00011	0.00067	0.00045	0.00034	0.00034
NZ_CP049197.1		0.00022	0.00067	0.00011	0	0	0	0	0	0	0.00011	0.00011	0.00011	0.00011	0.00011	0	0	0	0.00011	0.00011	0.00011	0.00022	0.00011	0.00022	0.00146	0.00022	0.00011	0.00011	0	0.00022	0.00011	0	0	0.00034	0.00022	0.00022	0.00022	0.00045	0.00022	0.00045	0	0.00034	0.00034	0.00034	0.00011	0.00067	0.00045	0.00034	0.00034
NZ_CP049198.1		0.00022	0.00067	0.00011	0	0	0	0	0	0	0.00011	0.00011	0.00011	0.00011	0.00011	0	0	0	0.00011	0.00011	0.00011	0.00022	0.00011	0.00022	0.00146	0.00022	0.00011	0.00011	0	0.00022	0.00011	0	0	0.00034	0.00022	0.00022	0.00022	0.00045	0.00022	0.00045	0	0.00034	1.13254	0.00034	0.00011	0.00067	0.00045	0.00034	0.00034
NZ_CP049201.1		0.00022	0.00067	0.00011	0	0	0	0	0	0	0.00011	0.00011	0.00011	0.00011	0.00011	0	0	0	0.00011	0.00011	0.00011	0.00022	0.00011	0.00022	0.00146	0.00022	0.00011	0.00011	0	0.00022	0.00011	0	0	0.00034	0.00022	0.00022	0.00022	0.00045	0.00022	0.00045	0	0.00034	0.00034	0.00034	0.00011	0.00067	0.00045	0.00034	0.00034
NZ_CP049204.1		0.00022	0.00067	0.00011	0	0	0	0	0	0	0.00011	0.00011	0.00011	0.00011	0.00011	0	0	0	0.00011	0.00011	0.00011	0.00022	0.00011	0.00022	0.00146	0.00022	0.00011	0.00011	0	0.00022	0.00011	0	0	0.00034	0.00022	0.00022	0.00022	0.00045	0.00022	0.00045	0	0.00034	0.00034	0.00034	0.00011	0.00067	0.00045	0.00034	0.00034
NZ_CP049343.1		0.00022	0.00067	0.00011	0	0	0	0	0	0	0.00011	0.00011	0.00011	0.00011	0.00011	0	0	0	0.00011	0.00011	0.00011	0.00022	0.00011	0.00022	0.00146	0.00022	0.00011	0.00011	0	0.00022	0.00011	0	0	0.00034	0.00022	0.00022	0.00022	0.00045	0.00022	0.00045	0	0.00034	0.00034	0.00034	0.00011	0.00067	0.00045	0.00034	0.00034
NZ_CP049348.1		0.00022	0.00067	0.00011	0	0	0	0	0	0	0.00011	0.00011	0.00011	0.00011	0.00011	0	0	0	0.00011	0.00011	0.00011	0.00022	0.00011	0.00022	0.00146	0.00022	0.00011	0.00011	0	0.00022	0.00011	0	0	0.00034	0.00022	0.00022	0.00022	0.00045	0.00022	0.00045	0	0.00034	0.00034	0.00034	0.00011	0.00067	0.00045	0.00034	0.00034
NZ_CP049353.1		0.00022	0.00067	0.00011	0	0	0	0	0	0	0.00011	0.00011	0.00011	0.00011	0.00011	0	0	0	0.00011	0.00011	0.00011	0.00022	0.00011	0.00022	0.00146	0.00022	0.00011	0.00011	0	0.00022	0.00011	0	0	0.00034	0.00022	0.00022	0.00022	0.00045	0.00022	0.00045	0	0.00034	0.00034	0.00034	0.00011	0.00067	0.00045	0.00034	0.00034
NZ_CP049839.1		0.00022	0.00067	0.00011	0	0	0	0	0	0	0.00011	0.00011	0.00011	0.00011	0.00011	0	0	0	0.00011	0.00011	0.00011	0.00022	0.00011	0.00022	0.00146	0.00022	0.00011	0.00011	0	0.00022	0.00011	0	0	0.00034	0.00022	0.00022	0.00022	0.00045	0.00022	0.00045	0	0.00034	0.00034	0.00034	0.00011	0.00067	0.00045	0.00034	0.00034
NZ_CP049852.1		0.00022	0.00067	0.00011	0	0	0	0	0	0	0.00011	0.00011	0.00011	0.00011	0.00011	0	0	0	0.00011	0.00011	0.00011	0.00022	0.00011	0.00022	0.00146	0.00022	0.00011	0.00011	0	0.00022	0.00011	0	0	0.00034	0.00022	0.00022	0.00022	0.00045	0.00022	0.00045	0	0.00034	0.00034	0.00034	0.00011	0.00067	0.00045	0.00034	0.00034
NZ_CP049936.1		0.00022	0.00067	0.00011	0	0	0	0	0	0	0.00011	0.00011	0.00011	0.00011	0.00011	0	0	0	0.00011	0.00011	0.00011	0.00022	0.00011	0.00022	0.00146	0.00022	0.00011	0.00011	0	0.00022	0.00011	0	0	0.00034	0.00022	0.00022	0.00022	0.00045	0.00022	0.00045	0	0.00034	0.00034	0.00034	0.00011	0.00067	0.00045	0.00034	0.00034
NZ_CP049967.1		0.00022	0.00067	0.00011	0	0	0	0	0	0	0.00011	0.00011	0.00011	0.00011	0.00011	0	0	0	0.00011	0.00011	0.00011	0.00022	0.00011	0.00022	0.00146	0.00022	0.00011	0.00011	0	0.00022	0.00011	0	0	0.00034	0.00022	0.00022	0.00022	0.00045	0.00022	0.00045	0	0.00034	0.00034	0.00034	0.00011	0.00067	0.00045	0.00034	0.00034
NZ_CP049979.1		0.00022	0.00067	0.00011	0	0	0	0	0	0	0.00011	0.00011	0.00011	0.00011	0.00011	0	0	0	0.00011	0.00011	0.00011	0.00022	0.00011	0.00022	0.00146	0.00022	0.00011	0.00011	0	0.00022	0.00011	0	0	0.00034	0.00022	0.00022	0.00022	0.00045	0.00022	0.00045	0	0.00034	0.00034	0.00034	0.00011	0.00067	0.00045	0.00034	0.00034
NZ_CP050031.1		0.00022	0.00067	0.00011	0	0	0	0	0	0	0.00011	0.00011	0.00011	0.00011	0.00011	0	0	0	0.00011	0.00011	0.00011	0.00022	0.00011	0.00022	0.00146	0.00022	0.00011	0.00011	0	0.00022	0.00011	0	0	0.00034	0.00022	0.00022	0.00022	0.00045	0.00022	0.00045	0	0.00034	0.00034	0.00034	0.00011	0.00067	0.00045	0.00034	0.00034
NZ_CP050036.1		0.00022	0.00067	0.00011	0	0	0	0	0	0	0.00011	0.00011	0.00011	0.00011	0.00011	0	0	0	0.00011	0.00011	0.00011	0.00022	0.00011	0.00022	0.00146	0.00022	0.00011	0.00011	0	0.00022	0.00011	0	0	0.00034	0.00022	0.00022	0.00022	0.00045	0.00022	0.00045	0	0.00034	0.00034	0.00034	0.00011	0.00067	0.00045	0.00034	0.00034
NZ_CP050040.1		0.00022	0.00067	0.00011	0	0	0	0	0	0	0.00011	0.00011	0.00011	0.00011	0.00011	0	0	0	0.00011	0.00011	0.00011	0.00022	0.00011	0.00022	0.00146	0.00022	0.00011	0.00011	0	0.00022	0.00011	0	0	0.00034	0.00022	0.00022	0.00022	0.00045	0.00022	0.00045	0	0.00034	0.00034	0.00034	0.00011	0.00067	0.00045	0.00034	0.00034
NZ_CP050044.1		0.00022	0.00067	0.00011	0	0	0	0	0	0	0.00011	0.00011	0.00011	0.00011	0.00011	0	0	0	0.00011	0.00011	0.00011	0.00022	0.00011	0.00022	0.00146	0.00022	0.00011	0.00011	0	0.00022	0.00011	0	0	0.00034	0.00022	0.00022	0.00022	0.00045	0.00022	0.00045	0	0.00034	0.00034	0.00034	0.00011	0.00067	0.00045	0.00034	0.00034
NZ_CP050047.1		0.00022	0.00067	0.00011	0	0	0	0	0	0	0.00011	0.00011	0.00011	0.00011	0.00011	0	0	0	0.00011	0.00011	0.00011	0.00022	0.00011	0.00022	0.00146	0.00022	0.00011	0.00011	0	0.00022	0.00011	0	0	0.00034	0.00022	0.00022	0.00022	0.00045	0.00022	0.00045	0	0.00034	0.00034	0.00034	0.00011	0.00067	0.00045	0.00034	0.00034
NZ_CP050173.1		0.00022	0.00067	0.00011	0	0	0	0	0	0	0.00011	0.00011	0.00011	0.00011	0.00011	0	0	0	0.00011	0.00011	0.00011	0.00022	0.00011	0.00022	0.00146	0.00022	0.00011	0.00011	0	0.00022	0.00011	0	0	0.00034	0.00022	0.00022	0.00022	0.00045	0.00022	0.00045	0	0.00034	0.00034	0.00034	0.00011	0.00067	0.00045	0.00034	0.00034
[truncated: 687 more rows]
[truncated: 379 more columns]

## Sheet: Ecoli Theoretical DKL and cDKL
Theoretical values for DKL and cDKL for 0, 1, 5, 10, 20, 30, 40, and 50 E. coli strains showing a residue variation in 0-7 alleles.
			Number of E. coli V3-V4 sequences	12876
[truncated: 65 more rows]

## Sheet: non-coli Esch strain DKL
Positional relative entropy (DKL) values per residue position for each non-coli Escherichia strain relative to all Escherichia strains (1929 total).
[truncated: 83 more rows]
[truncated: 379 more columns]

[truncated: 2 more sheets: Shigella strain DKL, Strain List from NCBI]
